# Supplementary material for: Proteins related to ictogenesis and seizure clustering in chronic epilepsy
Source: Sci Rep. 2021 Nov 2;11:21508. doi: 10.1038/s41598-021-00956-6 (PMC8563854; doi:10.1038/s41598-021-00956-6)
Supplement: Supplementary file 2 — Supplementary Information 2. [file 41598_2021_956_MOESM2_ESM.xlsx]

## Sheet: Hippocampus
Proteomics result
Normalized intensity 101	Normalized intensity 107	Normalized intensity 134	Normalized intensity 110	Normalized intensity 130	Normalized intensity 126	Normalized intensity 114	Normalized intensity 123	Normalized intensity 128	Normalized intensity 131	Normalized intensity 106	Normalized intensity 136	ANOVA Significant	Cluster	Cortex ANOVA Significant	Peptides	Razor + unique peptides	Unique peptides	Sequence coverage [%]	Unique + razor sequence coverage [%]	Unique sequence coverage [%]	Mol. weight [kDa]	Q-value	Score	Intensity	MS/MS count	-Log ANOVA p value	Protein IDs	Majority protein IDs	Protein names	Gene names
Sz start	Sz start	Sz start	Sz peak	Sz peak	Sz peak	Sz end	Sz end	Sz end	Sz free	Sz free	Sz free
31.9667	32.4942	31.8505	31.8517	31.9632	32.1834	32.2292	32.2029	32.3175	32.1066	32.1249	31.9257				12	12	12	100	100	100	14.166	0	248.15	76458000000	2031	0.301424	A00001	A00001
26.3249	26.4618	26.2179	26.21	25.7488	25.8967	26.2038	26.7634	26.1402	26.6157	26.3587	26.0793				7	7	7	57.5	57.5	57.5	19.889	0	44.473	3263800000	89	0.666479	A0A023T672;Q9CWZ3-2;Q9CWZ3;Q9CT44	A0A023T672;Q9CWZ3-2;Q9CWZ3	RNA-binding protein 8A	RBM8;Rbm8a
22.1514	21.3171	22.791	22.2127	22.321	22.0533	21.3937	21.365	22.2824	22.351	21.7013	21.9145				1	1	1	1.7	1.7	1.7	83.825	0.0019659	2.5395	51727000	10	0.207922	A0A068BD34;Q61193	A0A068BD34;Q61193	Ral guanine nucleotide dissociation stimulator-like 2	Rgl2
27.0688	26.7264	26.9229	26.6262	27.6224	27.5304	27.3525	26.9629	27.1572	26.6659	27.4241	27.7566				9	9	9	48.6	48.6	48.6	26.587	0	59.605	2459500000	63	0.167963	A0A068BEQ2;P50171;P50171-2;G3UX44	A0A068BEQ2;P50171;P50171-2;G3UX44	Estradiol 17-beta-dehydrogenase 8	H2-Ke6;Hsd17b8
30.9053	30.9045	30.7987	30.7749	30.8843	30.807	30.8383	30.5873	30.7415	30.5695	30.6678	30.7458				14	14	2	61.9	61.9	13.3	24.489	0	312.66	31504000000	761	1.15269	Q78ZJ8;A0A068BFR3;P46638;G3UY29;E9Q3P9;F8WGS1;G3UZD3;Q3UZ37;G3UZL4;Q9QWU0;D3YYB3;Q0PD30;Q9WTL2	Q78ZJ8;A0A068BFR3;P46638;G3UY29;E9Q3P9;F8WGS1;G3UZD3;Q3UZ37;G3UZL4	Ras-related protein Rab-11B	Rab11b;Rab11a
28.1096	28.0342	28.0971	28.1596	28.3667	27.9707	27.4574	27.9317	28.0075	27.1552	28.1149	27.9553				20	20	20	33.9	33.9	33.9	82.029	0	91.708	4155700000	174	0.474824	A0A068BGT0;Q8C754;Q3V3A4;G3UY33;Q8C754-2	A0A068BGT0;Q8C754;Q3V3A4;G3UY33;Q8C754-2	Vacuolar protein sorting-associated protein 52 homolog	Vps52
22.7444	26.0987	25.4783	25.671	26.0864	25.1806	25.3556	25.489	25.9596	25.5732	25.8171	25.3176				2	2	2	5.9	5.9	5.9	50.686	0	64.486	840870000	19	0.1937	Q14C53;A0A068BIT0;Q31125	Q14C53;A0A068BIT0;Q31125	Zinc transporter SLC39A7	Slc39a7
23.0906	22.7181	22.6898	22.5412	22.4159	22.5789	22.517	22.2191	22.5868	22.5922	22.0303	20.7437				10	10	10	45.3	45.3	45.3	30.359	0	29.672	1437800000	37	0.817268	A0A068BIT8;P28063;G3UZW8	A0A068BIT8;P28063;G3UZW8	Proteasome subunit beta type;Proteasome subunit beta type-8	Psmb8
25.6974	24.6929	25.8131	24.5091	24.5008	24.9281	23.5938	24.6398	24.939	25.1929	22.6889	25.7875				15	11	1	31.7	24.6	2.3	69.194	0	29.254	780440000	51	0.222427	A0A068WAZ7;A2A839;A2A838;A0A068WAQ5;A2A841;P48193;A2A842;B6ZHC8;P48193-2;F7BUB8;F6S4K9;Q3V048;B6ZHC2;B6ZHC3	A0A068WAZ7;A2A839;A2A838;A0A068WAQ5;A2A841;P48193;A2A842;B6ZHC8;P48193-2	Protein 4.1	Epb4.1;Epb41
22.9546	21.8965	22.3337	22.6615	21.7601	22.0606	21.4623	22.6889	22.2263	21.8118	22.7049	23.7934				5	4	4	20.5	15.8	15.8	36.568	0	4.485	60471000	20	0.185658	A0A075B5P3;Q91Z05;Q8R3H6;Q569X1;P01867-2;P01867;Q5R3X8;Q5R3X7	A0A075B5P3;Q91Z05;Q8R3H6;Q569X1;P01867-2;P01867	Ig gamma-2B chain C region	Ighg2b;Ighg;Igh-3
21.7353	22.5587	22.8467	24.5519	20.8189	24.4959	21.8236	25.2953	20.0489	25.7037	24.555	24.1451				2	2	1	29.6	29.6	19.4	10.966	0	8.4647	208680000	8	0.443066	A0A075B5V1;A0A075B5U3;A0A075B5V6;Q9QXF0;Q9QXE9;P01757;P01756;P06330	A0A075B5V1;A0A075B5U3;A0A075B5V6;Q9QXF0;Q9QXE9;P01757;P01756;P06330	Ig heavy chain V region J558;Ig heavy chain V region MOPC 104E;Ig heavy chain V region AC38 205.12	Ighv1-31;Ighv1-62-1;Ighv1-42
28.6141	29.0292	30.1969	29.1987	29.0582	28.9942	29.0766	29.3047	28.9074	29.2493	29.4077	28.9206				9	9	9	35.6	35.6	35.6	36.208	0	113.24	8615800000	275	0.0267593	D3Z4T6;A0A4W9;Q80Z24;H3BKU7	D3Z4T6;A0A4W9;Q80Z24	Neuronal growth regulator 1	Negr1
22.6891	21.6171	22.1595	23.5635	23.1228	22.8394	22.7219	21.4029	21.2883	21.3128	21.5507	23.1191				3	3	3	21.7	21.7	21.7	26.427	0	13.151	61736000	12	0.789922	Q3U131;Q811C8;A0A5E1;Q3UFA6;F8WH23;E9Q5D9;Q61581	Q3U131;Q811C8;A0A5E1;Q3UFA6;F8WH23;E9Q5D9;Q61581	Insulin-like growth factor-binding protein 7	Igfbp7
27.1684	27.4797	27.0707	27.0307	27.3912	27.2895	26.9365	27.1247	27.0359	26.3928	27.3407	27.1013				27	27	27	37.1	37.1	37.1	95.116	0	191.72	4149500000	221	0.276454	A0AUN0;Q4G0C0;G3X928;Q6NZC7;Q3UY74	A0AUN0;Q4G0C0;G3X928;Q6NZC7	SEC23-interacting protein	Sec23ip
24.2532	24.2482	23.5226	24.1169	24.7927	24.0007	23.5699	24.4747	24.2928	24.0044	22.7411	23.4822				9	9	9	21.9	21.9	21.9	55.957	0	21.849	545670000	52	0.648464	A0ELI5;Q8K2D3;D6RCX6;D3YYS4	A0ELI5;Q8K2D3	Enhancer of mRNA-decapping protein 3	Edc3
23.6574	22.94	22.5733	23.8015	23.2461	23.4783	22.8435	23.5001	23.5025	23.6563	23.5443	23.0687				7	7	7	24.6	24.6	24.6	47.018	0	71.209	540020000	31	0.25771	A0JLQ7;Q8BFV2;Q8BNM3;E9Q1H5;E9Q5V9	A0JLQ7;Q8BFV2;Q8BNM3	PCI domain-containing protein 2	Pcid2
30.3104	30.1248	30.0519	30.3835	30.2762	30.2808	30.3302	30.0977	30.0497	30.1556	30.1561	30.1019				35	35	35	54.8	54.8	54.8	83.665	0	272.05	18577000000	702	0.630406	A0JNY3;Q8BUV3;Q571C2	A0JNY3;Q8BUV3	Gephyrin;Molybdopterin adenylyltransferase;Molybdopterin molybdenumtransferase	Gphn
27.8802	28.1059	27.8715	28.2216	28.2196	28.0316	28.0714	27.6218	28.0864	27.7653	27.6924	28.1669				31	31	5	41.1	41.1	5.8	102.1	0	208.91	7778400000	346	0.402518	G3XA17;A0JNY7;Q62448;F7CBP1;Q62448-2;Q3URI0;F6UU81;F6TW20	G3XA17;A0JNY7;Q62448;F7CBP1;Q62448-2	Eukaryotic translation initiation factor 4 gamma 2	Eif4g2
23.2206	23.0469	20.9114	22.2349	22.7653	23.533	24.2142	21.8319	22.1929	23.0157	21.5569	23.8762				6	6	6	5.7	5.7	5.7	119.64	0	5.8104	87368000	9	0.0194123	A0JNZ1;Q8BTI9;Q8CFF1;S4R1S1	A0JNZ1;Q8BTI9	Phosphatidylinositol 4
23.8441	21.8765	24.4873	25.1332	24.9145	23.6218	23.5742	24.8155	22.3839	25.0336	25.7293	25.2133				9	9	9	37.7	37.7	37.7	33.772	0	65.243	1888600000	77	0.820324	A0MNP4;Q9ERF3;Q8BVQ0;D6RDC7;D6RJ72;Q8BKW0	A0MNP4;Q9ERF3;Q8BVQ0;D6RDC7	WD repeat-containing protein 61;WD repeat-containing protein 61
25.9499	24.6069	25.9858	26.1178	25.9854	25.6535	25.9433	25.0074	25.8301	26.003	26.2301	26.0261				15	15	15	24.9	24.9	24.9	77.295	0	68.587	1086800000	74	0.323976	A0PJL3;Q6PDS3-2;Q6PDS3;Q6PDS3-3;Q6PDS3-4	A0PJL3;Q6PDS3-2;Q6PDS3;Q6PDS3-3	Sterile alpha and TIR motif-containing protein 1	Sarm1
27.5606	28.1015	27.7302	27.6325	27.6222	28.0448	27.343	26.5935	27.7614	27.7467	27.6132	27.3223				6	6	6	24.4	24.4	24.4	20.471	0	14.351	3203400000	148	0.551257	Q497V8;B8JJ66;A0PJN6;B8JJ69;Q3TA61;Q3UM69;F6X1P1;Q6PDX4;F6W3U3;B8JJ67	Q497V8;B8JJ66;A0PJN6;B8JJ69;Q3TA61;Q3UM69;F6X1P1;Q6PDX4		2310061I04Rik
24.9981	24.7722	24.7738	25.5132	25.2343	25.0383	25.3181	25.7042	22.3094	25.4653	24.8617	25.0899				5	5	5	22.6	22.6	22.6	24.48	0	4.6092	525070000	18	0.135578	A0PK78;Q78PG9	A0PK78;Q78PG9	Coiled-coil domain-containing protein 25	Ccdc25
25.0591	25.1818	26.8018	24.9634	25.948	25.5341	25.7168	25.4569	25.8424	24.8348	25.9493	25.6673				15	15	15	11.5	11.5	11.5	181.91	0	51.041	862530000	72	0.0176868	F6VG99;Q6ZQ32;E9PYF4;A0T1J8;E9PYI7;B7ZN52;F6TFN2;E0CZD8;Q3UPW3	F6VG99;Q6ZQ32;E9PYF4;A0T1J8;E9PYI7;B7ZN52;F6TFN2		Lmo7
26.1944	26.3714	26.2403	26.9075	26.2493	26.0142	25.9727	26.572	26.4811	26.3774	26.9629	26.7894				11	11	11	39.8	39.8	39.8	43.231	0	28.455	1330000000	129	0.389653	A2A8Y5;A0ZV96;Q8BHW2	A2A8Y5;A0ZV96;Q8BHW2	Protein OSCP1	Oscp1
25.2832	25.6315	21.1045	21.7591	21.1239	21.1371	25.853	25.4637	25.6805	24.8325	25.913	25.6103	+	Cluster 1		4	4	4	33.6	33.6	33.6	16.004	0	10.28	437830000	22	1.89616	E9PYD9;E9Q543;E9PXL5;Q8CFX6;A1A4B2;P35846;E9PXB5	E9PYD9;E9Q543;E9PXL5;Q8CFX6;A1A4B2;P35846;E9PXB5	Folate receptor alpha	Folr1
32.1936	32.1773	33.3783	32.3365	32.3896	32.2018	32.4264	32.4317	32.3133	32.3443	32.5363	32.4901				58	58	2	71.9	71.9	3	102.72	0	323.31	129400000000	3302	0.0919655	A1BN54;Q3UYE4	A1BN54		Actn1
28.7542	28.4569	28.4521	28.846	28.6855	28.7084	28.2863	28.6398	28.6386	28.5065	28.692	28.5703				107	107	106	35.1	35.1	35.1	420.08	0	323.31	11926000000	644	0.490142	A1ILG8;Q8BX70-3;Q8BX70;Q8BX70-2;A1ILH3;A1ILH0;A1ILG9;A1ILH1;A1ILH2	A1ILG8;Q8BX70-3;Q8BX70;Q8BX70-2	Vacuolar protein sorting-associated protein 13C	Vps13c
23.8358	23.5821	24.6248	23.4189	22.403	22.9449	24.0112	22.2293	25.4687	24.1696	25.7072	25.1776				10	1	1	57.9	24.1	24.1	15.029	0	179.16	4559200000	158	0.818907	A1L0U3;B9EI85;P84228;F8WI35;E0CYN1;E0CYR7	A1L0U3;B9EI85;P84228;F8WI35	Histone H3;Histone H3.2	Hist1h3e;Hist2h3b;Hist1h3b;H3f3a
31.4197	31.552	31.7984	31.8693	31.7221	31.6028	31.7671	31.8582	31.5883	31.7009	31.8254	31.687				54	54	52	52.5	52.5	51.1	129.38	0	323.31	54600000000	2124	0.278563	A1L0U6;A2AS98;P28660;P28660-2	A1L0U6;A2AS98;P28660;P28660-2	Nck-associated protein 1	Nckap1
29.8599	29.476	30.4569	30.1544	30.5505	29.2758	29.5933	29.9967	30.1004	30.3395	30.4202	30.3185				3	3	3	8.9	8.9	8.9	38.32	0	18.454	14034000000	137	0.251171	A1L151;Q99JG2	A1L151;Q99JG2	Prosaposin receptor GPR37L1	Gpr37l1
27.3412	27.8075	27.3767	27.8128	27.6274	27.6053	26.7949	27.4895	27.6205	27.3303	27.8009	27.4822				30	30	30	39.2	39.2	39.2	111.63	0	178.43	6684200000	354	0.308871	A1L2Z3;Q8C7X2;Z4YJW0;Q8C7X2-2;Q8C7X2-3	A1L2Z3;Q8C7X2;Z4YJW0;Q8C7X2-2	ER membrane protein complex subunit 1	Emc1
23.639	21.913	24.4031	24.0035	25.3388	24.0078	24.6688	24.3913	24.0985	23.9024	23.7146	23.9093				6	6	6	14.5	14.5	14.5	57.904	0	15.06	280720000	18	0.525922	G3X9S1;Q8BLV7;A1L311;Q9DBR2;Q99LJ4;Q8BUV9;Q5DTU9;Q8BZ90;Q8BLN2;Q6NXX8;Q8BU37;Q8K316;G3UYL7;Q8BGI4;Q8K2H3	G3X9S1;Q8BLV7;A1L311;Q9DBR2;Q99LJ4;Q8BUV9;Q5DTU9;Q8BZ90;Q8BLN2	Protein FAM13C	Fam13c;1200015N20Rik
25.058	24.3224	25.2839	25.4479	24.5898	25.6782	24.6526	25.0064	24.2269	25.3154	24.8448	24.2838				11	11	11	11.6	11.6	11.6	132.02	0	12.961	499630000	62	0.27017	A1L338;Q3UGX8;Q3UHC1;Q91ZZ2;E0CXV1;Q8C5V7;F6ZDE5	A1L338;Q3UGX8;Q3UHC1;Q91ZZ2;E0CXV1		Rapgef1
25.0213	23.4893	24.64	24.9255	25.4527	24.8502	24.7196	23.7296	24.8643	24.8805	24.9896	24.4873				10	10	10	15.1	15.1	15.1	84.466	0	42.617	654550000	60	0.375503	A1L341;A9C475;Q61214;Q8K006;Q8C774;Q9Z188-2;Q9Z188;Q9Z188-3;A9C477;A9C478;Q61158;Q80ZK5	A1L341;A9C475;Q61214;Q8K006;Q8C774	Dual specificity tyrosine-phosphorylation-regulated kinase 1A	Dyrk1a
21.6396	23.2905	23.4737	22.5239	23.4138	22.2155	22.1079	23.809	23.2121	23.1333	22.575	23.4931				12	12	11	19.9	19.9	18.7	83.424	0	9.1996	191000000	26	0.0342581	A1L361;Q9WUN2;Q3THP3	A1L361;Q9WUN2;Q3THP3	Serine/threonine-protein kinase TBK1	Tbk1
28.689	28.5968	28.4773	29.1198	28.5471	28.6772	28.4926	28.5651	28.4507	28.5097	28.4467	28.4088				10	10	10	44.2	44.2	44.2	36.539	0	227.17	12895000000	305	0.817692	A1L3B8;P26516	A1L3B8;P26516	26S proteasome non-ATPase regulatory subunit 7	Psmd7
22.0979	24.7254	25.0745	24.5793	24.786	22.4614	24.9193	24.9079	24.3184	24.1914	23.6181	24.4994				6	6	6	10.9	10.9	10.9	77.75	0	8.9052	339100000	34	0.099016	Q80U52;A1L3P4;Q8BTG0;B0QZV3;D3Z0Q9	Q80U52;A1L3P4;Q8BTG0;B0QZV3	Sodium/hydrogen exchanger	Slc9a6
29.8235	30.2034	30.2552	30.1595	30.3348	30.2776	30.5739	30.071	30.7748	30.0771	30.1102	30.2151				16	16	15	36.9	36.9	34.6	63.638	0	148.41	16647000000	172	0.627961	A1L3S7;Q8VHR5;Q69ZQ5;Q8VHR5-2;Q6PAH8	A1L3S7;Q8VHR5;Q69ZQ5;Q8VHR5-2	Transcriptional repressor p66-beta	Gatad2b
27.7932	28.0534	27.6856	27.5886	27.7828	27.6619	27.9319	27.703	27.8223	27.8506	27.6765	27.834				30	30	19	37.3	37.3	25.3	102.41	0	315.55	7135100000	423	0.336813	E9PXY1;A2A432;A2A432-2;J3QJX0;Q3TP81;REV__Q8BIY3;REV__E9QNR7	E9PXY1;A2A432;A2A432-2;J3QJX0	Cullin-4B	Cul4b
23.1342	20.863	22.1115	23.3098	22.5197	23.3307	20.7471	22.3572	21.5087	21.6276	21.2291	22.0152				1	1	1	1.2	1.2	1.2	99.465	0.005625	1.9729	31661000	3	0.877851	Q68EF9;A2A442;Q6NZL8-3;Q6NZL8-2;Q6NZL8	Q68EF9;A2A442;Q6NZL8-3;Q6NZL8-2;Q6NZL8	Signal peptide
25.9969	26.3162	26.3514	25.9648	26.1087	26.3079	26.1454	25.4245	26.0881	25.9024	25.9505	26.0587				19	19	19	19.8	19.8	19.8	135.97	0	40.823	1169200000	103	0.419756	Q2M4I9;A2A4A6;Q62077;Q3UZ68;G3UXP4;Q3TUJ5;F6SLL0	Q2M4I9;A2A4A6;Q62077;Q3UZ68	Phosphoinositide phospholipase C;1-phosphatidylinositol 4
24.0711	24.7365	24.0913	23.9776	24.9606	21.4771	22.6123	24.404	24.5165	22.8203	24.7715	22.3446				4	4	4	10.5	10.5	10.5	65.972	0	6.5753	372120000	18	0.111718	Q8K379;A2A4U6;Q8CGF0;Q8R0W4	Q8K379;A2A4U6;Q8CGF0		Zfp334
23.48	22.1234	21.8374	23.2614	22.7069	23.0809	21.8257	23.4801	23.2835	21.6702	23.2332	21.9408				6	3	3	14.1	7.6	7.6	46.216	0	4.011	119670000	16	0.191494	Q8K3E8;Q3T9T9;Q3TZ02;Q570Y7;Q9ESS4;A2A517;Q9QX11-2;Q9QX11	Q8K3E8;Q3T9T9;Q3TZ02;Q570Y7;Q9ESS4;A2A517;Q9QX11-2;Q9QX11	Cytohesin-1	Cyth1;CYTOHESIN-1
27.1	27.3476	27.4201	27.0905	27.5429	27.0751	27.352	27.0767	27.1961	26.5822	27.2887	27.4799			O	17	17	12	40.7	40.7	33	65.481	0	69.851	2366100000	168	0.0432683	A2A543;I2FKE4;Q8R3Z5;Q8R3Z5-3;Q8R3Z5-2;Q6DD95;A2A542;Q3U2N3;A2A545;Q8R3Z5-4;F6S5Y2	A2A543;I2FKE4;Q8R3Z5;Q8R3Z5-3;Q8R3Z5-2;Q6DD95;A2A542;Q3U2N3;A2A545;Q8R3Z5-4	Voltage-dependent L-type calcium channel subunit beta-1	Cacnb1
29.8199	29.7622	29.9299	29.8872	30.1116	30.0947	29.6767	29.9723	29.8539	29.8068	29.5083	29.8814			O	8	8	8	32.5	32.5	32.5	23.247	0	170.78	35575000000	321	0.789955	A2A547;Q5I0T8;P84099	A2A547;Q5I0T8;P84099	Ribosomal protein L19;60S ribosomal protein L19	Rpl19
32.2654	32.2507	32.2282	32.3935	32.4246	32.3633	32.6174	32.3244	32.2636	32.2334	32.2741	32.2386				16	9	9	64.6	51.2	51.2	28.086	0	323.31	86818000000	1011	0.837341	A2A5N2;Q9CQV8-2;Q9CQV8;A2A5N1	A2A5N2;Q9CQV8-2;Q9CQV8;A2A5N1	14-3-3 protein beta/alpha;14-3-3 protein beta/alpha
27.8839	27.9882	28.0182	27.5926	27.8051	27.7481	27.6084	27.5653	27.7334	27.6084	27.7881	27.1669				45	45	32	30.5	30.5	22.5	202.24	0	183	5055600000	265	1.11126	A2A5R2;Q3U5C3;Q3U2F2;F6YCJ0	A2A5R2;Q3U5C3	Brefeldin A-inhibited guanine nucleotide-exchange protein 2	Arfgef2
26.1079	26.0921	25.6052	26.3657	26.36	26.3795	25.4682	25.3381	25.7191	26.0004	25.5711	25.8588	+	Cluster 5		14	14	12	37.7	37.7	34.2	53.746	0	39.854	1672100000	132	2.23682	A2A5R8;Q9DBE7;Q3U8D3;Q3U7A6;A2A5S3;Q641P2;Q3TJ07;Q3UTC8;Q3TWA1;Q9Z108;Q3TWP5;Q3TU43;Q3UKX3;V9GX87;Q6TNG5	A2A5R8;Q9DBE7;Q3U8D3;Q3U7A6;A2A5S3;Q641P2;Q3TJ07;Q3UTC8;Q3TWA1;Q9Z108;Q3TWP5;Q3TU43;Q3UKX3;V9GX87;Q6TNG5	Double-stranded RNA-binding protein Staufen homolog 1	Stau1
32.7764	32.5929	33.4355	32.9048	32.9742	32.911	32.8446	32.9331	33.0027	32.9342	33.1024	32.9122				27	27	5	38.3	38.3	8.7	78.085	0	323.31	121760000000	1557	0.00481261	A2A5Y6;P10637;P10637-6;Q8C5K4;Q76M61;B1AQW6;B1AQW5	A2A5Y6;P10637;P10637-6	Microtubule-associated protein;Microtubule-associated protein tau	Mapt
28.1429	28.1582	28.9688	28.3236	28.2959	28.3084	28.2725	28.2056	28.34	28.1316	28.602	28.2052				37	37	33	25.9	25.9	24	220.26	0	87.177	5015100000	264	0.040486	A2A690;A2A690-2;F6VP19;F6VCI2;Q8BUK5	A2A690;A2A690-2	Protein TANC2	Tanc2
24.5637	21.1212	25.8798	24.7741	25.5138	25.2726	24.061	24.1761	25.7497	24.6915	24.5527	25.5906				13	13	13	25.1	25.1	25.1	87.486	0	18.64	488510000	33	0.177154	A2A699;A2A699-2	A2A699;A2A699-2	Protein FAM171A2	Fam171a2
28.8519	29.0989	29.9103	29.3238	29.3002	29.1881	29.4518	29.326	29.3924	29.4486	29.2042	29.4207				30	30	30	57.3	57.3	57.3	63.772	0	234.43	12841000000	379	0.0231556	A2A6U3;Q80UG5-3;Q80UG5;Q80UG5-2;Q3TDR9;A2A6U5;A8Y5D3;REV__Q6NSQ7	A2A6U3;Q80UG5-3;Q80UG5;Q80UG5-2	Septin-9	Sep-09
22.7303	21.8032	21.8558	23.1252	22.6082	23.0852	22.3786	22.2999	23.1399	23.2286	22.2186	23.065				5	4	4	9.6	7.9	7.9	87.042	0	5.3171	99373000	13	0.649745	Q3TAX1;F8VQM4;A2A716	Q3TAX1;F8VQM4;A2A716	Oxysterol-binding protein	Osbpl7
25.5888	26.457	25.5857	26.1263	25.8287	25.7959	26.3285	26.479	26.1549	26.9295	25.1515	25.1116				9	9	8	14.7	14.7	13.6	77.139	0	23.265	912220000	47	0.179398	Q5DU51;Q3UM91;A2A7F6;O35454;E9Q741	Q5DU51;Q3UM91;A2A7F6;O35454;E9Q741	Chloride channel protein;Chloride transport protein 6	mKIAA0046;Clcn6
29.2637	29.3409	28.7011	29.6043	29.5485	29.2539	29.2371	29.1722	29.2963	28.998	29.016	28.9437			O	41	41	41	71.3	71.3	71.3	63.001	0	267.94	19816000000	580	1.06982	A2A7S7;Q91WQ3;F6VXZ2	A2A7S7;Q91WQ3	Tyrosine--tRNA ligase;Tyrosine--tRNA ligase
26.6895	26.5858	27.2236	27.1012	26.7119	26.7392	26.7984	26.9261	26.4823	27.3209	26.6871	26.8458				5	5	5	38.6	38.6	38.6	17.27	0	94.123	3693900000	111	0.0793399	A2A7Z4;Q78IG7;Q9CQH7	A2A7Z4;Q78IG7;Q9CQH7	Transcription factor BTF3;Transcription factor BTF3 homolog 4	Btf3l4
25.0604	24.6398	24.6488	24.8885	24.583	25.5353	24.8981	25.3339	24.9827	25.2196	24.4151	24.6383				19	4	1	11	2.5	0.4	218.95	0	9.1836	483440000	43	0.185907	E9PYU4;E9PYL1;A2A8L1;Q4QQN1	E9PYU4;E9PYL1;A2A8L1	Chromodomain-helicase-DNA-binding protein 5	Chd5
24.4054	24.2538	24.4649	24.0602	24.8115	24.4732	24.3364	24.5565	24.6649	24.3417	23.6709	21.5038				19	10	2	12.1	6.5	1.4	211.49	0	13.525	299810000	32	0.737127	A2A8L5;Q4U1Z0;Q3TT24;Q3V0J9;Q64696	A2A8L5;Q4U1Z0	Receptor-type tyrosine-protein phosphatase F	Ptprf
24.0152	24.8913	23.3045	23.3286	24.4202	24.4331	24.2167	25.1842	24.3706	24.0295	24.7887	25.1773				4	4	4	11.8	11.8	11.8	39.269	0	5.0188	338940000	23	0.268038	Q3TXY3;A2A8U2-2;A2A8U2-3;A2A8U2;Q8C397;Q8C9U2	Q3TXY3;A2A8U2-2;A2A8U2-3;A2A8U2;Q8C397;Q8C9U2	Transmembrane protein 201	Tmem201
24.4593	25.4654	23.8149	23.9182	24.7159	23.5946	23.7865	25.5913	24.9502	20.61	24.4114	24.533				10	10	10	14.7	14.7	14.7	101.16	0	17.858	670510000	48	0.310945	E9QKA4;A2A8V9;E9PUK6;Q52KI8;Q52KI8-2;A2A8V8;F6UK16;F6T4M4;A2A983	E9QKA4;A2A8V9;E9PUK6;Q52KI8;Q52KI8-2;A2A8V8;F6UK16	Serine/arginine repetitive matrix protein 1	Srrm1
23.7567	23.4763	23.6164	24.3812	23.0609	22.8176	23.4595	23.4794	22.9183	23.5805	23.5013	23.0575				9	9	9	21.7	21.7	21.7	81.09	0	23.69	366910000	37	0.0680024	F6UHR6;E9PXZ2;A2A8Z1;E9Q6C1;Q8VDM5;Q8R0G3;Q5FWX7;Z4YJX3;A2A8Z1-2;Q99LZ2	F6UHR6;E9PXZ2;A2A8Z1;E9Q6C1;Q8VDM5;Q8R0G3;Q5FWX7;Z4YJX3;A2A8Z1-2	Oxysterol-binding protein;Oxysterol-binding protein-related protein 9	Osbpl9
26.088	26.628	26.814	26.7234	27.1605	26.4085	26.9316	27.1939	26.9131	24.7631	26.6026	26.2675				2	2	2	1.8	1.8	1.8	130.34	0.0078857	1.7978	2734800000	64	0.7958	A2A934;A2A930;A2A931;A2A933;A2A935-2;A2A935;A2A935-3;Q8BNF5	A2A934;A2A930;A2A931;A2A933;A2A935-2;A2A935;A2A935-3;Q8BNF5	PR domain zinc finger protein 16	Prdm16
25.2539	25.4004	24.8916	25.6367	25.5423	25.2528	24.7607	25.208	25.3108	25.6867	24.8807	25.2404				4	4	4	30.3	30.3	30.3	19.571	0	23.469	772010000	50	0.319966	A2A9I0;O35166	A2A9I0;O35166	Golgi SNAP receptor complex member 2	Gosr2
25.3046	25.0925	24.8996	25.0633	25.728	25.0008	24.8277	25.0585	25.4263	24.3374	24.9804	25.2743				30	30	30	32.3	32.3	32.3	132.88	0	221.11	3323800000	177	0.207042	Q8R320;A2A9Q2;Q8BHG1;A6PWC3;Q8CIJ0;Q8R1H1;Q3V3G9;Q9Z153	Q8R320;A2A9Q2;Q8BHG1;A6PWC3;Q8CIJ0;Q8R1H1	Nardilysin	Nrd1
21.0992	22.4844	21.8075	21.1398	21.0525	21.5798	22.148	21.2197	20.7992	22.6842	21.6962	21.272				3	3	3	7.2	7.2	7.2	66.93	0	7.3115	23830000	6	0.245172	Z4YKN2;A2A9T0;A2A9T0-2	Z4YKN2;A2A9T0;A2A9T0-2	TANK-binding kinase 1-binding protein 1	Tbkbp1
26.1999	25.7029	26.2673	25.5639	26.1668	26.1095	26.188	26.1426	25.9356	25.3917	26.2399	26.2184				8	8	8	16.1	16.1	16.1	70.192	0	65.667	1150900000	72	0.0298968	A2A9W7;Q8BMI3;S4R2D2;A2A9W5	A2A9W7;Q8BMI3;S4R2D2	ADP-ribosylation factor-binding protein GGA3	Gga3
24.0921	21.3429	24.7029	23.6152	25.0089	24.4741	24.3731	23.276	25.4636	23.4437	25.7234	23.8615				15	15	15	3.8	3.8	3.8	557.67	0	15.054	349230000	33	0.141413	A2AAE1-2;A2AAE1-3;A2AAE1-6;A2AAE1;A2AAE1-4;A2AB97;F6YAT5;F6RPM4;Q8CDG7;A2AAE1-5;D6RI50	A2AAE1-2;A2AAE1-3;A2AAE1-6;A2AAE1;A2AAE1-4	Uncharacterized protein KIAA1109	Kiaa1109
24.571	25.1085	24.4916	24.9237	24.765	24.7669	24.7287	24.8278	25.0544	24.8425	24.5302	25.0366				19	19	19	37.3	37.3	37.3	65.952	0	62.726	1556600000	73	0.0510753	A2AAN2;Q8BMA6;Q8K258	A2AAN2;Q8BMA6;Q8K258	Signal recognition particle subunit SRP68	Srp68
27.8255	27.93	27.6048	27.8686	28.1378	27.804	27.7782	27.998	28.0302	28.0168	28.0121	27.8005				15	15	15	46.6	46.6	46.6	43.446	0	79.949	3610100000	187	0.255306	A2ABY3;Q540F5;Q3USD5;Q922E4;Q3TLU0;Q9CTB5	A2ABY3;Q540F5;Q3USD5;Q922E4;Q3TLU0	Ethanolamine-phosphate cytidylyltransferase	Pcyt2
27.5707	27.1532	27.5231	27.6306	27.7251	27.6329	27.1447	27.5681	27.7913	27.7217	27.6704	27.2304				23	23	23	24	24	24	166.17	0	149.03	2852900000	155	0.173946	F8WHN4;A2ACC6;E9Q0J2;B2RRF1;Q8BQZ4;A2ACC7;Q8BQZ4-2	F8WHN4;A2ACC6;E9Q0J2;B2RRF1;Q8BQZ4;A2ACC7	Ral GTPase-activating protein subunit beta	Ralgapb
29.5539	29.7437	29.7866	29.6225	29.9862	29.8182	29.6473	29.8311	30.0444	29.9007	29.9154	30.3043				10	10	10	29.4	29.4	29.4	47.117	0	323.31	17437000000	393	0.63595	A2ACL9;Q62443;Q3UST4	A2ACL9;Q62443;Q3UST4	Neuronal pentraxin-1	Nptx1
27.0708	27.3044	26.7201	26.9612	27.4084	27.0647	26.6517	27.0645	27.1769	27.0686	27.2328	27.0398				22	22	22	20.9	20.9	20.9	149.24	0	132.26	2066400000	182	0.10183	A4FUW1;A2ACM0;Q8K4Q0;Q8K4Q0-2;Q6ZPU3;E9PXZ5;F7CN67;Q8K4Q0-4;A7MAY7;Q8K4Q0-5;F6U5L3;F7B6I3;Q8K4Q0-3;F7BQS0	A4FUW1;A2ACM0;Q8K4Q0	Regulatory-associated protein of mTOR	Rptor
26.5444	26.1494	25.9167	26.4663	26.3717	26.368	25.759	26.0722	26.2655	26.1661	26.0257	26.0729			O	11	11	9	20.7	20.7	19.3	73.663	0	35.751	1355500000	94	0.660805	A2AD03;Q9QXG2;Q8CBI2;Q3UR39;Q9CS14	A2AD03;Q9QXG2;Q8CBI2;Q3UR39	Rab proteins geranylgeranyltransferase component A 1	Chm
25.4573	24.8715	24.1532	25.4448	25.2657	25.283	25.3965	25.4121	25.3925	24.9718	25.4146	25.6776				8	8	8	12.3	12.3	12.3	92.333	0	19.848	531570000	57	0.556386	A2ADA6;Q6NXL5;Q3UH98;Q4QQN0;Q8C8T5	A2ADA6;Q6NXL5;Q3UH98;Q4QQN0		Acap3
22.1037	24.504	23.8787	24.5547	23.7925	24.6884	24.1224	23.9345	24.6898	24.6638	24.1453	24.4178			O	10	10	10	33.7	33.7	33.7	38.399	0	30.668	700110000	44	0.385612	A2ADR8;Q8R3G1	A2ADR8;Q8R3G1	Nuclear inhibitor of protein phosphatase 1	Ppp1r8
23.7589	22.2122	25.9274	24.9482	22.9281	22.9239	23.1801	23.0587	22.8851	23.7462	24.2947	23.724				11	11	11	45.4	45.4	45.4	44.59	0	25.24	824940000	57	0.135816	A2ADY9	A2ADY9	Protein DDI1 homolog 2	Ddi2
28.1748	28.1979	28.3549	28.2334	28.2486	28.0552	28.1989	28.2112	28.2292	28.3438	28.133	28.0537				28	28	27	37.3	37.3	36.5	94.695	0	173.32	7325800000	406	0.0717037	A2AE27;Q9DBT5	A2AE27;Q9DBT5	AMP deaminase 2	Ampd2
23.1098	23.3949	23.7987	22.6535	23.2791	22.2682	22.7475	23.4917	23.0675	21.7584	23.1167	22.8575				3	3	3	4.3	4.3	4.3	69.123	0.0023139	2.3151	100370000	11	0.614573	A2AE38;Q80ZD8-2;Q80ZD8	A2AE38;Q80ZD8-2;Q80ZD8	Amphoterin-induced protein 1	Amigo1
23.7146	23.5391	23.6532	23.6797	23.9256	23.7723	21.8631	23.153	24.1029	22.1005	21.1802	23.7924				5	5	5	8.1	8.1	8.1	68.997	0	6.2064	147340000	12	0.605215	A2AE98;Q80ZK9;Q8JZZ2	A2AE98;Q80ZK9	WD and tetratricopeptide repeats protein 1	Wdtc1
26.4589	26.6348	26.5671	26.7858	26.6196	26.6017	27.0515	26.5793	26.8416	26.4444	26.4964	27.0724				6	2	2	30.7	14.8	14.8	19.925	0	15.022	1390000000	15	0.260028	A2AEC2;Q9DB24;Q8R0A5;A2AEC1	A2AEC2;Q9DB24;Q8R0A5	Transcription elongation factor A protein-like 3	Tceal3;Tceal6
30.5174	30.5478	31.0712	30.4224	30.5227	30.5822	30.4485	30.6038	30.6108	30.4984	30.5984	30.6541				12	12	12	27.4	27.4	27.4	36.196	0	323.31	22330000000	366	0.266088	A2AEG6;P35803;Q3US81;P35803-8;A2AEG3;H3BIV8;P35803-3;P35803-2;P35803-4;P35803-6;P35803-7;Q3V0Z9;P35803-5	A2AEG6;P35803;Q3US81;P35803-8;A2AEG3;H3BIV8;P35803-3;P35803-2	Neuronal membrane glycoprotein M6-b	Gpm6b
26.8633	26.7021	26.8584	26.8255	27.1559	27.0243	27.0258	26.7974	27.0038	26.6469	27.1192	27.1289				25	25	25	44.7	44.7	44.7	90.764	0	155.1	2134600000	171	0.226684	A2AEW9;A2AEW8;Q8VD04;A2AEW5;A2AEW6;Q3T9D9;Q3TZ55;Q3UF15	A2AEW9;A2AEW8;Q8VD04;A2AEW5	GRIP1-associated protein 1	Gripap1
28.0391	28.5629	28.1101	28.1343	28.0061	28.0004	27.728	28.0136	28.4513	28.1587	28.3384	28.2687				9	9	8	34.8	34.8	32.1	33.563	0	35.445	4240900000	106	0.216423	A2AEX8;A2AEX6;P97447;A2AEX7;A2AEY1;A2AEY2;P97447-2;A2AEY0;A2AEX9	A2AEX8;A2AEX6;P97447;A2AEX7;A2AEY1;A2AEY2;P97447-2	Four and a half LIM domains protein 1	Fhl1
22.0996	23.1318	21.5099	22.9645	23.2216	23.1792	22.0159	22.6434	23.0617	23.3012	23.5124	23.0492				3	3	3	6.1	6.1	6.1	84.088	0	7.9953	91735000	12	0.942826	A2AF58;Q80T23-2;Q80T23	A2AF58;Q80T23-2;Q80T23	Synaptotagmin-like protein 5	Sytl5
30.0162	30.0882	30.3343	29.6073	29.9719	30.0822	29.9012	30.158	30.0375	30.15	30.0774	30.2128				34	34	34	36.3	36.3	36.3	140.43	0	323.31	15652000000	745	0.59272	A2AFG8;Q6PGJ3;A2AFG7;P11627;Q9QYQ7;B7ZCD3;F7A5H7;Q684Q2;F6UIL7	A2AFG8;Q6PGJ3;A2AFG7;P11627;Q9QYQ7	Neural cell adhesion molecule L1	L1cam;L1
26.5732	26.8651	26.7552	26.8553	27.2635	27.2122	27.2171	27.055	27.5509	26.9126	26.9352	27.1642				13	12	12	27	25.5	25.5	70.483	0	38.114	1964100000	125	1.29509	A2AFI8;B9EI38;B1AV20;Q80XA6;Q3UHF8;Q3UHE9	A2AFI8;B9EI38;B1AV20;Q80XA6;Q3UHF8;Q3UHE9	RalBP1-associated Eps domain-containing protein 2	Reps2
29.8607	30.0068	29.4143	30.0571	30.1358	29.9271	29.8992	29.9743	29.9754	29.9487	30.1034	29.8488				14	14	14	81.6	81.6	81.6	27.273	0	323.31	20303000000	591	0.4929	Q99N15;A2AFQ2;Q9CYT3;O08756	Q99N15;A2AFQ2;Q9CYT3;O08756	3-hydroxyacyl-CoA dehydrogenase type-2	Hsd17b10
25.7923	25.7184	25.5132	25.9832	25.6517	25.6486	24.9914	21.993	24.2859	23.9981	22.2506	24.0206	+	Cluster 4	O	6	6	6	20.9	20.9	20.9	43.018	0	13.109	518800000	29	1.55177	A2AG30;Q3TYL4;Q3TY13;O89114	A2AG30;Q3TYL4;Q3TY13;O89114	DnaJ homolog subfamily B member 5	Dnajb5
27.014	27.3273	27.5648	27.8008	27.2407	27.3817	27.8105	27.3281	27.4177	27.4383	27.514	27.8392				17	17	17	25.9	25.9	25.9	86.049	0	88.173	2502400000	113	0.232709	A2AG50;A2AG50-2;A2AG51;A2AG50-3;Q3TS73;Q8C0A6	A2AG50;A2AG50-2;A2AG51;A2AG50-3;Q3TS73	MAP7 domain-containing protein 2	Map7d2
27.1089	26.6357	27.6262	27.47	27.0022	27.1504	26.3968	26.6651	26.7595	27.5099	26.8898	26.0412				12	11	11	22.7	21.1	21.1	91.189	0	68.259	2607900000	130	0.375787	B2RWZ9;A2AGI2;Q69ZI4;Q8BYM5;A2AGI3;A2AGI0;Q924X0	B2RWZ9;A2AGI2;Q69ZI4;Q8BYM5;A2AGI3;A2AGI0	Neuroligin-3	Nlgn3;mKIAA1480
25.853	21.7149	26.7849	26.4692	27.0296	26.9372	26.3062	27.0315	26.9255	27.8627	26.9815	26.9403				19	10	8	4.1	2.5	2.2	547.74	0.00067714	2.9546	2060700000	32	0.672024	A2AGL3-2;A2AGL3;E9PW34;Q14AQ9;B7ZMP2	A2AGL3-2;A2AGL3;E9PW34	Ryanodine receptor 3	Ryr3
29.1147	28.7783	29.1699	29.0454	29.1105	28.9063	29.2789	28.9284	28.7951	29.1369	29.0924	28.8946				40	40	1	31.3	31.3	0.5	175.1	0	323.31	8334000000	569	0.00242481	A2AGR0;Q80U28-15;Q80U28;Q80U28-3;A2AGR1	A2AGR0;Q80U28-15;Q80U28;Q80U28-3;A2AGR1	MAP kinase-activating death domain protein	Madd
25.9577	26.1184	26.8267	25.6527	26.612	25.7758	25.5112	25.529	25.8675	25.3991	25.8034	26.1134				2	2	2	28.7	28.7	28.7	9.5972	0	9.1837	1032400000	25	0.565197	A2AGS6;Q4QQM4	A2AGS6;Q4QQM4	Tumor protein p53-inducible protein 11	Trp53i11
29.2364	29.2796	29.6093	29.3847	29.1892	29.3634	29.3051	29.1809	29.2917	29.6834	29.2504	29.4829				18	18	18	53.7	53.7	53.7	54.441	0	287.97	18326000000	664	0.339964	Q8BQW4;A2AH25;Q5FWK3;Q8C5A0;Q91Z04	Q8BQW4;A2AH25;Q5FWK3;Q8C5A0	Rho GTPase-activating protein 1	Arhgap1
28.1038	27.9429	27.429	27.7901	27.6797	27.9246	27.6544	27.7459	27.3344	27.8692	27.674	27.9444				42	41	41	57	55.9	55.9	109.36	0	323.31	15430000000	492	0.296004	Q543F1;Q3U5Q3;A2AH85;Q6A0E3;O08810;G3UZ34;Q3TMY8;Q7TMX4;G3UXK8;G3UZ25	Q543F1;Q3U5Q3;A2AH85;Q6A0E3;O08810;G3UZ34;Q3TMY8;Q7TMX4	116 kDa U5 small nuclear ribonucleoprotein component	Eftud2
26.0437	25.816	26.3067	25.6308	25.9342	24.1044	23.3641	26.3591	26.1306	23.4956	25.8894	24.7303				16	16	16	13.2	13.2	13.2	175.89	0	32.501	786140000	76	0.24221	A2AHC3;A2AHC4;A2AHC3-2;F6Q2D3;F6W3X2;F6QF29;V9GXD7	A2AHC3;A2AHC4;A2AHC3-2	Calmodulin-regulated spectrin-associated protein 1	Camsap1
24.2807	24.6644	25.2141	24.8085	24.136	24.793	24.0767	25.1959	24.8384	24.8627	24.9822	24.6827				8	8	8	19.8	19.8	19.8	62.278	0	17.303	380310000	38	0.046971	A2AHG0-3;A2AHG0;A2AHG0-2	A2AHG0-3;A2AHG0;A2AHG0-2	Leucine zipper putative tumor suppressor 3	Lzts3
27.9823	27.4415	27.6339	27.5157	28.1699	28.2604	27.6389	27.2158	27.8733	27.7331	27.7114	27.4212				21	21	19	29	29	26.7	105.9	0	48.943	3012400000	138	0.374485	A2AHJ7;A2AHK0;Q80UP3;Q91YS0;Q05DE1;D6RHK9	A2AHJ7;A2AHK0;Q80UP3	Diacylglycerol kinase;Diacylglycerol kinase zeta	Dgkz
21.9293	21.8214	24.0567	22.8274	22.9446	22.9513	21.6998	22.7267	22.5543	23.762	22.4005	22.5522				3	3	3	4.4	4.4	4.4	73.821	0	6.4942	103780000	14	0.113353	A2AHL1-2;A2AHL1	A2AHL1-2;A2AHL1	Anoctamin-3	Ano3
23.0387	23.8548	23.9717	23.5161	23.6553	24.315	23.3557	23.3573	24.0312	23.7315	23.5796	23.4793				4	4	4	15.4	15.4	15.4	24.644	0.0022006	2.3967	336040000	73	0.0707027	Q3TMU2;Q3YAA9;Q3YAB0;A2AHT3;Q9QXT8;Q9QXT8-3	Q3TMU2;Q3YAA9;Q3YAB0;A2AHT3;Q9QXT8;Q9QXT8-3	Calsenilin	Kcnip3
22.8944	21.4376	23.7195	23.6682	24.5249	19.6798	23.1301	22.7507	22.5058	23.1577	22.85	23.2497				6	6	6	6.4	6.4	6.4	111	0	4.8882	103020000	11	0.0094158	A2AHW8;Q3V0G7-2;Q3V0G7	A2AHW8;Q3V0G7-2;Q3V0G7	GTPase-activating Rap/Ran-GAP domain-like protein 3	Garnl3
29.2927	29.3298	29.3998	29.5698	29.5721	29.5081	28.9537	29.4153	29.2256	29.3868	29.8139	29.1791				30	30	1	35.7	35.7	1.2	103.59	0	103.84	10359000000	500	0.617133	A2AI17;A2AI14;A2AI21;P35438;A2AI19;A2AI20;Q3TZ31	A2AI17;A2AI14;A2AI21;P35438;A2AI19;A2AI20;Q3TZ31	Glutamate receptor ionotropic
25.5827	25.3736	24.515	25.459	25.1899	25.0042	23.7945	25.3178	25.2462	25.5803	25.5859	24.7511				15	15	15	20.1	20.1	20.1	123.89	0	23.745	702540000	65	0.146878	A2AI52;Q80U87;Q3UQ26;Q3UZ62;Q3TQM7;Q58E42	A2AI52;Q80U87;Q3UQ26;Q3UZ62	Ubiquitin carboxyl-terminal hydrolase;Ubiquitin carboxyl-terminal hydrolase 8	Usp8
25.1112	24.197	24.1597	25.3805	24.5258	25.1443	24.7856	25.2289	24.9713	24.1626	25.0826	24.8556				10	10	10	11.2	11.2	11.2	135.6	0	19.389	462130000	45	0.356513	A2AI89;A2AI88;A2AI87;P18826-2;P18826;Q8CBA7;A2AI91;Q3UV91;Q3TQJ0;Q8BSV5	A2AI89;A2AI88;A2AI87;P18826-2;P18826;Q8CBA7;A2AI91;Q3UV91;Q3TQJ0	Phosphorylase b kinase regulatory subunit alpha
24.1092	24.8115	22.3456	22.1187	25.5718	24.9027	24.7524	22.5561	22.3268	24.9199	24.6332	25.2955				4	4	4	9.8	9.8	9.8	42.935	0.00041742	3.3128	289270000	11	0.333082	Q3UQ14;Q9JJR1;Q9JJQ3;A2AIE7;G3X904	Q3UQ14;Q9JJR1;Q9JJQ3;A2AIE7;G3X904		Zfp275
24.2153	24.705	23.0385	22.7517	22.8211	22.5191	23.2578	23.8722	24.538	24.3041	23.4942	23.6524				2	2	2	2.1	2.1	2.1	116.39	0.00041649	3.2909	153920000	18	1.08757	Q69Z52;A2AIR4;A2AIR5;F7ARC5;Q1LZM1;F7BA29;Q91ZU9	Q69Z52;A2AIR4;A2AIR5;F7ARC5;Q1LZM1;F7BA29;Q91ZU9	Glutamate receptor ionotropic
26.8085	26.5596	27.5597	27.1104	26.3472	27.3118	27.4299	26.8115	27.2259	27.0363	26.4542	27.5908				22	20	2	12.6	11.7	1.3	261.29	0	64.291	1876600000	95	0.0257018	A2AIR9;A2AIR7;O55017;O55017-2;Q3UYN6;A2AIZ9	A2AIR9;A2AIR7;O55017;O55017-2;Q3UYN6	Voltage-dependent N-type calcium channel subunit alpha-1B	Cacna1b
24.6497	24.5512	24.4211	24.9551	24.2815	24.5182	21.771	24.1341	24.871	22.7588	21.4707	21.2343	+	Cluster 4		14	14	14	9.5	9.5	9.5	207.17	0	27.909	833710000	32	1.68979	E9PZY8;A2AIV2;A2AIV2-2;Q8CFK9	E9PZY8;A2AIV2;A2AIV2-2;Q8CFK9	Protein virilizer homolog	1110037F02Rik;Kiaa1429
25.6904	24.8906	25.7103	24.6132	25.014	25.6598	25.3261	24.1713	25.442	25.2421	24.3376	25.4359				10	10	10	6.7	6.7	6.7	254.2	0	42.149	751930000	60	0.11651	E9QAT4;A2AIX1;Q80U43;F7BPW6;Q811L5;Q8R336;Q8K000;Q3TRA8;Q3TZR0	E9QAT4;A2AIX1;Q80U43;F7BPW6;Q811L5		Sec16a
25.1109	25.0653	25.2644	24.5835	25.352	22.7845	25.393	25.3077	25.512	26.0977	25.2119	26.0655				3	3	2	17.9	17.9	13.5	29.669	0	86.492	608650000	37	0.903607	A2AJ23;Q925Q2;Q64322;Q8CFL4;A2AJ21	A2AJ23;Q925Q2;Q64322;Q8CFL4;A2AJ21	Neural proliferation differentiation and control protein 1	Npdc1
26.3372	26.2288	25.5805	26.4552	26.54	26.3018	26.2735	25.8842	26.3289	26.5885	26.2362	26.179				13	13	13	40.1	40.1	40.1	53.95	0	56.102	1188400000	102	0.439526	A2AJ95;Q3TY90;A2AJ96;A2AJ92;F6TKU5;Q99NF2-4;Q99NF2-3;Q99NF2-2;Q99NF2;Q3TNG2;Q99NF2-5;F6VTS9;A2AJ91;A2AJ90;REV__E9Q8T7	A2AJ95;Q3TY90;A2AJ96;A2AJ92;F6TKU5;Q99NF2-4;Q99NF2-3;Q99NF2-2;Q99NF2;Q3TNG2;Q99NF2-5	NMDA receptor synaptonuclear signaling and neuronal migration factor	Nsmf
27.4564	27.5782	28.3087	27.5005	27.6034	27.5438	27.6505	27.7093	27.7383	27.6427	27.8561	27.9064				30	30	30	38.3	38.3	38.3	107.18	0	66.9	3188400000	185	0.224552	A2AJA9;A2AJA9-2	A2AJA9;A2AJA9-2	Uncharacterized protein C9orf172 homolog	Gm996
25.0231	24.6063	25.636	26.3888	25.9474	25.3943	25.6749	25.7487	25.7419	25.718	24.9294	25.1762				15	9	9	35.7	24.1	24.1	56.984	0	50.07	1208200000	78	0.896103	A2AJH3;Q3THR4;O70311;Q8CFK1	A2AJH3;Q3THR4;O70311;Q8CFK1	Glycylpeptide N-tetradecanoyltransferase;Glycylpeptide N-tetradecanoyltransferase 2	Nmt2
27.8973	28.3204	27.992	28.1795	28.0957	28.6337	28.3651	28.0549	28.295	27.9931	27.9185	28.1214				31	31	31	39.6	39.6	39.6	93.275	0	76.635	5060400000	289	0.482533	A2AJI0;A8Y5P4;A2AJI0-2;A2AJI1;F6WF36	A2AJI0;A8Y5P4;A2AJI0-2;A2AJI1;F6WF36	MAP7 domain-containing protein 1	Map7d1
26.0714	26.139	25.8464	25.86	26.2758	25.367	26.0878	26.2647	26.2212	25.7396	25.5977	26.3107				5	5	5	22.8	22.8	22.8	28.553	0	35.512	947470000	67	0.279769	A2AJK8;Q3TDF3;Q91Z38;Q9CTZ9	A2AJK8;Q3TDF3;Q91Z38	Tetratricopeptide repeat protein 1	Ttc1
25.5012	25.9324	26.3618	25.3287	25.2176	25.231	25.5697	25.627	25.1436	25.566	22.0471	25.7621				13	13	13	35.3	35.3	35.3	63.835	0	61.619	673170000	54	0.345663	A2AJP9;A2AJQ0;Q05BF9;A8Y5Q1;A8Y5Q0;Q3UV70	A2AJP9;A2AJQ0;Q05BF9;A8Y5Q1;A8Y5Q0;Q3UV70	[Pyruvate dehydrogenase [acetyl-transferring]]-phosphatase 1
22.5711	22.9035	23.2369	20.3788	21.0939	22.9818	22.2477	22.9239	22.355	23.103	21.5498	23.062				2	2	2	6.7	6.7	6.7	42.133	0.0051475	2.0311	57022000	9	0.575226	A2AJW5	A2AJW5		Fam217b
22.776	23.7528	23.4539	22.3479	21.4229	21.7143	22.6946	23.0838	22.6537	23.397	23.1466	22.61	+	Cluster 1		1	1	1	4.3	4.3	4.3	30.569	0.00067732	2.962	76174000	10	1.96528	A2AJY7;A2AJY5;A2AJY2;O35206	A2AJY7;A2AJY5;A2AJY2;O35206	Collagen alpha-1(XV) chain;Restin	Col15a1
27.1677	27.2202	26.9614	27.0046	27.151	26.8982	26.8409	27.0776	27.1368	27.1785	27.0996	26.4196				13	13	12	33.3	33.3	31.9	53.312	0	118.52	2134500000	249	0.123256	Q3UVD6;A2AKD7;Q61234	Q3UVD6;A2AKD7;Q61234	Alpha-1-syntrophin	Snta1
24.7738	24.7833	24.3333	24.9569	24.9704	24.8313	24.483	25.4407	25.2681	25.1101	25.4445	25.4828				7	6	6	45.7	41	41	23.261	0	67.591	870870000	52	0.97772	A2AKH4;Q9D3L3;O09044;B0R030;B0R029;E9Q8A1	A2AKH4;Q9D3L3;O09044;B0R030;B0R029;E9Q8A1	Synaptosomal-associated protein;Synaptosomal-associated protein 23	Snap23
28.2531	28.1366	28.0913	28.2885	28.1037	28.1997	27.9148	27.9661	27.9752	27.9751	28.008	28.0142	+	Cluster 5		10	10	4	56.4	56.4	16.5	24.132	0	77.394	4165900000	223	2.374	A2AKH7;Q8JZX5;Q9CSK4;Q9D1G5;B0R031	A2AKH7;Q8JZX5;Q9CSK4;Q9D1G5	Leucine-rich repeat-containing protein 57	Lrrc57
27.0627	26.8525	27.1308	26.9466	26.8868	26.7807	26.6847	27.0091	27.4834	26.7858	26.8293	26.6828				27	27	27	30.5	30.5	30.5	111.51	0	34.879	3098500000	146	0.398626	A2AKI5;P43406;Q3U4C8;Q80Y67;B7ZCI9;F6W6Q6	A2AKI5;P43406;Q3U4C8	Integrin alpha-V;Integrin alpha-V heavy chain;Integrin alpha-V light chain	Itgav
27.526	27.7334	27.5137	27.6125	27.7992	27.2121	27.063	27.7057	27.8044	27.6481	27.7882	27.4647				12	12	12	38.4	38.4	38.4	35.489	0	163.75	2992200000	172	0.0188812	A2AKW0;Q5HZI9;A2AKV9;G3UYJ3;REV__Q8BJ71-2;REV__Q3TFC8;REV__Q8BJ71;Q3V0T4	A2AKW0;Q5HZI9;A2AKV9;G3UYJ3	Solute carrier family 25 member 51	Slc25a51
31.0823	31.1211	31.2458	31.157	31.3061	31.1276	31.2501	31.232	31.2198	31.1215	31.1261	31.6439				26	26	6	64.5	64.5	10.1	34.376	0	323.31	61308000000	1337	0.134303	Q6P6I7;A2AL12;Q5FB19;Q3UZG3;Q8BG05;Q5U3M2;Q58E39;A2AL13;V9GX38	Q6P6I7;A2AL12;Q5FB19;Q3UZG3;Q8BG05;Q5U3M2	Heterogeneous nuclear ribonucleoprotein A3	Hnrnpa3
21.9066	23.1122	22.7779	22.1657	22.1727	21.8783	23.1675	23.0147	22.6808	22.416	24.5492	22.4257				17	17	17	38	38	38	74.342	0	102.73	1776200000	105	0.474889	A2AL50;Q8C0I1;H3BKN2;A2AL49;Q8BKC4;Q3TNW8;H3BIY5	A2AL50;Q8C0I1;H3BKN2;A2AL49;Q8BKC4	Alkyldihydroxyacetonephosphate synthase
24.4693	24.6966	24.3184	24.1483	24.867	23.781	23.3301	23.7107	24.4603	24.8055	23.8468	23.1578				20	20	20	36.2	36.2	36.2	75.127	0	189.16	3416600000	149	0.283459	Q8CBM2;Q9EQ66;A2AL85;Q8BSY0;Q8BQK0;Q9EQ63;A2AL83;Q9EQ67;Q920F9;A2AL75;Q91WG6;Q3TU40;Q9EQ65;A2AL81;A2AL71;Q9EQ62;A2AL77;A2AL79;Q9CR06;Q9D7J8;Q6P8S1;Q920F7;A2AL74;Q8CH79;A2AL78;Q920F8;A2AL76;Q9EQ64	Q8CBM2;Q9EQ66;A2AL85;Q8BSY0;Q8BQK0	Aspartyl/asparaginyl beta-hydroxylase	Asph;ASPH
23.8118	24.3977	24.0346	23.3526	24.0589	24.2049	23.7012	23.8537	24.5381	24.0862	23.4645	23.6951				7	7	7	33.8	33.8	33.8	29.966	0	6.9713	232480000	25	0.147045	I6L9E0;Q3U3J6;A2ALA6;P09925;V9GXE6	I6L9E0;Q3U3J6;A2ALA6;P09925;V9GXE6	Surfeit locus protein 1	Surf1
30.6065	30.6767	30.4411	30.4042	30.4247	30.5287	30.3368	30.5094	30.4637	30.4635	30.5477	30.3577				49	31	30	45.4	30.8	30.2	128.74	0	323.31	22910000000	814	0.486891	A2ALL9;Q8C048;Q0VF55;Q0VF54;REV__Q91YR5-2;REV__Q91YR5-1;REV__Q3TRF3;REV__Q91YR5	A2ALL9;Q8C048;Q0VF55;Q0VF54	Calcium-transporting ATPase	Atp2b3
26.0789	26.2628	26.7505	26.1323	26.3413	22.2614	22.0456	26.4143	26.4677	22.6296	25.9935	27.1941				6	6	6	7.1	7.1	7.1	118.77	0	11.991	1101700000	25	0.0882806	A2ALR9;Q3V0C5;Q3V0C5-5;Q3V0C5-2;A2ALR8;Q3V0C5-4;Q3V0C5-3;F7ALR2;F6TH61;F6VSP0;F6TGT8;A2ALR5;B7ZNK5	A2ALR9;Q3V0C5;Q3V0C5-5;Q3V0C5-2;A2ALR8;Q3V0C5-4;Q3V0C5-3	Ubiquitin carboxyl-terminal hydrolase 48	Usp48
28.9221	28.6357	28.4979	28.4903	28.7066	28.7377	28.763	28.5681	28.9492	28.6869	28.5053	28.7344				19	17	7	32.6	30.5	14.5	81.251	0	160.27	5789700000	282	0.0884364	A2ALS4;A2ALS5;A2ALS5-4;A2ALS5-3;A2ALS5-2;A2ALS3;A2ALS2	A2ALS4;A2ALS5;A2ALS5-4;A2ALS5-3;A2ALS5-2	Rap1 GTPase-activating protein 1	Rap1gap
23.9399	22.9167	23.3992	21.4283	23.7921	23.4997	23.8079	23.0354	24.3151	24.3815	19.9321	23.5471				1	1	1	5.1	5.1	5.1	30.819	0.0020836	2.476	127720000	11	0.109905	A2ALU3	A2ALU3		Dennd1a
24.0794	24.6723	26.3111	24.9453	24.8033	25.5178	25.0073	25.11	25.3739	25.6892	25.5439	25.4542				10	10	10	10.4	10.4	10.4	165.26	0	23.247	633660000	40	0.144898	A7TU71;A2ALU4;A2ALU4-2;Q8C7N5	A7TU71;A2ALU4;A2ALU4-2	Protein Shroom2	Shroom2
32.1537	32.1297	32.3766	32.1062	32.3162	32.0782	32.0503	31.9732	32.1212	32.046	32.1717	32.3378				22	22	14	54.8	54.8	46.2	48.295	0	323.31	77828000000	1787	0.382262	A2ALV3;Q62420;Q8BXU5;F6ZL13;A2ALV1	A2ALV3;Q62420;Q8BXU5;F6ZL13;A2ALV1	Endophilin-A1	Sh3gl2
25.8857	26.0277	26.6364	25.5935	26.4664	26.615	25.3943	26.0091	26.8094	25.7797	26.0729	26.0753				10	10	10	28.9	28.9	28.9	47.38	0	30.188	1055400000	116	0.0338266	A2AM67;Q8JZW5;A2AM66	A2AM67;Q8JZW5	SH2 domain-containing protein 5	Sh2d5
28.4221	28.0768	26.8547	27.8994	27.9438	28.2916	28.229	28.4549	27.9696	28.1547	28.051	27.9134			O	13	13	13	19.8	19.8	19.8	73.044	0	93.577	4286000000	227	0.151355	A2AMH5;A2AMH4;Q6X893;Q6X893-2;A2AMH3;A2AMH8	A2AMH5;A2AMH4;Q6X893;Q6X893-2;A2AMH3	Choline transporter-like protein 1	Slc44a1
27.6032	27.6996	28.3296	27.3354	27.7627	27.6328	27.5856	27.8291	27.7936	27.4273	27.6134	27.4927				38	33	32	31.5	28.4	27.9	173.55	0	78.226	3434600000	141	0.510854	Z4YKC4;A2AMI2;Q80XI3-2;Q80XI3-4;Q80XI3;Q80XI3-3;Q6DI78;A2AMI7;Q3V075;A2AMI6;A2AMI4	Z4YKC4;A2AMI2;Q80XI3-2;Q80XI3-4;Q80XI3;Q80XI3-3;Q6DI78;A2AMI7	Eukaryotic translation initiation factor 4 gamma 3	Eif4g3
22.7027	23.2031	23.9474	22.7813	22.6904	23.9092	23.7589	22.556	23.4985	23.4404	24.9617	23.0914				4	4	4	5.5	5.5	5.5	117.83	0	11.063	390610000	26	0.165206	A2AMY5;Q91VX2;A2AMY7	A2AMY5;Q91VX2	Ubiquitin-associated protein 2	Ubap2
28.835	29.1109	28.9154	29.1065	28.8603	29.1344	28.9293	29.0216	28.9483	28.7889	28.892	29.0553			O	100	100	100	25.3	25.3	25.3	570.29	0	311.54	10827000000	610	0.153003	A2AN08-3;A2AN08;A2AN08-5;A2AN08-2;F6SSP6;Z4YMA7;A2VCS3;A2AN08-4;Z4YLP1	A2AN08-3;A2AN08;A2AN08-5	E3 ubiquitin-protein ligase UBR4	Ubr4
26.8767	26.8113	26.2913	26.4993	26.6454	26.2795	26.3267	26.5438	26.367	26.5459	25.9869	26.8257				9	9	9	62.4	62.4	62.4	20.912	0	42.023	1407100000	116	0.133776	Q80YU9;A2AN96;O88851	Q80YU9;A2AN96;O88851	Putative hydrolase RBBP9	Rbbp9
25.218	21.9936	25.7941	23.5359	24.0331	22.1439	21.6994	25.2821	24.463	24.002	24.7833	22.584				5	4	4	2.2	1.5	1.5	304.86	0	5.6272	293670000	14	0.0634943	A2ANL9;A2ANM0;Q9WTS4;Q9WTS4-2	A2ANL9;A2ANM0;Q9WTS4	Teneurin-1;Ten-1 intracellular domain;Teneurin C-terminal-associated peptide	Tenm1
23.2542	23.9397	24.17	24.0498	22.3084	23.5093	23.4641	23.8202	23.6784	23.9032	22.1963	23.7286				51	51	51	11.5	11.5	11.5	629.58	0	91.714	1644800000	102	0.12707	J3QMC5;A2ANY6;Q5U481;Q6R5G2;Q3TPE2;Q8CAR9	J3QMC5;A2ANY6		Mdn1
27.9393	28.3812	27.5821	28.1441	28.586	28.2268	28.4921	28.4798	27.9938	28.5213	28.5868	28.5757				26	26	25	28.1	28.1	27.4	125.78	0	112.47	4569600000	269	0.8477	H3BIW6;F7C3A0;A2AP18-2;A2AP18-3;A2AP18-4;A2AP18;H3BK11;A2AP18-5;Q6ZQB0;F7C512;Q6PAS6;F6UKG4;A6PWW4	H3BIW6;F7C3A0;A2AP18-2;A2AP18-3;A2AP18-4;A2AP18;H3BK11	Phosphoinositide phospholipase C;1-phosphatidylinositol 4
28.7765	28.8409	28.0884	28.0494	28.6101	28.7075	28.5385	28.1682	28.4969	28.4021	28.839	28.276				13	13	13	61.7	61.7	61.7	15.515	0	66.367	6222800000	583	0.0307936	A2AP31;Q3UIU2;A2AP32	A2AP31;Q3UIU2;A2AP32	NADH dehydrogenase [ubiquinone] 1 beta subcomplex subunit 6	Ndufb6
24.21	24.0896	21.766	23.7845	24.046	23.832	23.3084	23.8756	22.4284	23.6915	23.6032	23.6455				4	4	4	28.9	28.9	28.9	18.311	0	12.339	1128300000	28	0.141546	A2AP78;Q544R9;G5E920;O54879	A2AP78;Q544R9;G5E920;O54879	High mobility group protein B3	Hmgb3
25.0232	23.4368	23.1399	24.172	24.7831	21.446	23.2811	24.5777	23.4995	23.872	23.855	25.0891			O	14	12	12	3.8	3.5	3.5	517.03	0	14.102	263570000	28	0.067615	A2API5;Q9JI18;E9Q202;F6YDG9	A2API5;Q9JI18;E9Q202	Low-density lipoprotein receptor-related protein 1B	Lrp1b
25.1978	25.7715	21.6006	26.4687	26.0343	25.6942	25.3342	25.8605	24.6613	25.8158	25.4393	26.1733				4	4	4	12.9	12.9	12.9	40.247	0	69.107	987240000	84	0.520556	Q3UNN2;Q3U8S1;Q3U468;A2APM5;A2APM3;A2APM4;E9QKM8;Q80X37;A2APM1;A2APM2;P15379-2;P15379-3;P15379-6;P15379-11;P15379-5;P15379-10;P15379-9;P15379-4;P15379-8;P15379-7;P15379;Q3TLT9;P15379-12;P15379-13	Q3UNN2;Q3U8S1;Q3U468;A2APM5;A2APM3;A2APM4;E9QKM8;Q80X37;A2APM1;A2APM2;P15379-2;P15379-3;P15379-6;P15379-11;P15379-5;P15379-10;P15379-9;P15379-4;P15379-8;P15379-7;P15379;Q3TLT9;P15379-12;P15379-13	CD44 antigen	Cd44
26.4561	26.9454	26.1844	26.4068	26.443	26.1528	26.5312	26.4544	26.9197	26.1871	26.3709	25.7638				16	12	6	15.1	12.5	6.9	123.98	0	18.845	1411300000	100	0.696791	A2APV2-3;E9PXE6;F8VPR2;A2APV2-2;A2APV2;F6XR20;Q6P247;A2AQW2;Q8K364;Q8BI52	A2APV2-3;E9PXE6;F8VPR2;A2APV2-2;A2APV2;F6XR20	Formin-like protein 2	Fmnl2
25.7023	25.097	26.4023	25.2034	25.36	25.5422	25.5102	24.9504	25.0119	25.1529	25.4966	25.9873				19	5	5	8.6	2.9	2.9	226	0	123.89	660030000	44	0.356598	A2APX7;A2APX6;A2APX8;Q05BQ0;Q62206;F6U9Y2;F7AMU5;Q68V28;Q68V26;Q3UQV9;K3W4P8;A2APX9;Q3UF73;Q9JKC5;Q6QIY3-3	A2APX7;A2APX6;A2APX8	Sodium channel protein	Scn1a
24.88	23.2298	25.1482	25.2737	24.7489	24.8768	23.7925	24.9006	22.2462	26.2332	25.5289	25.263				6	6	6	22.7	22.7	22.7	38.404	0	9.6786	519410000	27	0.956918	A2APY7;A2APY7-2	A2APY7	NADH dehydrogenase [ubiquinone] 1 alpha subcomplex assembly factor 5	Ndufaf5
21.1939	22.7077	24.6003	24.5658	23.3369	21.5028	21.6612	24.332	22.667	24.0074	24.436	24.0811				7	7	7	24.7	24.7	24.7	37.782	0	7.1167	229120000	17	0.220518	A2AQ17;Q9CWX2	A2AQ17;Q9CWX2	Complex I intermediate-associated protein 30
23.9425	24.3651	21.4502	23.7172	24.494	24.2862	24.1606	23.5594	23.7635	24.6482	24.9682	23.8306				5	5	5	7.6	7.6	7.6	80.796	0	8.2485	381550000	21	0.385332	A2AQ19;Q3UXG8	A2AQ19;Q3UXG8	RNA polymerase-associated protein RTF1 homolog	Rtf1
28.3493	28.3579	29.185	28.4271	28.5701	28.5217	28.513	28.5996	28.4507	28.7351	28.8158	28.6724				41	41	2	28	28	1.4	218.44	0	152.19	5988300000	294	0.191562	E9QAU4;A2AQ25;A2AQ25-4;A2AQ25-3;A2AQ25-8;A2AQ25-2;A2AQ25-9;A2AQ25-6;A2AQ25-5;Q3UFL8;Q8BHR1;Q3TYN4;A2AQ25-7;B1AY50;B1AY49;REV__Q8BWQ4	E9QAU4;A2AQ25;A2AQ25-4;A2AQ25-3;A2AQ25-8;A2AQ25-2;A2AQ25-9;A2AQ25-6;A2AQ25-5	Sickle tail protein	Etl4;Skt
27.5597	26.9753	26.5759	26.936	26.8299	26.3391	27.5943	26.5962	26.8483	27.3239	26.3415	26.5105				14	14	14	27.3	27.3	27.3	68.423	0	37.209	1733700000	68	0.135435	A2AQ42;A2AQ45;A2AQ41;Q80TY0;A2AQ43;A2AQ44;Q80TY0-4;Q80TY0-2;Q80TY0-3;F6VVN1;Q80TY0-5;Q61053;A2AQ47;A2AQ39	A2AQ42;A2AQ45;A2AQ41;Q80TY0;A2AQ43;A2AQ44;Q80TY0-4;Q80TY0-2;Q80TY0-3;F6VVN1;Q80TY0-5	Formin-binding protein 1	Fnbp1
25.9188	26.1888	26.1138	26.0634	25.9354	25.5261	25.6519	25.7371	26.1356	25.7593	25.762	20.7726				6	6	1	2.6	2.6	0.5	312.3	0.00041725	3.3092	884620000	27	0.429201	A2AQ53;O88840;Q60784;Q7TMG6;Q99L19;Q3TNW1;Q61555	A2AQ53;O88840;Q60784		Fbn1
26.8853	26.7705	26.5268	26.638	26.3117	26.3035	26.3758	26.2487	26.4746	26.5673	26.5152	26.7203				15	15	12	14.5	14.5	11.7	116.42	0	33.017	1683300000	176	1.17004	Q8C4G3;Q8C288;Q505G9;A2AQC3;Q6DI68;O70228;A2AUZ1;A2AUZ0;A2AQC9;Q2HXI8	Q8C4G3;Q8C288;Q505G9;A2AQC3;Q6DI68;O70228	Phospholipid-transporting ATPase;Probable phospholipid-transporting ATPase IIA	Atp9a
22.6219	23.2747	23.0675	24.3169	24.0372	22.3944	23.6708	24.1685	23.3492	23.1486	23.5432	23.8471				4	4	4	7.4	7.4	7.4	57.011	0	3.9166	215860000	17	0.294874	A2AQJ7;A2AQJ5;A2AQJ6;Q8BXN9-3;Q8BXN9;Q8BXN9-2	A2AQJ7;A2AQJ5;A2AQJ6;Q8BXN9-3;Q8BXN9;Q8BXN9-2	Transmembrane protein 87A	Tmem87a
21.9744	22.0407	21.7878	21.8435	21.3794	21.498	21.5902	21.6016	21.8454	21.8703	22.1953	22.0442	+	Cluster 1		5	5	5	5	5	5	103.71	0.00068259	3.0641	51722000	21	1.41719	A2AQJ8;Q8BVW0;Q5DU67;Q3UXV0;Q8BVW0-2	A2AQJ8;Q8BVW0;Q5DU67	Neutral alpha-glucosidase C	Ganc
24.9859	24.6863	25.2305	25.0875	24.4519	25.4813	25.4176	25.1572	24.911	25.4754	25.4594	24.8513				6	6	6	25.1	25.1	25.1	33.664	0	31.377	597880000	66	0.129003	A2AQK4;Q91VF2	A2AQK4;Q91VF2	Histamine N-methyltransferase	Hnmt
27.7933	27.3912	27.8966	26.6803	27.1281	27.9297	27.5608	27.5315	26.8896	27.8011	27.2882	26.9764				12	9	9	31.5	25.9	25.9	60.319	0	46.421	2560700000	75	0.196218	A2AQL0;Q9Z1W9;G1JLS7;Q3V256;Q3TR01	A2AQL0;Q9Z1W9;G1JLS7;Q3V256	STE20/SPS1-related proline-alanine-rich protein kinase	Stk39
26.468	26.6607	26.3109	26.5393	26.6006	26.0852	26.9654	26.7955	26.5908	26.7007	25.6732	26.3024				14	14	14	30.8	30.8	30.8	78.82	0	28.599	1260500000	105	0.56688	Q8N9U3;Q8C141;A2AQN4;Q9QXG4;Q8C1A8;Q8C113;A2AQN5;D6RHA7;Q8BY91;F7CU63	Q8N9U3;Q8C141;A2AQN4;Q9QXG4;Q8C1A8;Q8C113;A2AQN5	Acetyl-coenzyme A synthetase
22.6525	22.7061	22.8087	23.2785	22.3149	22.8725	21.1966	22.9002	22.3549	20.6577	23.1996	20.6184				3	3	3	31.6	31.6	31.6	16.063	0.0023154	2.3207	154510000	5	0.511312	A2AQU8;Q9D975	A2AQU8;Q9D975	Sulfiredoxin-1	Srxn1
26.7387	26.4715	26.6891	26.4933	26.5258	26.261	26.7042	26.5818	26.1936	26.6108	26.73	26.6133				5	5	5	29	29	29	20.522	0	16.946	1769000000	94	0.439171	A2ARI0;Q0P5W2;Q8C0L0	A2ARI0;Q0P5W2;Q8C0L0	Thioredoxin-related transmembrane protein 4	Tmx4
23.143	23.0263	24.8424	23.3332	22.9931	23.2063	23.7194	23.9198	22.8485	24.1413	22.5921	22.8685				9	8	8	8.6	7.6	7.6	157.55	0	9.3878	171400000	28	0.09478	A2ARP1-3;A2ARP1-2;A2ARP1;B9EHS3;A2ARP1-7;F6Q5C6;F7AST3;F6RMX0;F6VID9;A2ARP1-6	A2ARP1-3;A2ARP1-2;A2ARP1;B9EHS3	Inositol hexakisphosphate and diphosphoinositol-pentakisphosphate kinase 1	Ppip5k1
33.0445	32.8073	33.5073	32.8963	33.1451	33.1627	33.301	33.0339	33.2178	33.2096	33.313	33.2368			O	121	121	2	54.7	54.7	1.6	325.88	0	323.31	139380000000	3795	0.141009	A2ARP8;Q9QYR6-2	A2ARP8;Q9QYR6-2	Microtubule-associated protein 1A;MAP1A heavy chain;MAP1 light chain LC2	Map1a
25.7544	24.6107	25.5741	25.8144	25.0568	25.6169	24.7997	25.5757	24.7406	26.1601	26.05	26.1582				4	4	4	11.1	11.1	11.1	46.481	0	82.75	713250000	32	1.12411	A2AS33;Q3UYG8;Q3TN12;B1AW12;Q3TV34	A2AS33;Q3UYG8	O-acetyl-ADP-ribose deacetylase MACROD2	Macrod2
26.2243	27.053	25.7632	27.1458	27.1146	26.7327	26.2126	26.4373	26.3125	24.5105	26.5192	24.7046				18	17	16	0.6	0.6	0.5	3906.4	0.00041431	3.212	1951000000	49	1.20431	A2ASS6;E9Q8N1;E9Q8K5;A2ASS6-2;F7CR78;Q8BUX4;Q62319;A2AT64;A2AT67;A2AT66;A2AT65;A2AT68;Q812E1;F6RSJ3	A2ASS6;E9Q8N1;E9Q8K5;A2ASS6-2	Titin	Ttn
28.366	28.6057	29.2677	28.3199	28.4827	28.4937	28.5308	28.5201	28.3474	28.3195	28.5407	28.612				26	26	25	33.3	33.3	32.3	115.49	0	85.562	5574200000	231	0.335655	A2ASW4;Q9EQZ6-3;Q9EQZ6;Q571A8;A2ASW8;Q9EQZ6-2;Q9CS95	A2ASW4;Q9EQZ6-3;Q9EQZ6;Q571A8;A2ASW8;Q9EQZ6-2	Rap guanine nucleotide exchange factor 4	Rapgef4
21.8656	26.2155	20.7825	26.8995	26.4554	25.8656	26.4515	26.883	25.8777	22.4158	26.4962	25.9337				3	3	3	5.1	5.1	5.1	87.867	0.0046629	2.0766	974010000	11	0.825477	A2ASY0;A2ASY1;Q5HZG4;Q8BKP6;Q505H1;Q05BL5;Q5HZG4-2	A2ASY0;A2ASY1;Q5HZG4;Q8BKP6;Q505H1;Q05BL5	Transcription initiation factor TFIID subunit 3	Taf3
28.3658	28.4771	28.1525	28.387	28.087	28.3148	28.3454	28.3358	28.2987	28.3305	28.2963	28.5137				16	15	15	44	42.3	42.3	54.592	0	50.471	4892100000	229	0.128816	A2ASZ8-4;A2ASZ8-5;A2ASZ8;A2ASZ8-2;A2ASZ8-3;Z4YLR9;F6RC04	A2ASZ8-4;A2ASZ8-5;A2ASZ8;A2ASZ8-2;A2ASZ8-3;Z4YLR9	Calcium-binding mitochondrial carrier protein SCaMC-2	Slc25a25
27.1757	27.5583	27.0908	27.0816	27.5038	27.1787	27.753	27.2689	27.6526	26.9238	27.1589	27.2691				8	8	8	25.5	25.5	25.5	44.999	0	33.132	2818900000	110	0.709244	Q3TG07;A2ATI9;Q3TX06;Q3TIK1;Q99JX3-2;Q99JX3;Q3V458;A2ATI8;A2ATI6;Q922I9	Q3TG07;A2ATI9;Q3TX06;Q3TIK1;Q99JX3-2;Q99JX3;Q3V458;A2ATI8;A2ATI6	Golgi reassembly-stacking protein 2	Gorasp2
23.405	23.533	25.6189	24.1044	25.0676	23.3952	21.415	23.6199	22.6098	21.6651	23.9593	23.5998				13	13	13	22	22	22	97.961	0	11.548	451110000	25	0.588069	A2ATK9;A2ATL0;A2ATL1;A2ATK8;Q8K2R1	A2ATK9;A2ATL0;A2ATL1		Fam171a1
25.3509	24.2312	25.5908	24.383	26.3518	24.4084	25.1311	24.7685	23.4743	24.8982	24.5444	25.3968				8	8	8	20.2	20.2	20.2	46.843	0	20.023	485570000	23	0.103247	A2ATS6;Q7M6Z0	A2ATS6;Q7M6Z0	Reticulon-4 receptor-like 2	Rtn4rl2
27.9224	27.8257	28.6913	27.9385	27.6966	28.1211	27.7176	28.0531	27.6897	28.0144	28.0218	27.8923				17	13	7	40.4	33.2	19	57.662	0	105.17	4293700000	171	0.242053	Q3TYI5;A2ATZ8;Q8R0S4-2;Q8R0S4-1;Q8R0S4;J3QK20;O88518	Q3TYI5;A2ATZ8;Q8R0S4-2;Q8R0S4-1;Q8R0S4;J3QK20	Voltage-dependent L-type calcium channel subunit beta-4	Cacnb4
25.604	25.9388	26.0766	25.6749	25.8567	25.1919	25.7897	26.0608	25.8227	25.8613	25.5411	26.0725				4	4	4	21.8	21.8	21.8	26.073	0	11.01	1229900000	45	0.339071	A2VCP7;A2AU35;Q8BHL8	A2VCP7;A2AU35;Q8BHL8	Proteasome inhibitor PI31 subunit	Psmf1
26.5221	26.3378	26.3554	26.3771	26.4913	26.5043	26.5412	26.4048	26.6292	25.691	26.8395	25.9885				9	9	9	36.5	36.5	36.5	31.198	0	71.765	8783700000	163	0.250626	Q3U3F6;A2AU62;Q64012-2;Q64012;A2AU61;Q3TGD3;A2AU60	Q3U3F6;A2AU62;Q64012-2;Q64012;A2AU61;Q3TGD3;A2AU60	RNA-binding protein Raly	Raly
26.1352	26.4105	26.0624	26.1163	26.1975	26.4802	26.1569	25.516	26.4196	26.5069	26.0761	26.2029				14	14	14	11	11	11	207.65	0	136.51	1425800000	106	0.133405	A2AU89;A2AU91;P70399-3;P70399;P70399-2;Q8C0U1;Q3V1P7;F6ZRL3;Q8BZ87;Q8BLA0;A2AU90;Q3UG49;F6QNC8;F6S5E4	A2AU89;A2AU91;P70399-3;P70399;P70399-2;Q8C0U1	Tumor suppressor p53-binding protein 1	Trp53bp1;Tp53bp1
27.0279	27.0555	27.3929	27.5494	27.2603	27.5853	27.715	27.5136	27.2715	27.4264	27.471	26.9297				7	7	1	43.6	43.6	6	23.858	0	100.03	6962500000	289	0.529287	Q9CZ22;A2AUD5;Q9CYZ2;Q3TAI4;V9GWU5	Q9CZ22;A2AUD5;Q9CYZ2;Q3TAI4;V9GWU5	Tumor protein D54	Tpd52l2
24.4817	23.8952	23.9593	24.0198	24.3669	24.3704	23.6073	24.1095	24.7675	24.1117	24.3557	21.5902				5	5	5	27.4	27.4	27.4	34.581	0	10.385	399200000	57	0.251005	A2AUF7;B0R0S4;Q8VCH5;Q3U6R8;D6RGR6;D6RHN6	A2AUF7;B0R0S4;Q8VCH5	Rab9 effector protein with kelch motifs	Rabepk
30.648	30.4728	31.0217	30.9473	30.7314	30.9138	30.9854	30.8975	30.8382	30.8584	31.0254	31.0121				42	40	15	61.2	58.9	22.4	98.284	0	323.31	28820000000	1173	0.469438	B6ZHC9;A2AUK5;A2AUK8;Q9Z2H5;Q9Z2H5-2;A2AUK7;Q9Z2H5-3;A2AUK6;B6ZHC4	B6ZHC9;A2AUK5;A2AUK8;Q9Z2H5;Q9Z2H5-2;A2AUK7;Q9Z2H5-3;A2AUK6	Band 4.1-like protein 1	Epb4.1l1;Epb41l1
25.2624	21.9994	26.7929	21.4276	26.1009	25.3779	24.9333	25.7615	25.4981	22.543	24.5895	26.3644				15	10	10	14.2	10.9	10.9	125.11	0	10.287	734580000	22	0.0389878	A2AUX3;B7ZD29;Q3U2G7;Q3UHC7-4;Q3UHC7-3;Q3UHC7;F6RK07;A2AUX5;Q3UHC7-2;Q52KF5;F6QQP6	A2AUX3;B7ZD29;Q3U2G7;Q3UHC7-4;Q3UHC7-3;Q3UHC7;F6RK07;A2AUX5;Q3UHC7-2;Q52KF5;F6QQP6	Disabled homolog 2-interacting protein	Dab2ip
26.3618	26.711	26.5389	26.623	26.4134	26.4702	26.6183	26.5117	26.5092	26.4379	26.2958	26.6355				40	40	34	33.3	33.3	27	158.39	0	323.31	11909000000	275	0.0714843	A2AVJ7;Q99PL5;Q6ZPS0;Q99PL5-10;Q99PL5-9;Q99PL5-8;Q99PL5-7;Q99PL5-6;Q99PL5-4;Q99PL5-3;Q99PL5-2;Q99PL5-12;Q99PL5-11;Q8C7E8;Q3ULC0;Q8CAB9	A2AVJ7;Q99PL5;Q6ZPS0	Ribosome-binding protein 1	Rrbp1
24.0313	24.2958	23.3108	24.2318	23.3258	23.9623	24.2997	24.2031	24.3611	23.2462	24.5448	23.8181				23	23	23	43.3	43.3	43.3	71.527	0	107.01	3623300000	187	0.199305	A2AW05;Q05DR5;Q08943;Q08943-2	A2AW05;Q05DR5;Q08943;Q08943-2	FACT complex subunit SSRP1	Ssrp1
26.7932	27.1232	27.0266	27.0206	26.9833	27.049	27.1293	26.924	27.0945	26.7576	26.6779	27.1709				22	22	21	22.5	22.5	21.6	120.8	0	55.983	2264700000	183	0.223642	B2RRC5;A2AWA9;A2AWA9-2;A2AWA7;A2AWA9-3;A2AWB0	B2RRC5;A2AWA9;A2AWA9-2	Rab GTPase-activating protein 1	Rabgap1
24.8415	26.2249	26.1453	26.5242	26.3435	25.989	25.6115	26.0244	26.325	25.8141	26.0019	25.4138				18	18	18	16.2	16.2	16.2	143.17	0	33.172	1045700000	77	0.316364	A2AWF9;A2AWF8;E9Q4S7;Q64455;Q61373;Q3V2L7	A2AWF9;A2AWF8;E9Q4S7;Q64455	Protein-tyrosine-phosphatase;Receptor-type tyrosine-protein phosphatase eta	Ptprj
29.31	29.5311	30.021	29.3862	29.6455	29.4524	29.5297	29.593	29.4345	29.6026	29.7301	29.6961				14	14	1	41.3	41.3	4.2	44.907	0	198.49	11898000000	524	0.176355	A2AWI7;A2AWI9;Q8R3V5-3	A2AWI7;A2AWI9;Q8R3V5-3	Endophilin-B2	Sh3glb2
24.072	23.9033	23.626	23.4953	24.1096	24.7127	23.9584	23.055	23.839	22.4166	23.5595	24.4041				1	1	1	9.7	9.7	9.7	22.186	0	17.42	270680000	21	0.191835	A2AWJ3;Q9JMF7	A2AWJ3;Q9JMF7	Dolichyldiphosphatase 1	Dolpp1
22.7114	22.7904	24.0422	23.6023	23.4229	23.4978	23.4076	23.6271	22.8479	23.6264	23.5885	22.9289			O	7	3	3	14	7.8	7.8	63.899	0.0014564	2.6645	308730000	23	0.0691418	A2AWN8;P59326;Q3TH60	A2AWN8;P59326;Q3TH60	YTH domain-containing family protein 1	Ythdf1
25.1387	24.563	25.1472	23.745	25.0459	23.9659	24.6982	24.7246	24.2559	23.4603	24.6831	24.136				17	17	17	25.3	25.3	25.3	85.009	0	155.91	3024600000	93	0.592731	A2AWT6;Q9DBH1;A2AWT7;P25976-2;A2AWT5;P25976;Q05DS1;G3UZW9;E9Q4A8	A2AWT6;Q9DBH1;A2AWT7;P25976-2;A2AWT5;P25976;Q05DS1	Nucleolar transcription factor 1	Ubtf
22.9397	22.6969	22.0205	23.139	23.2744	23.2799	23.0831	22.9968	23.27	23.3113	22.4978	21.5581				7	3	3	7.6	3.3	3.3	111.39	0.00041609	3.277	89621000	14	0.647355	Q8R381;A2BDQ4;Q61772-3;Q61772;Q61772-2;Q8CC52;Q61772-4;Q61772-5	Q8R381;A2BDQ4;Q61772-3;Q61772;Q61772-2	Receptor protein-tyrosine kinase;Ephrin type-A receptor 7	Epha7
24.7111	25.4344	25.2478	24.5931	25.7351	25.4076	25.5655	25.1895	24.47	24.742	25.2576	24.7386				16	16	16	21.9	21.9	21.9	111.97	0	51.554	1403300000	75	0.0692063	Q5BL11;Q6ZQ47;A2BDX0;Q3UYC8;Q5RKY4;Q9Z103	Q5BL11;Q6ZQ47;A2BDX0;Q3UYC8;Q5RKY4;Q9Z103	Activity-dependent neuroprotector homeobox protein	Adnp
28.4529	28.4471	27.8796	27.862	28.0108	28.8126	28.3024	28.119	28.2731	28.1814	28.0524	28.0216				12	12	12	30.4	30.4	30.4	49.374	0	27.316	9485900000	141	0.0462694	A2BDX3;Q14BE0	A2BDX3	Adenylyltransferase and sulfurtransferase MOCS3;Molybdopterin-synthase adenylyltransferase;Molybdopterin-synthase sulfurtransferase	Mocs3
23.7394	23.5164	22.9652	23.4692	24.4511	24.2339	23.402	23.5824	25.2436	24.0017	23.5532	23.6939				6	6	6	24.1	24.1	24.1	45.647	0	22.747	733590000	44	0.270167	Q8BN68;Q6GSP7;A2BG76;I7HIP8;A2BG75;A2BG77;P97863-3;P97863-2;P97863;Q8C434;Q3UFE1;A2ADI3;J3JS90	Q8BN68;Q6GSP7;A2BG76;I7HIP8;A2BG75;A2BG77;P97863-3;P97863-2;P97863;Q8C434;Q3UFE1	Nuclear factor 1;Nuclear factor 1 B-type	Nfib
26.1106	25.6483	25.2406	25.1988	25.785	26.4391	22.7186	25.2366	26.0916	26.0679	25.2807	25.952				6	5	5	36.7	32.9	32.9	17.233	0	30.812	1290500000	36	0.316296	A2BGI8;Q4G0C5;Q3UWH9;Q9D868-2;Q3UY37;Q9D868;A2BGI9	A2BGI8;Q4G0C5;Q3UWH9;Q9D868-2;Q3UY37;Q9D868;A2BGI9	Peptidyl-prolyl cis-trans isomerase;Peptidyl-prolyl cis-trans isomerase H	Ppih
24.3173	24.1859	25.0004	24.4303	24.7708	24.192	24.8676	24.6204	24.9199	25.0619	24.9109	24.8967				15	14	12	8.9	8.6	7.5	242.67	0	70.311	944410000	84	0.778594	E9QAQ7;A2BH40;A2BH40-4;A2BH40-2;A2BH40-3;Q8C846;Q8R024	E9QAQ7;A2BH40;A2BH40-4;A2BH40-2;A2BH40-3	AT-rich interactive domain-containing protein 1A	Arid1a
27.0002	27.3351	28.7628	27.1759	27.5797	27.2704	27.9346	27.3619	27.3434	27.5086	27.357	27.3968				18	18	18	17.8	17.8	17.8	181.02	0	73.167	3371300000	160	0.076976	A2BI30;F6ZGR6;D3YZ21;Q8BXF0	A2BI30;F6ZGR6;D3YZ21;Q8BXF0		RP24-297H17.3;D430041D05Rik
25.8554	26.1318	25.7137	26.3866	26.1442	26.3355	27.0742	26.5663	26.5921	26.4664	26.6546	26.5485	+	Cluster 2		4	4	4	22.9	22.9	22.9	31.389	0	12.333	1154700000	67	2.42902	A2CG20;O35449;Q14C00	A2CG20;O35449	Proline-rich transmembrane protein 1	Prrt1
28.2663	28.0208	28.3317	28.1374	28.4094	28.3558	28.1279	28.3456	28.2388	28.3238	28.2294	28.529				53	41	8	20.8	16.7	3.9	337	0	273.24	4768000000	306	0.231112	A2CG49;A2CG49-7;F6QYT9;A2CG49-2;D3Z560;D3Z4R2;D3Z535;D3Z534;D3Z532;A2CG49-4;A2CG49-6;A2CG49-3	A2CG49;A2CG49-7;F6QYT9;A2CG49-2	Kalirin	Kalrn
26.7239	22.2995	26.5421	25.1035	26.0301	25.3144	21.8953	25.711	26.1257	24.397	22.6532	26.6784			O	7	7	7	9.5	9.5	9.5	109.12	0	10.678	771460000	24	0.034423	A2JY28;O08644;O08644-2;O08644-3	A2JY28;O08644	Ephrin type-B receptor 6	Mep;Ephb6
26.667	26.7565	26.5674	26.5748	26.2085	26.4692	26.339	26.2468	26.2922	26.3337	26.604	26.0855				31	31	1	29.4	29.4	0.8	136.93	0	253.71	5245700000	183	0.982493	A2RRJ4;Q924C1-2;Q8BPF7;Q9CZR7	A2RRJ4		Xpo5
23.2392	22.5169	24.448	24.563	24.5991	24.5992	24.1044	24.6117	23.9792	24.2162	25.2574	20.8352				4	4	4	5.9	5.9	5.9	69.637	0	7.2625	286250000	25	0.219243	F6ZBL2;A2RRJ6;Q80SY4;Q3TSS1;F6YFW9	F6ZBL2;A2RRJ6;Q80SY4	E3 ubiquitin-protein ligase MIB1	Mib1
26.2496	25.4767	25.7005	26.5819	25.7	25.9625	26.3422	25.242	25.8595	26.8657	25.8087	26.4236				20	20	18	19.1	19.1	17.4	137.71	0	111.41	1985600000	89	0.311164	A2RRK3;O54988-2;O54988;Q3TRK8;G3X8V6;B9EHD2;O70458-2;O70458	A2RRK3;O54988-2;O54988	STE20-like serine/threonine-protein kinase	Slk
29.384	29.1072	29.6484	29.4609	29.6081	29.1297	29.3076	29.5035	29.5429	29.5083	29.5096	29.7001				14	14	14	29.8	29.8	29.8	53.912	0	118.91	14197000000	418	0.18229	A2RS22;Q9WUM3;D3YUG6	A2RS22;Q9WUM3	Coronin;Coronin-1B	Coro1b
27.501	27.2056	26.9864	27.6049	27.0236	27.3247	27.262	27.1093	27.3458	27.3708	27.2403	27.4834				14	14	14	35.3	35.3	35.3	55.028	0	67.275	3213300000	235	0.0749474	A2RS23;Q11136;G3UXC5	A2RS23;Q11136	Xaa-Pro dipeptidase	Pepd
26.7448	26.6585	26.7753	26.898	26.6699	26.348	26.7915	26.604	26.6741	26.8664	26.5103	26.5291				5	5	5	35.2	35.2	35.2	18.262	0	52.56	3557500000	164	0.0414534	Q8C1Z9;F6V6T4;A2RS53;Q9R0Q3;Q3U9H7;Q3THL1;Q8BPI2	Q8C1Z9;F6V6T4;A2RS53;Q9R0Q3;Q3U9H7;Q3THL1;Q8BPI2	Transmembrane emp24 domain-containing protein 2	Tmed2
26.4179	25.9052	26.0599	26.2955	26.3611	26.0861	26.2321	26.0767	26.4283	26.1951	26.179	26.4324				11	11	11	44.6	44.6	44.6	33.83	0	26.557	1449700000	108	0.101803	A2RS58;P47941;Q8R5B8	A2RS58;P47941	Crk-like protein	Crkl
27.9183	28.2602	28.3647	28.459	28.4802	28.1026	28.0497	28.4624	28.206	28.0384	28.4151	28.4751			O	17	17	17	38.2	38.2	38.2	51.991	0	95.676	8544800000	220	0.0944612	A2RS68;Q62376;Q9CR32;Q6ZWP0;Q62376-2;Q7TT81;Q99LY5	A2RS68;Q62376;Q9CR32;Q6ZWP0;Q62376-2;Q7TT81	U1 small nuclear ribonucleoprotein 70 kDa	Snrnp70
25.9934	25.0298	25.992	25.9737	25.9332	25.5334	25.8745	25.8038	25.5563	25.4483	25.6876	25.6037			O	5	5	5	18.8	18.8	18.8	26.186	0	33.089	3231700000	110	0.0811179	Q8VCE7;A2RS96;Q9CXE7;Q3U9T7;Q3TW73;E9PXY3;D3Z615;Q8C5H9;Q3V440;Q8C954;E9Q2J2	Q8VCE7;A2RS96;Q9CXE7;Q3U9T7;Q3TW73;E9PXY3	Transmembrane emp24 domain-containing protein 5	Tmed5
27.4009	26.9416	26.5277	27.1461	26.4558	26.6847	26.4604	26.9945	26.7365	27.6022	27.2028	26.7643				10	8	8	41.3	38.4	38.4	42.679	0	316.08	2774900000	180	0.339444	A2RSB1;B7ZNL2;Q8C1W9;Q78ZA7	A2RSB1;B7ZNL2;Q8C1W9;Q78ZA7	Nucleosome assembly protein 1-like 4	Nap1l4
26.2096	26.3073	26.5452	26.813	26.3433	26.2554	25.9247	25.2803	26.3182	26.6378	26.2531	26.6962				8	7	7	11.4	10	10	76.208	0	11.973	1273800000	72	0.90814	A2RSH4;Q69ZS6;Q3UVQ0	A2RSH4;Q69ZS6;Q3UVQ0	Synaptic vesicle glycoprotein 2C	Sv2c
27.538	27.6951	27.4832	27.6544	27.7936	28.0392	27.7774	27.7465	27.934	27.683	27.4914	27.6087			O	17	17	16	15.7	15.7	15.2	161.94	0	63.587	3266900000	133	1.12045	A2RSJ4;Q8C318;Q922V6;Q9D574	A2RSJ4	UHRF1-binding protein 1-like	Uhrf1bp1l
22.2957	22.8818	23.2451	23.4069	23.393	21.636	22.5687	22.7342	20.5107	22.6256	22.3682	27.2613				6	4	4	6.2	4.3	4.3	144.63	0	13.997	248490000	16	0.318061	A2RSQ0	A2RSQ0	DENN domain-containing protein 5B	Dennd5b
32.4736	32.5408	32.4383	32.4965	32.2883	32.301	32.3057	32.3716	32.2749	32.306	32.5528	32.4701				14	14	14	60.4	60.4	60.4	19.53	0	323.31	91927000000	1643	0.712592	A2RSV8;P19783;M0QWX7;M0QWX2;D6RG40	A2RSV8;P19783	Cytochrome c oxidase subunit 4 isoform 1
23.2406	23.4981	24.1403	23.4977	23.2908	24.0074	22.5046	20.3751	23.4443	23.2486	23.9726	21.6903				6	6	6	16.4	16.4	16.4	44.008	0	10.098	143370000	24	0.526822	A2RSW6;Q8CFA2	A2RSW6;Q8CFA2	Aminomethyltransferase;Aminomethyltransferase
27.5912	27.9556	28.4484	27.5884	27.8738	27.8672	27.659	27.7565	27.983	27.6802	27.9853	27.7998				18	18	18	53.4	53.4	53.4	51.878	0	114.73	3438300000	252	0.147168	B2RPY3;A2RT62	B2RPY3;A2RT62	F-box/LRR-repeat protein 16	Fbxl16
28.9011	27.8234	28.3904	28.001	27.3182	28.3717	26.679	27.1676	27.6292	29.0894	28.2283	27.4564				5	1	1	13.6	8.4	8.4	43.03	0	26.141	11231000000	259	0.857968	Q9D6U7;A2RTA0;P07310	Q9D6U7;A2RTA0;P07310	Creatine kinase M-type	Ckm
26.5579	26.3251	27.2823	26.6294	26.4105	26.4652	26.3441	26.5389	26.2803	26.4553	26.5082	26.2076				5	5	5	23.7	23.7	23.7	31.231	0	18.615	1936900000	77	0.341718	A2RTC8;Q3KNM2;F6W8T3	A2RTC8;Q3KNM2	E3 ubiquitin-protein ligase MARCH5	Mar-05
28.4593	28.2376	27.3664	27.934	28.0761	28.1152	28.1156	27.8479	28.2232	28.0115	27.9191	28.1266				9	9	6	32.8	32.8	23.8	38.192	0	32.934	3646700000	200	0.000909929	A2RTH5;Q78K29;Q6PDZ4	A2RTH5		Lcmt1
26.0765	25.1984	25.6478	26.0473	25.4419	26.1667	25.3741	25.2799	25.8328	25.1541	25.3411	25.9446				9	9	9	32.2	32.2	32.2	49.372	0	228.71	4093500000	141	0.239201	A2RTI3;O89017;Q3UE99	A2RTI3;O89017;Q3UE99	Legumain	Lgmn
30.7089	30.5779	30.0629	30.5606	30.4687	30.3951	30.2188	30.5455	30.494	30.3653	30.2195	30.5983				10	10	9	76.3	76.3	76.3	17.138	0	161.85	25188000000	612	0.0130505	A2RTT4;P61089	A2RTT4;P61089	Ubiquitin-conjugating enzyme E2 N	Ube2n
26.9083	27.3927	27.3975	26.8365	27.3399	26.8418	27.3297	27.1035	27.5632	26.8198	26.9498	27.3981				26	17	16	45.9	31.1	29.6	67.852	0	64.605	7292700000	172	0.317787	Q91YZ8;A3KFU5;A3KFU8;Q6PHQ9;D3Z5M2;Q99LF8;Q3UX16;V9GXG3;Q3TUS5;Q3TSA5;REV__O88570	Q91YZ8;A3KFU5;A3KFU8;Q6PHQ9;D3Z5M2;Q99LF8;Q3UX16	Polyadenylate-binding protein	Pabpc4;Gm10110
25.2019	25.901	26.4864	25.7227	26.1028	25.7465	25.1242	25.8194	26.2359	26.0888	25.4943	26.7607			O	13	11	9	15.9	14	11.4	109.9	0	38.8	953870000	68	0.072457	A3KG01;A3KG02;A3KG00;Q6P5F1;P54763;P54763-2;F6Q4H2;Q62128	A3KG01;A3KG02;A3KG00;Q6P5F1;P54763;P54763-2	Receptor protein-tyrosine kinase;Ephrin type-B receptor 2	Ephb2
22.3646	22.7603	19.9795	22.7149	22.7447	23.0185	23.0662	22.9261	22.8338	22.8337	22.7184	23.093				10	10	10	11.2	11.2	11.2	127.47	0	22.018	272400000	29	0.648045	B9EKQ1;A3KGB4;Q9Z1A9	B9EKQ1;A3KGB4	TBC1 domain family member 8B	Tbc1d8b
28.6268	29.3583	29.2172	28.7456	29.0004	28.5868	29.1543	29.2024	28.4206	28.0841	29.1799	29.0168				7	7	7	67.3	67.3	67.3	17.109	0	104.63	7513300000	197	0.097383	A3KGQ6;Q9D898	A3KGQ6;Q9D898	Actin-related protein 2/3 complex subunit 5;Actin-related protein 2/3 complex subunit 5-like protein	Arpc5l
23.4554	23.3679	23.4336	23.524	22.8986	23.3273	21.9308	22.9108	23.6875	23.7788	24.1569	21.1943				4	4	4	15.6	15.6	15.6	38.174	0	10.09	295270000	36	0.0540709	A3KGR9;Q9D8V0-4;Q9D8V0;Q8HWB1;Q6PGJ8;Q861Q5;Q9D8V0-3	A3KGR9;Q9D8V0-4;Q9D8V0;Q8HWB1;Q6PGJ8	Minor histocompatibility antigen H13	H13;Hm13
22.8008	22.7701	23.4934	22.9676	22.3512	20.9915	23.0982	23.0982	23.2529	22.5779	22.6291	22.6054				209	1	0	77.6	0.7	0	282.89	0	10.371	141480000	20	0.791326	A3KGU5;B7ZWK3;E9Q447;Q3V1V5;Q3URW8;Q3TYI8;Q58ES7;Q6PA04;A3KGU9;A3KGU4;Q3TNY2	A3KGU5;B7ZWK3;E9Q447		Sptan1
35.5251	35.4921	35.5338	35.4143	35.581	35.6224	35.5351	35.7217	35.4862	35.609	35.6599	35.6337				210	210	0	77.2	77.2	0	285.18	0	323.31	850910000000	15673	0.398408	B9EKJ1;A3KGU7;B2RXX6	B9EKJ1;A3KGU7;B2RXX6		Sptan1
23.8764	24.4801	24.85	24.4983	24.2482	24.3051	21.0482	24.4322	24.0793	24.7851	24.5308	24.7712				8	8	8	8.5	8.5	8.5	124.59	0	7.2215	306520000	27	0.514035	A3KMD2;Q8BIV3	A3KMD2;Q8BIV3	Ran-binding protein 6	Ranbp6
24.7186	24.8971	27.0294	25.1224	24.6089	25.1934	25.7758	25.6689	25.3499	25.9331	25.5601	25.523			O	15	15	14	20.9	20.9	19.6	117.42	0	24.823	927000000	62	0.222772	A3KMF2;Q5DTZ3;G3X8R8;P59759	A3KMF2;Q5DTZ3;G3X8R8;P59759	MKL/myocardin-like protein 2	Mkl2
26.698	26.3294	26.7282	26.3102	26.7104	26.4461	26.3237	26.4265	26.5017	26.2223	26.0424	26.7391				10	10	10	44.5	44.5	44.5	21.963	0	51.986	2154400000	137	0.195893	A3KMJ8;P61759;Q3TIR6	A3KMJ8;P61759;Q3TIR6	Prefoldin subunit 3	Vbp1
31.4641	31.3976	31.2077	31.2848	31.3017	31.3326	31.4742	31.16	31.0822	31.2301	31.2409	31.3556				19	14	14	65.3	58.4	58.4	27.778	0	323.31	56867000000	882	0.140056	A3KML3;F6VW30;P68254;F6YY69;P68254-2	A3KML3;F6VW30;P68254;F6YY69;P68254-2	14-3-3 protein theta	Ywhaq
29.5544	30.5012	29.922	30.5917	29.3548	29.9086	30.833	29.9639	29.3903	30.1007	29.9148	29.6274				2	2	2	15.5	15.5	15.5	11.896	0	172.5	26019000000	595	0.00856292	D3Z3B2;E9Q9C5;Q8C1D9;Q3UK60;A3KML5;Q80YP7;P63082	D3Z3B2;E9Q9C5;Q8C1D9;Q3UK60;A3KML5;Q80YP7;P63082	V-type proton ATPase 16 kDa proteolipid subunit	Atp6v0c
21.1012	21.2407	23.5941	23.4033	21.6877	21.0137	21.6264	24.1215	23.874	23.7286	24.0527	23.851				3	3	3	6.5	6.5	6.5	71.791	0.00093746	2.83	192260000	13	0.686927	A3KMN0;Q3UQ17	A3KMN0;Q3UQ17		Zbtb16
24.5496	24.3579	23.3628	24.1171	24.3656	22.7662	23.1702	24.5278	23.9308	24.5333	24.3518	20.9323				5	5	5	10.3	10.3	10.3	52.223	0	8.8349	257690000	26	0.0663409	A3KMP2;A3KMP2-2;D6RH59	A3KMP2;A3KMP2-2	Tetratricopeptide repeat protein 38	Ttc38
28.9122	28.6102	29.1541	28.703	28.3176	28.2168	27.8941	28.4192	27.961	28.2991	28.5486	28.6241	+	Cluster 3		8	2	2	41.8	9.1	9.1	23.557	0	62.525	5791000000	248	1.555	Q7M6W1;A3QM89	Q7M6W1;A3QM89	Reticulon	Rtn1
28.6427	28.5292	28.2575	28.5024	28.2337	28.3213	28.2467	28.0059	28.1516	28.7901	28.4998	28.9823	+	Cluster 1		2	2	2	16	16	16	10.669	0.0013257	2.6866	4817900000	124	1.74729	Q3V2T7;B3Y998;L0L4R1;L0L4K0;L0L1W8;V9TRK2;V9TQ89;V9TP30;V9TP20;V9TN76;A8DUS7;A8DUR3;W0SMJ3;W0SLU4;U6C8B8;U6C8B6;U6C7E5;U6C7D9;U6C6V9;U6C6V7;Q9TDS6;B1P8W3;R9TNV1;Q7JCZ3;Q71EK3;Q71EK1;Q71EJ7;Q3V2F9;G3EBA2;A3R3Q8;P00158;Q5VI45;Q9TET3;C4PAV8;B0LAD5;E3VQ38;G9B4I2;G9B4I1;G9B4H2;G9B4G5;G9B4G3;A0A023UL25;H8Y1I5;A0A023NE65;A0A023NCS0;A0A023NE78;A0A023NDP5;A0A023ND59;A0A023NDQ1;A0A023NCR8;A0A023NDP0;A8DUU6…	Q3V2T7;B3Y998;L0L4R1;L0L4K0;L0L1W8;V9TRK2;V9TQ89;V9TP30;V9TP20;V9TN76;A8DUS7;A8DUR3;W0SMJ3;W0SLU4;U6C8B8;U6C8B6;U6C7E5;U6C7D9;U6C6V9;U6C6V7;Q9TDS6;B1P8W3;R9TNV1;Q7JCZ3;Q71EK3;Q71EK1;Q71EJ7;Q3V2F9;G3EBA2;A3R3Q8;P00158;Q5VI45;Q9TET3;C4PAV8;B0LAD5;E3VQ38;G9B4I2;G9B4I1;G9B4H2;G9B4G5;G9B4G3;A0A023UL25;H8Y1I5;A0A023NE65;A0A023NCS0;A0A023NE78;A0A023NDP5;A0A023ND59;A0A023NDQ1;A0A023NCR8;A0A023NDP0;A8DUU6…	Cytochrome b	mt-Cytb;cytb;CYTB;Mt-Cyb;Cytb;cytB
29.7957	29.9595	30.0002	30.188	29.6563	29.726	30.3841	29.6301	30.3161	29.8769	30.0522	31.0266				2	2	1	7.7	7.7	5.4	29.922	0	67.54	15839000000	128	0.276993	Q7JCX7;Q7JCA9;G3EBA9;A3R3W7;P00416;Q5MCM5;Q5MCM2	Q7JCX7;Q7JCA9;G3EBA9;A3R3W7;P00416;Q5MCM5;Q5MCM2	Cytochrome c oxidase subunit 3	mt-Co3;COX3;COXIII
30.7105	31.0293	30.1207	30.7792	30.4537	30.7534	30.78	30.8434	30.6161	30.474	30.7339	30.8333				4	4	4	46.3	46.3	46.3	7.7662	0	55.891	24714000000	388	0.0222966	Q7JCZ0;A3R404;P03930	Q7JCZ0;A3R404;P03930	ATP synthase protein 8	mt-Atp8;ATP8;Mtatp8
22.6558	20.5771	23.336	23.5437	21.8049	23.0529	20.9854	23.1192	22.9127	23.0935	23.4228	23.214				3	3	3	11.6	11.6	11.6	33.789	0.00067935	3.0004	101850000	10	0.213724	A4FTZ0;Q8CB27	A4FTZ0;Q8CB27	Ubiquitin thioesterase OTU1	Yod1
26.4938	25.682	26.0801	26.3802	26.2714	25.7678	25.2935	26.3929	24.8616	26.0966	26.2112	25.4991				11	11	11	12.4	12.4	12.4	115.24	0	26.15	1091100000	76	0.323962	A4FU75;Q6WQJ1;S4R2M3	A4FU75;Q6WQJ1	Sn1-specific diacylglycerol lipase alpha	Dagla
30.1953	30.1795	30.0764	30.4016	30.5724	30.1693	29.9083	30.0729	29.9924	29.9297	30.1547	29.6818	+	Cluster 4		9	9	9	53.4	53.4	53.4	16.445	0	126.81	54520000000	590	1.43047	A4FUS1;Q641N3;Q5CZY9;P14131	A4FUS1;Q641N3;Q5CZY9;P14131	40S ribosomal protein S16	Rps16
26.1388	26.9717	23.8127	26.4485	25.9343	26.8721	24.9337	26.26	26.6914	22.729	26.9522	26.1917				5	5	5	9.9	9.9	9.9	67.016	0.0015775	2.5742	1288000000	40	0.0885432	A4FUU4;Q64FW2;H3BJ51;F7CW61;H3BKK1	A4FUU4;Q64FW2;H3BJ51	All-trans-retinol 13
22.0834	22.4764	22.4597	22.0874	22.4471	22.7702	22.5307	21.7504	22.6778	22.4499	21.5743	22.3746				3	3	3	8.7	8.7	8.7	53.883	0	9.4905	106510000	29	0.0818221	A4FUW0;A4FUV9;Q8BFW4-2;Q8BFW4;Q8BJT1	A4FUW0;A4FUV9;Q8BFW4-2;Q8BFW4	Tripartite motif-containing protein 65	Trim65
26.8953	27.2228	27.8091	26.6755	26.9428	27.0958	27.1062	26.9331	27.1851	27.2931	27.4298	27.0201				32	23	23	31.4	24.1	24.1	148.58	0	102.79	2105400000	142	0.44932	E9Q835;A4PI81;Q8BYR5-2;E9PVF7;Q8BYR5-4;Q8BYR5;S4R1C6;E9Q5C0;Q8BYR5-3;Q8BYR5-5;A4PI82;Q8BYR5-6;A4PI83;A4PI84;F6SH36;A4PI80;Q8BYR5-7	E9Q835;A4PI81;Q8BYR5-2;E9PVF7;Q8BYR5-4;Q8BYR5;S4R1C6;E9Q5C0;Q8BYR5-3;Q8BYR5-5;A4PI82;Q8BYR5-6;A4PI83;A4PI84;F6SH36	Calcium-dependent secretion activator 2	Cadps2
21.7821	23.4482	23.3736	23.9397	23.5763	23.5518	24.119	23.636	23.905	23.8957	23.601	23.3041				3	2	2	8.6	6.6	6.6	46.542	0	13.1	181450000	19	0.78163	Q7TST7;Q3V341;Q3UHM5;A4QPC7;Q02956;Q6PF82	Q7TST7;Q3V341;Q3UHM5;A4QPC7;Q02956;Q6PF82	Protein kinase C;Protein kinase C zeta type	Prkcz
26.4978	27.0158	26.5555	26.6747	26.5737	26.6098	26.1523	26.2904	27.2872	26.0157	26.428	26.7823			O	5	5	1	75.3	75.3	28.9	10.99	0	29.726	1316800000	53	0.0760656	A5A4Z2;G3UZ30;A5A4Y9;A5A4Z1;A5A4Z0	A5A4Z2;G3UZ30;A5A4Y9;A5A4Z1;A5A4Z0		Ppp1r11
28.8069	29.2206	27.7266	28.4171	28.3175	28.6068	28.3898	28.6059	28.8014	28.534	28.6885	28.3049				13	13	13	22.4	22.4	22.4	83.924	0	92.898	6266900000	156	0.0151145	A5CVE4;I1E4X8;B7ZN44;B2RQE3;P83093;F6WBP9;Q8BIM2;Q8C4Z8	A5CVE4;I1E4X8;B7ZN44;B2RQE3;P83093;F6WBP9	Stromal interaction molecule 2	Stim2
30.7431	30.512	30.236	30.4516	30.5785	30.3742	30.2675	30.663	30.3766	30.257	30.4422	30.433				11	11	11	54.9	54.9	54.9	20.809	0	54.922	22365000000	680	0.0649854	A5GZX3;Q9CPU0	A5GZX3;Q9CPU0	Lactoylglutathione lyase	Glo1
24.9818	24.9422	25.6438	25.0056	24.9346	25.3373	25.8653	24.68	25.5508	24.2538	25.1946	25.0192				10	7	7	12.5	9.8	9.8	107.2	0	10.168	567700000	37	0.255571	A5X3G4;M0QW59;Q3UVC0;C4IXV3	A5X3G4;M0QW59;Q3UVC0	Kinase suppressor of Ras 2	Ksr2
26.5359	26.0077	26.3495	26.6007	26.38	26.4377	26.3693	26.4087	26.419	26.5073	26.5647	25.9975				16	16	15	24.9	24.9	24	94.128	0	60.489	1606800000	133	0.104408	A6H5Z3;A6H5Z3-2;Q6PCN5;Q5DU10;Q8C1X1;Q8C203;E0CXR2;E0CY34;Q8K2N8;Q9D4R7	A6H5Z3;A6H5Z3-2;Q6PCN5	Exocyst complex component 6B	Exoc6b
24.7173	24.4276	25.9677	25.5128	24.9094	24.3859	24.8757	24.7616	24.4874	25.4884	25.6761	23.6362				13	13	13	20.7	20.7	20.7	80.851	0	21.843	795720000	78	0.0190102	A6H611;Q8BLL4	A6H611;Q8BLL4	Mitochondrial intermediate peptidase	Mipep
23.5497	24.0891	24.6399	24.5781	24.4734	23.1944	23.846	24.5168	24.0322	23.427	24.8031	24.9869				3	3	3	17.3	17.3	17.3	24.813	0	11.751	273330000	27	0.036758	A6H624;Q9D0E3	A6H624;Q9D0E3	LysM and putative peptidoglycan-binding domain-containing protein 1	Lysmd1
26.7035	26.741	26.9903	26.5255	26.7195	26.6641	25.7305	26.6799	26.5448	26.4719	26.8092	26.1176				11	11	11	35.3	35.3	35.3	50.548	0	38.525	1885000000	98	0.471018	A6H630;A6H630-2;A6H630-4;D6RG65;A6H630-3	A6H630;A6H630-2	Protein-glutamate O-methyltransferase	Armt1
23.1008	21.5127	24.5449	22.9041	23.5513	22.2491	24.1605	22.9255	23.9144	23.7941	23.9718	24.0959				10	8	8	12.7	11.1	11.1	110.97	0	12.685	189540000	24	0.33267	A6H644;Q8BG95;Q8BG95-2	A6H644;Q8BG95	Protein phosphatase 1 regulatory subunit;Protein phosphatase 1 regulatory subunit 12B	Ppp1r12b
23.7765	21.7823	25.5828	23.8965	22.5712	23.8016	23.0644	23.9961	21.9338	24.0861	24.5164	22.8233				6	6	6	17.3	17.3	17.3	54.877	0	3.8796	207670000	17	0.0712603	A6H650;E9Q1N6;B7ZNG9;Q3TYC0	A6H650;E9Q1N6;B7ZNG9		Rasgef1a
26.6879	26.4893	26.1029	27.3424	27.1621	26.9247	27.0276	26.9594	26.8212	26.8313	26.284	27.2036				19	19	1	51	51	2.4	61.858	0	224.1	4607500000	148	1.04267	A6H663;Q9JLV1;Q9ER87	A6H663;Q9JLV1	BAG family molecular chaperone regulator 3	Bag3
28.5386	29.1341	28.5486	28.2026	28.9687	28.8465	28.9018	28.8187	29.3016	28.5407	28.8844	28.8291				3	3	3	7.7	7.7	7.7	58.255	0	3.6603	6932200000	74	0.22719	A6H669;Q8C1Z7	A6H669;Q8C1Z7	Bardet-Biedl syndrome 4 protein homolog	Bbs4
24.7667	25.0554	25.3132	25.1076	24.9511	25.4016	25.3209	24.8295	25.0924	24.6908	25.1348	25.4784				10	9	7	9.6	8.5	7.2	92.403	0	12.947	605200000	77	0.0116387	A6H6A9;A6H6A9-2	A6H6A9	Rab GTPase-activating protein 1-like	Rabgap1l
22.7356	21.6186	24.1444	24.6267	24.7485	24.5287	24.561	24.3611	24.7606	22.5123	24.8618	21.2349				8	6	6	19.2	16.5	16.5	42.753	0	6.2162	261830000	15	0.85125	A6H6A9-3;Q9CRQ7	A6H6A9-3;Q9CRQ7	Rab GTPase-activating protein 1-like	Rabgap1l
23.8449	25.1919	25.2779	25.2312	24.0594	24.724	25.5877	25.3946	25.0976	25.5322	25.085	25.6313				11	11	11	16.5	16.5	16.5	75.043	0	18.322	510110000	39	0.573081	Q3ULP3;Q3TX60;A6H6B3;Q62172;B7ZNM1;Q3TDW9	Q3ULP3;Q3TX60;A6H6B3;Q62172;B7ZNM1	RalA-binding protein 1	Ralbp1
23.6156	23.6922	23.6149	23.9365	23.9311	23.8834	22.9266	23.0489	20.8433	24.0443	23.5388	23.5063	+	Cluster 5		2	2	2	3.2	3.2	3.2	101.43	0	12.195	139900000	25	1.31571	Q9CYM1;G5E876;Q80U90;Q8CFQ0;A6H6S0	Q9CYM1;G5E876;Q80U90;Q8CFQ0;A6H6S0		Herc3;mKIAA0032
21.9139	21.8729	21.8529	21.842	21.784	21.7844	22.2731	22.2388	21.9677	21.9155	21.8384	21.0635				6	6	6	15.3	15.3	15.3	49.094	0	8.0065	38167000	22	0.877146	A6H6S8;Q8CI61	A6H6S8;Q8CI61	BAG family molecular chaperone regulator 4	Bag4
27.1759	27.3875	26.4318	27.272	27.3328	27.4054	27.1156	26.97	27.4413	27.5918	26.7728	27.6288				19	19	18	26.3	26.3	24.9	106.02	0	93.697	2245800000	163	0.182581	A6MDD2;Q6NVE2;Q5DTQ3;Q60673;Q925J6;Q925J7;Q3UTI6;Q6P3E6	A6MDD2;Q6NVE2;Q5DTQ3;Q60673;Q925J6;Q925J7;Q3UTI6	Receptor-type tyrosine-protein phosphatase-like N;Protein-tyrosine-phosphatase	Ptprn
23.4339	23.0657	22.1022	24.6363	23.4239	23.9692	23.0737	23.9081	23.2196	24.5011	24.1635	21.7402				8	8	8	5.4	5.4	5.4	161.66	0	5.5572	216270000	26	0.274335	A6MDD3;Q8R422	A6MDD3;Q8R422	CD109 antigen	Cd109
25.1663	22.0786	25.7283	24.0585	25.3601	24.2645	21.6448	25.2622	25.0595	23.6405	24.6808	25.4749				9	9	9	17.2	17.2	17.2	84.186	0	9.7953	1085200000	28	0.0190795	A6X919;A6X919-2;A6X919-3	A6X919;A6X919-2;A6X919-3	Probable C-mannosyltransferase DPY19L1	Dpy19l1
23.9032	22.4972	22.1544	22.7327	22.3995	22.8498	24.142	21.7439	22.0539	23.9116	23.0728	23.7239				24	2	1	28.8	3.1	1.2	120.46	0	4.0867	110330000	13	0.280972	A7E1Z5;E3VWA1;D3Z7G8;D3Z7I7;O88343-3	A7E1Z5;E3VWA1	Anion exchange protein	Slc4a4
24.5564	24.7138	24.9671	24.6363	24.5352	24.8275	24.5118	24.8199	25.6974	23.9803	24.6235	25.1825				14	14	13	18.9	18.9	18.1	108.71	0	57.616	1519800000	94	0.154883	A7ISP9;F8WJ93;Q3UMY5;Q3UMY5-4;Q3UMY5-2;Q3UMY5-3;Q3TGL8	A7ISP9;F8WJ93;Q3UMY5;Q3UMY5-4;Q3UMY5-2;Q3UMY5-3	Echinoderm microtubule-associated protein-like 4	Eml4
29.3227	29.3764	29.2242	29.4151	29.4837	29.4363	29.2357	29.5173	29.3837	29.1576	29.2544	29.4642				7	7	6	54.2	54.2	47.9	16.722	0	199.81	15896000000	296	0.413716	A7VJ98;Q9CQI3;Q80X87;D3YY93;D3YY16	A7VJ98;Q9CQI3;Q80X87	Glia maturation factor beta	Gmfb
28.835	28.9712	28.2724	28.7237	28.6171	28.7012	28.2802	29.0126	28.8163	28.7672	29.0139	28.7498				15	15	2	38.1	38.1	3	53.529	0	118.9	10071000000	384	0.0583693	Q3TMT4;Q3THE7;A7VL18;Q9JLJ2;Q3UDG0;Q9CRH9	Q3TMT4;Q3THE7;A7VL18;Q9JLJ2;Q3UDG0	4-trimethylaminobutyraldehyde dehydrogenase	Aldh9a1
25.5769	25.024	24.7929	23.694	25.1836	24.5312	25.5502	25.3188	23.8986	25.0432	25.8183	25.5745				12	12	12	56.4	56.4	56.4	35.208	0	50.404	567220000	54	0.459175	A7VMV2;Q99KP3;Q9D221	A7VMV2;Q99KP3	Lambda-crystallin homolog	Cryl1
24.9993	25.424	25.0208	25.3824	25.4055	24.8629	24.9116	25.2623	24.9975	25.0408	25.1071	24.929				6	6	6	15	15	15	45.717	0	6.803	511800000	66	0.148747	A8C1T7;Q91XD7	A8C1T7;Q91XD7	Cysteine-rich with EGF-like domain protein 1	Creld1
29.9956	29.1486	33.6592	33.833	31.0928	31.8679	30.6448	29.8793	29.7491	30.1955	29.5091	33.6349				13	13	5	84.4	84.4	32.7	15.721	0	323.31	67734000000	1186	0.256555	A8DUK7;A8DUK4;A8DUQ5;A8DUM2;A8DUQ1;A8DUN2;A8DUL2;A8DUL0;A8DUK2;A8DUP0;A8DUP7;A8DUK0;A8DUL7;P02088;E9Q223;B1Q450;A8DUP3;A8DUP5;Q9QUN8;Q54AH9;Q549D9;D0U293;A8DV41;P02089;A8DV59;Q61650;Q61348;CON__P02070;P02104	A8DUK7;A8DUK4;A8DUQ5;A8DUM2;A8DUQ1;A8DUN2;A8DUL2;A8DUL0;A8DUK2;A8DUP0;A8DUP7;A8DUK0;A8DUL7;P02088;E9Q223;B1Q450;A8DUP3;A8DUP5	Hemoglobin subunit beta-1	Hbbt1;Hbb-b1;Hbb-bs;HBB1
32.7216	32.8528	32.6051	32.6611	32.9209	32.7411	32.8232	32.8302	32.7324	32.5387	32.7513	32.7681				21	17	15	78.9	75.7	69.2	28.302	0	323.31	123960000000	1304	0.179214	A8IP69;P61982	A8IP69;P61982	14-3-3 protein gamma;14-3-3 protein gamma
26.7728	26.9228	27.5735	27.8318	27.2573	27.163	25.6161	27.1369	26.6757	27.1847	26.9155	25.8771				36	1	1	60.4	1.7	1.7	78.016	0	10.105	1705100000	49	0.559615	Q5ICG4;A8IP90;Q5F2D0;Q91WC3;Q91WC3-2;Q5ICG6;Q5F2C5;Q80TQ7;B0QZJ6;F6WYN6;B1ARG5	Q5ICG4;A8IP90;Q5F2D0;Q91WC3;Q91WC3-2;Q5ICG6;Q5F2C5;Q80TQ7	Long-chain-fatty-acid--CoA ligase 6	Acsl6
30.7283	30.7671	30.9556	31.0282	30.8638	30.7605	30.4773	30.3043	30.4026	30.2997	30.316	30.0129	+	Cluster 4	O	17	17	16	29.8	29.8	27.4	69.831	0	178.92	22099000000	429	3.22243	A9DA50;Q9D1T0;REV__Q8BWT1;REV__Q3UKH3;REV__CON__P19013	A9DA50;Q9D1T0	Leucine-rich repeat and immunoglobulin-like domain-containing nogo receptor-interacting protein 1	Lingo1
23.8702	23.8427	23.3819	23.9895	23.5768	23.9964	22.4626	20.527	23.5626	23.2868	23.689	22.3672				9	8	8	20.2	17.4	17.4	67.188	0	47.5	894900000	22	0.819459	A9UGK3;Q6VN19	A9UGK3;Q6VN19	Ran-binding protein 10	Ranbp10
29.6622	29.3349	29.6431	29.0307	29.5374	28.7498	29.9404	29.0876	29.2721	29.2987	29.3489	29.5699				5	5	5	10.7	10.7	10.7	51.871	0	21.831	10941000000	218	0.364391	W0TGY1;Q9ME04;Q7JCY6;F1JVR2;A9UIX0;P03911;Q3UQ59;Q3UPP3	W0TGY1;Q9ME04;Q7JCY6;F1JVR2;A9UIX0;P03911	NADH-ubiquinone oxidoreductase chain 4	ND4;mt-Nd4;Mtnd4
23.1911	22.7873	23.7201	22.9027	23.3401	23.542	22.6445	23.2055	24.7439	23.6453	23.8054	22.976				6	4	4	9.6	6.7	6.7	97.347	0	8.9307	181890000	21	0.0357752	B0F2B4	B0F2B4	Neuroligin 4-like	Nlgn4l
26.7563	26.3596	26.547	26.3352	27.2013	26.6125	26.6637	26.6549	26.2679	26.6043	26.8297	26.4252				8	8	8	23.7	23.7	23.7	40.89	0	21.415	1742200000	101	0.068198	B0FTY3;Q8R1N4;Q8R1N4-2;B1AS63;Q8R1N4-4;Q8R1N4-3	B0FTY3;Q8R1N4;Q8R1N4-2;B1AS63;Q8R1N4-4	NudC domain-containing protein 3	Nudcd3
27.7353	28.2602	27.9848	27.6271	28.1175	27.4872	26.3577	27.2411	27.8753	27.2658	28.1267	26.9775				3	3	3	32.1	32.1	32.1	15.907	0	16.217	3287300000	85	0.505896	B0LAE4;Q3TQE3;Q8C1Y9;Q80ZW9;Q3TIC7;Q9JKW0;Q3UBA1;Q3THR3	B0LAE4;Q3TQE3;Q8C1Y9;Q80ZW9;Q3TIC7;Q9JKW0;Q3UBA1;Q3THR3	ADP-ribosylation factor-like protein 6-interacting protein 1	Arl6ip1
30.9982	31.3291	31.6936	31.2076	31.157	31.3848	31.6466	31.4097	31.3969	31.1699	31.5212	31.3251				8	8	4	68.1	68.1	39.7	12.691	0	323.31	43750000000	1818	0.201773	Q8CHR4;O35619;B0QZN5;P63044	Q8CHR4;O35619;B0QZN5;P63044	Vesicle-associated membrane protein 2	Vamp2
27.5149	27.0556	28.6221	27.7268	27.3968	27.6049	27.9568	27.8725	27.1063	27.4988	27.7582	27.4436				24	19	0	30.9	25.5	0	100.45	0	289.43	4146000000	278	0.0124057	B0QZW1;F2Z488;Q9QXM2	B0QZW1;F2Z488		Gria3
27.7871	27.4241	27.2754	27.4686	27.2487	27.2899	27.2008	27.3213	26.9467	27.6183	27.3066	27.6732				11	11	11	48.7	48.7	48.7	21.997	0	48.863	2625100000	135	0.792221	B0R091;P61022;B0R092	B0R091;P61022	Calcineurin B homologous protein 1	Chp1
23.6129	23.5122	23.5433	19.8165	20.6887	23.7804	23.6118	24.5086	23.6922	24.3072	23.8027	24.2302				11	1	1	54.5	6.7	6.7	22.409	0	4.1046	216500000	17	1.27815	B0R0Y8;Q3TT90;Q8R550-7	B0R0Y8		Sh3kbp1
28.7218	28.848	28.8259	28.7563	28.8205	28.9458	28.8781	28.7409	28.6528	28.9076	28.8936	28.6858				46	36	35	44	36.4	36	167.87	0	214.94	6998800000	552	0.119569	B0V2N1-4;B0V2N1-3;B0V2N1-6;B0V2N1-2;B0V2N1;Q3UNN3;B0V2N1-5;Q3TP78;Q3TQ52;Q63847;Q64494	B0V2N1-4;B0V2N1-3;B0V2N1-6;B0V2N1-2;B0V2N1;Q3UNN3;B0V2N1-5	Receptor-type tyrosine-protein phosphatase S	Ptprs
25.42	26.0723	25.3416	25.4063	26.013	25.948	25.4816	25.3548	26.1568	25.5209	25.0648	25.659				9	9	9	26.6	26.6	26.6	44.399	0	14.272	966300000	49	0.169101	B0V2Q7;Q3UN02;B0V2Q9	B0V2Q7;Q3UN02	Lysocardiolipin acyltransferase 1	Lclat1
23.9514	23.8994	23.6695	24.3568	23.4092	24.1943	23.6567	24.3652	24.7531	24.4652	21.8749	24.118				7	7	7	17.7	17.7	17.7	50.235	0	12.328	263250000	27	0.153444	B1APX2;Q69ZV3;Q3UE31	B1APX2;Q69ZV3;Q3UE31	Uncharacterized protein KIAA0930 homolog	5031439G07Rik;mKIAA0930
27.8701	27.1321	27.3719	27.6868	27.0129	27.542	27.4886	27.1459	27.2852	26.8833	27.3764	27.1277				7	7	7	49.5	49.5	49.5	23.223	0	172.68	2891800000	311	0.245234	B1AQF4;Q9D7X3;H3BKL8;Q3V2Y9;H3BKD1	B1AQF4;Q9D7X3;H3BKL8;Q3V2Y9	Dual specificity protein phosphatase 3	Dusp3
23.5219	22.7907	23.3961	23.4574	23.6544	23.5896	21.794	22.9524	23.2199	22.4937	22.9335	23.2797				66	2	1	62.9	1.5	0.9	126.99	0.0009347	2.7804	145800000	34	0.754747	B1AQX6;B1AQX7	B1AQX6;B1AQX7		Srcin1
31.5081	31.5613	32.1916	31.6401	31.6971	31.9103	31.9983	31.7713	31.6397	31.8505	31.9301	31.6362				66	66	0	61.9	61.9	0	130.61	0	323.31	51852000000	1655	0.00713146	B1AQX9;Q9QWI6-2	B1AQX9;Q9QWI6-2		Srcin1
26.4993	26.1367	26.3435	26.2079	26.3399	26.1796	26.9485	26.5282	26.4077	26.7657	26.5574	26.5154				22	22	22	21.7	21.7	21.7	162.21	0	79.058	1652000000	177	1.11951	B1AQY2;Q69ZH9;F8VQ11;D6RDB5	B1AQY2;Q69ZH9;F8VQ11;D6RDB5	Rho GTPase-activating protein 23	Arhgap23
30.933	30.7965	31.0007	30.5961	30.9914	30.8224	30.9148	30.8568	30.8115	30.7904	30.8391	30.9533				24	18	18	55.8	45.9	45.9	55.874	0	323.31	32334000000	736	0.114314	B1AQZ0;B7ZC46;B1AQY9;Q8CHH9;Q8CHH9-2;E0CYM4	B1AQZ0;B7ZC46;B1AQY9;Q8CHH9;Q8CHH9-2	Septin-8	Sep-08
25.6444	26.0857	26.1414	25.7958	22.4215	25.6796	26.1142	25.2051	25.9212	25.7367	25.5971	26.4091				13	12	12	21.3	19.7	19.7	79.444	0	37.513	748730000	47	0.406452	Q3TET1;Q3UI47;B1AQZ2;P28741;B1AQZ5;Q80UK1;Q3TSP1;Q3TTS7;Q8CGJ1;F6V6Z9	Q3TET1;Q3UI47;B1AQZ2;P28741	Kinesin-like protein;Kinesin-like protein KIF3A	Kif3a
24.3019	24.1907	27.3724	24.8644	24.5697	22.7722	24.0239	25.2718	23.1196	24.1488	23.2067	26.5335				6	6	6	53.9	53.9	53.9	13.155	0	21.216	722260000	40	0.136157	Z4YKM2;B2RWE3;B3DFI8;B1AR13	Z4YKM2;B2RWE3;B3DFI8;B1AR13	CDGSH iron-sulfur domain-containing protein 3
25.2509	25.451	20.7532	25.1251	25.4384	24.3448	24.7515	25.5062	25.0754	24.7047	25.2671	25.8026				4	1	1	21.7	10.4	10.4	12.195	0	14.792	702650000	24	0.22402	B1AR50;Q9DCD6	B1AR50;Q9DCD6	Gamma-aminobutyric acid receptor-associated protein	Gabarap
26.3233	26.4446	27.1487	25.872	26.5608	26.3922	26.3037	26.3473	26.7442	26.1107	26.4276	26.4713				21	21	21	26.9	26.9	26.9	99.464	0	120.5	1598400000	152	0.249922	Q0VF62;B1AR74;Q8CCN5;Q3TAC0;F7C0F2;B1AR76;F7CPM1;Q8CCN5-2;F6VJ09;Q5SWI1	Q0VF62;B1AR74;Q8CCN5;Q3TAC0;F7C0F2;B1AR76;F7CPM1	Breast carcinoma-amplified sequence 3 homolog	Bcas3
27.1862	27.2182	27.1679	27.1898	27.2585	27.1281	26.9953	26.9402	26.8076	27.1157	27.4032	27.3179	+	Cluster 5		16	16	16	4.2	4.2	4.2	487.32	0	29.275	2412400000	85	2.12394	B1ART1;B1ART2;V9GX23;Q6A066;F6XI52	B1ART1;B1ART2;V9GX23		Vps13d
30.2347	30.027	30.341	30.0921	30.1803	30.2994	30.1933	30.1257	30.1006	30.1374	30.0982	30.2379				164	164	2	28.8	28.8	0.4	831.64	0	323.31	19524000000	1517	0.0556419	B1ARU4;E9PVY8;E9QA63;Q9QXZ0;Q9QXZ0-2;Q9QXZ0-3;E9QNP1;Q9QXZ0-4;F6Q750;F6XCT0;F6SHS0;Q5DTZ2;Q3UPG9;Q80TZ5;Q8C8N4;Q80ZZ3;F6YKN8;Q4QQN2;F6RCJ3;Q9CYG3;F6RL59;Q8C221	B1ARU4;E9PVY8;E9QA63;Q9QXZ0;Q9QXZ0-2;Q9QXZ0-3;E9QNP1;Q9QXZ0-4;F6Q750	Microtubule-actin cross-linking factor 1	Macf1
20.9851	21.1824	22.9332	23.0723	22.1142	23.2177	21.236	22.8572	22.491	23.2723	22.3865	22.0494				1	1	1	2.1	2.1	2.1	55.102	0.00331	2.1903	143670000	14	0.376484	B1ARV6	B1ARV6		Gm13125
28.7733	28.6067	29.6894	28.3932	28.7225	28.6976	28.8915	28.7852	28.8123	28.5804	28.6614	28.6888				27	26	26	40.6	39.8	39.8	104.67	0	101.62	6658600000	369	0.419932	B1AS06;Q3TY61;Q6PFD5	B1AS06;Q3TY61;Q6PFD5	Disks large-associated protein 3	Dlgap3
22.4091	23.6291	23.5205	23.5401	22.6565	22.7419	22.5903	23.2305	23.4882	22.6295	21.0302	23.0684				4	4	4	5.1	5.1	5.1	104.05	0	4.5035	102000000	18	0.389123	B1AS29	B1AS29	Glutamate receptor ionotropic
24.2493	23.8418	23.2584	24.0889	24.0164	23.5437	23.3869	24.2303	23.621	23.3441	24.5404	23.8491				6	5	5	5.7	5.1	5.1	117.84	0	8.2619	278560000	39	0.0146659	B1AS67;Q66T02-2;Q66T02	B1AS67;Q66T02-2;Q66T02	Pleckstrin homology domain-containing family G member 5	Plekhg5
25.9678	25.9363	26.2023	26.168	26.1422	26.4735	25.7423	26.1865	26.2338	26.2522	26.7811	26.0344				16	16	16	12.2	12.2	12.2	160.56	0	42.574	1072300000	77	0.384449	B1ASC0;Q8CGM1-2;Q8CGM1-3;Q8CGM1;H7BX92;H7BX74;H7BWZ2;Q80T61	B1ASC0;Q8CGM1-2;Q8CGM1-3;Q8CGM1;H7BX92;H7BX74;H7BWZ2	Brain-specific angiogenesis inhibitor 2	Adgrb2;Bai2
21.5141	20.5064	25.4651	24.849	25.9774	21.9836	24.7117	25.9406	26.1246	25.198	25.7699	26.0536				14	14	14	15.3	15.3	15.3	133.29	0	15.335	857670000	29	0.79177	Q3URU8;B1ASP2;Q3U8P8;P52332;Q8K0I7;Q3UZ30;Q8CFX4;Q3TI10	Q3URU8;B1ASP2;Q3U8P8;P52332;Q8K0I7	Tyrosine-protein kinase;Tyrosine-protein kinase JAK1	Jak1
27.0174	27.0083	27.0353	27.2882	27.3499	27.0375	27.2346	27.1695	26.9776	26.9719	27.4564	27.3861				7	7	7	59.8	59.8	59.8	18.798	0	83.042	2786200000	241	0.471937	Q9D186;Q3KNM9;B1ASQ2;Q9DCZ4	Q9D186;Q3KNM9;B1ASQ2;Q9DCZ4	Apolipoprotein O	Apoo
24.154	23.7672	25.9993	24.1243	24.1337	24.036	24.4301	23.9776	23.8069	25.2234	24.1682	24.6084			O	8	7	7	13.1	12.2	12.2	79.78	0	22.821	378950000	58	0.244424	B1ASU0;P59823;Q0VDP7	B1ASU0;P59823	Interleukin-1 receptor accessory protein-like 1	Il1rapl1
23.7552	24.6783	23.9692	23.054	24.2395	24.2407	24.0449	25.0994	23.6488	22.1752	24.087	24.2002				4	4	2	7.7	7.7	4	85.341	0	6.9162	587510000	37	0.181923	B1ASU9;P70320;O55047-3;O55047;Q3TTG3;F6XSD0;O55047-2;A0PJK0;B7ZC85;Q6NZC4	B1ASU9;P70320;O55047-3;O55047;Q3TTG3;F6XSD0;O55047-2	Serine/threonine-protein kinase tousled-like 2	Tlk2
26.5354	26.5891	26.6122	26.4461	26.3859	26.4422	26.2834	26.2356	26.1991	26.0618	26.269	25.9538	+	Cluster 4		5	5	5	39.3	39.3	39.3	15.752	0	21.053	1457100000	93	3.17659	B1ASW5;Q14BF8;Q5NCF2;B1ASW6	B1ASW5;Q14BF8;Q5NCF2	Trafficking protein particle complex subunit 1	Trappc1
25.888	25.3058	25.5336	25.8099	25.6204	25.8584	25.6717	25.6537	25.4384	26.3041	25.5651	25.3258				12	11	11	44.7	41	41	42.467	0	170.81	2152200000	192	0.081899	B1AT82;Q9D0M1;Q8BK29;B1AT84;B1AT83	B1AT82;Q9D0M1;Q8BK29	Phosphoribosyl pyrophosphate synthase-associated protein 1	Prpsap1
29.5354	29.6734	29.3629	29.8526	29.7108	29.7829	29.5842	29.535	29.7118	29.6163	29.5492	29.4585			O	14	14	14	61.6	61.6	61.6	23.587	0	94.015	12508000000	366	1.23584	B1AT92;Q3U5I5;Q3U1Q4;Q60631;Q60631-2;B1AT95	B1AT92;Q3U5I5;Q3U1Q4;Q60631;Q60631-2	Growth factor receptor-bound protein 2	Grb2
23.7195	23.3382	23.6541	23.4704	24.0456	24.2546	23.5578	23.469	24.2086	23.5134	23.5386	23.911				7	7	7	8.9	8.9	8.9	129.61	0	17.375	382980000	56	0.220328	Q66I45;B1ATD5;B1ATD4;R4GML8;Q8K296;M0QW74;Q8K296-2;Q8R0N4;Q9CVQ1;Q80U24	Q66I45;B1ATD5;B1ATD4;R4GML8;Q8K296;M0QW74;Q8K296-2	Myotubularin-related protein 3	Mtmr3
27.5055	27.7325	27.2498	27.6309	27.4201	27.2769	27.1247	27.6643	27.2396	27.699	27.7998	27.5404				15	15	13	27.1	27.1	24.6	53.998	0	48.346	3487200000	195	0.459915	Q8C3C9;Q3U7B5;Q8BQ93;B1AV77;B1ATI0;P47740;Q8C5J1;Q99PH3;Q99PH4;REV__Q9DAH1;REV__Q7TT52-2	Q8C3C9;Q3U7B5;Q8BQ93;B1AV77;B1ATI0;P47740;Q8C5J1;Q99PH3;Q99PH4	Aldehyde dehydrogenase;Fatty aldehyde dehydrogenase	Aldh3a2
28.2194	28.136	28.6089	27.9324	28.3355	28.0756	28.1798	28.2836	28.414	28.0072	28.2471	27.9852				12	12	12	37.9	37.9	37.9	47.261	0	77.28	4416900000	203	0.462822	B1ATI9;Q3U432;Q0VBR8;Q6A075;Q3U8N2;Q60780-2;Q60780	B1ATI9;Q3U432;Q0VBR8;Q6A075;Q3U8N2;Q60780-2;Q60780	Growth arrest-specific protein 7	Gas7
23.7799	24.3483	24.2037	24.4297	23.166	24.7486	22.1921	23.7207	23.9317	22.7969	22.9386	21.0625				23	23	23	36.8	36.8	36.8	91.946	0	112.82	1661000000	65	1.11036	B1ATP7;Q3U0M8;Q80Y81-2;Q80Y81;B1ATP9	B1ATP7;Q3U0M8;Q80Y81-2;Q80Y81	Zinc phosphodiesterase ELAC protein 2	Elac2
28.2194	28.1108	28.388	27.9348	28.2464	28.1997	28.1959	28.1508	28.0089	27.9646	28.0753	28.4632				23	23	23	30.5	30.5	30.5	85.778	0	59.371	4928900000	212	0.0801765	B1ATZ0;B1ATZ1;Q3TLL4;Q3UMA3;Q99LI8;B1ATY9;F6VV02	B1ATZ0;B1ATZ1;Q3TLL4;Q3UMA3;Q99LI8;B1ATY9	Hepatocyte growth factor-regulated tyrosine kinase substrate	Hgs
29.3216	29.4031	29.3694	29.6411	29.1158	29.0356	29.4178	29.2418	29.2563	29.5122	29.4243	29.5661				28	28	28	48	48	48	66.113	0	290.59	14281000000	465	0.366593	B1AU25;Q9Z0X1;Q2QKE3;Q1L6K5	B1AU25;Q9Z0X1	Apoptosis-inducing factor 1
24.041	23.9463	23.8025	25.4792	23.8339	24.595	24.3521	24.4567	24.1573	24.7211	25.1939	24.1552				3	2	2	10.8	7.4	7.4	42.304	0	6.2466	357850000	20	0.537981	B1AUB8;B1AUB9;Q6DI81;Q3UTK6;Q02780-5;Q02780-3;Q02780-7;Q02780-4;Q02780;B1AUB6;Q69ZJ5;Q05B39;B1AUC0;Q02780-6;Q02780-2	B1AUB8;B1AUB9;Q6DI81;Q3UTK6;Q02780-5;Q02780-3;Q02780-7;Q02780-4;Q02780;B1AUB6;Q69ZJ5;Q05B39;B1AUC0;Q02780-6;Q02780-2	Nuclear factor 1;Nuclear factor 1 A-type	Nfia
24.5073	24.5808	25.3639	24.8705	25.2005	24.4396	23.1682	24.8883	24.9256	24.6197	24.4103	24.3909				12	12	12	41.4	41.4	41.4	45.065	0	70.501	1110700000	67	0.18022	B1AUN3;Q3UKV0;B1AUN2;A4FUS0;A0AUM9;Q3T9T4	B1AUN3;Q3UKV0;B1AUN2;A4FUS0;A0AUM9		Eif2b3
22.9964	24.0161	22.6795	22.2281	24.2758	20.7814	24.4568	23.2152	21.84	23.0825	21.843	23.0536				5	5	5	52.3	52.3	52.3	12.715	0	10.908	150460000	25	0.0902248	B1AUQ7;Z4YJH1;Q9R1K9	B1AUQ7;Z4YJH1;Q9R1K9	Centrin-2	Cetn2
27.3777	27.399	27.5361	27.411	27.8114	27.3264	27.5954	27.5678	27.5879	27.3572	27.7887	27.8187				35	35	35	23.4	23.4	23.4	215.05	0	225.54	7861500000	305	0.25085	B1AUX2;Q61191;F6SJS2;Q3USQ6;Q8BUC0;F6T088;A0AUN4;G5E837	B1AUX2;Q61191	Host cell factor 1;HCF N-terminal chain 1;HCF N-terminal chain 2;HCF N-terminal chain 3;HCF N-terminal chain 4;HCF N-terminal chain 5;HCF N-terminal chain 6;HCF C-terminal chain 1;HCF C-terminal chain 2;HCF C-terminal chain 3;HCF C-terminal chain 4;HCF C-terminal chain 5;HCF C-terminal chain 6	Hcfc1
25.0212	25.194	23.0492	23.5348	24.858	24.2733	21.8098	21.5576	24.8502	23.3609	22.7995	22.3853				10	10	3	58.8	58.8	15.9	26.318	0	71.298	2033700000	51	0.623557	B1AUY7;Q540H0;Q9QY36;B1AUY8;Q684Q8;B1AUY9;B1AUZ1;Q8BJV4	B1AUY7;Q540H0;Q9QY36;B1AUY8;Q684Q8;B1AUY9;B1AUZ1;Q8BJV4	N-alpha-acetyltransferase 10	Naa10;Ard1
26.5685	26.0764	26.1983	25.3709	25.8603	23.8197	24.3917	25.4352	25.086	25.2593	25.3394	24.4015				13	13	13	26.5	26.5	26.5	59.601	0	19.278	746430000	71	0.972512	Q3U4G8;B1AVH4;Q8C0P5;B1AVH5;Q3U8R5;Q8R0L6;Q8BLN0;Q6NVB7	Q3U4G8;B1AVH4;Q8C0P5;B1AVH5;Q3U8R5;Q8R0L6	Coronin;Coronin-2A	Coro2a
23.6166	24.5352	26.1293	23.6645	25.0885	23.2541	24.0947	24.538	24.5629	24.6648	23.9114	25.202				8	6	6	20.1	16.1	16.1	55.415	0	12.093	401130000	45	0.128972	Q8CAB3;B1AVY2;P26049;Q8CIZ6	Q8CAB3;B1AVY2;P26049	Gamma-aminobutyric acid receptor subunit alpha-3	Gabra3
26.1513	24.7555	24.9285	25.5259	23.9283	26.2008	25.0439	24.349	24.7301	25.8755	25.3138	25.3835				7	7	7	32.6	32.6	32.6	34.278	0	40.107	1106000000	45	0.220184	B1AVZ0	B1AVZ0	Uracil phosphoribosyltransferase homolog	Uprt
22.3533	22.6877	22.0261	22.7807	22.4607	21.565	22.2455	22.466	19.8322	21.83	22.4763	21.6306				8	8	2	15	15	3.5	65.962	0	5.6455	132030000	19	0.201945	B1AW21;Q9Z2C5;Q3TLK7;Q8CD00;Q8CCE6;Q5DTJ6;Q3UDN6	B1AW21;Q9Z2C5;Q3TLK7;Q8CD00;Q8CCE6	Myotubularin	Mtm1
29.4859	29.6702	29.9771	29.3952	29.5835	29.7039	29.9962	29.6614	29.7348	29.8246	29.7121	30.0034				8	8	1	24.2	24.2	3.4	25.661	0	15.919	12316000000	203	0.492392	B1AWD8;B1AWD9;O08585;B1AWE1	B1AWD8;B1AWD9;O08585;B1AWE1	Clathrin light chain A	Clta
29.0644	29.0254	29.116	28.9539	29.1264	28.9612	28.9614	28.8691	28.8121	28.9987	29.039	29.0369	+	Cluster 5		39	39	19	22.7	22.7	13.8	227.94	0	238.42	7478900000	365	1.38631	B1AWN6;Q62242;Q8CAJ8;Q8CCS4;G3X8T7;Q9ER60;Q68V27;Q8C274	B1AWN6	Sodium channel protein	Scn2a1
28.9998	29.121	29.6331	28.9602	28.9701	28.7827	29.1725	28.7004	29.2604	28.6118	28.7349	28.9809				26	25	0	29.4	28.6	0	122.76	0	323.31	10512000000	505	0.711473	Q8C943;B1AWV9;Q5DTL9-2;E9NX85;J7K287;G3F8Y7;G3F8Y9;Q9JL09	Q8C943;B1AWV9;Q5DTL9-2;E9NX85;J7K287;G3F8Y7;G3F8Y9	Anion exchange protein;Sodium-driven chloride bicarbonate exchanger	Slc4a10
29.1977	29.1168	28.5579	29.3207	29.0766	29.0592	28.8194	29.0981	28.9065	28.8605	28.8999	28.8821				33	27	25	61.3	52.1	48	71.745	0	285.66	10415000000	554	0.360795	B1AX58;A0A067XG52;Q99K51;Q3UKB1;Q3UJG9	B1AX58;A0A067XG52;Q99K51;Q3UKB1;Q3UJG9	Plastin-3	Pls3
28.3908	28.7025	28.4044	28.4092	28.6843	28.5577	28.6163	28.5951	28.2721	28.3295	28.5512	28.4094				26	26	26	53.4	53.4	53.4	63.589	0	288.73	7745100000	376	0.0810109	B1AX98;Q505F5;E9PV22;F6YT33;F6Z4L9	B1AX98;Q505F5;E9PV22	Leucine-rich repeat-containing protein 47	Lrrc47
23.6791	24.0465	23.6287	24.2735	23.8367	23.9896	24.0355	23.8216	24.4343	24.138	24.3574	24.3499				7	1	1	9.5	1.5	1.5	73.811	0	5.8755	229980000	12	0.835205	B1AXF2;Q8BUN9;F6RT95;Q3UWW4	B1AXF2;Q8BUN9		Slc24a2
29.0069	28.758	28.9529	29.1601	28.8164	28.8489	28.8446	29.1952	28.8609	29.1143	29.0105	28.3736				7	7	0	11	11	0	71.802	0	100.17	7494500000	216	0.0365016	B1AXF3;Q14AY1	B1AXF3;Q14AY1		Slc24a2
25.0881	24.3768	24.854	24.932	24.4047	24.4254	24.6581	24.4677	24.5536	24.7747	25.046	24.878				7	7	6	19	19	16.5	49.184	0	9.2123	500980000	70	0.449225	S4R1K5;B1AXI2;B1AXI4;B1AXI6;Q3UTH8-2;Q3UTH8-3;Q3UTH8-4;Q3UTH8;S4R1A7;E0CYU0;B7ZNJ6;B9EHV2;E9Q3I3;Q5DU57-2;Q5DU57	S4R1K5;B1AXI2;B1AXI4;B1AXI6;Q3UTH8-2;Q3UTH8-3;Q3UTH8-4;Q3UTH8	Rho guanine nucleotide exchange factor 9	Arhgef9
25.8737	26.0548	25.9248	25.3764	26.0922	26.0971	25.5396	26.0021	26.0084	24.7995	26.1282	21.66				4	4	4	49	49	49	6.0372	0.000418	3.3422	928890000	31	0.562668	B1AXP6;B1AXP6-2;B1AXP6-3;B1AXP6-4	B1AXP6;B1AXP6-2;B1AXP6-3;B1AXP6-4	Mitochondrial import receptor subunit TOM5 homolog	Tomm5
26.6294	26.9995	27.2966	26.7762	26.8708	26.9273	26.2838	26.8969	27.1805	27.0824	27.1449	26.5378				6	6	6	27.3	27.3	27.3	32.506	0	73.686	1628200000	56	0.0424702	B1AXV0;Q8BVG0;F6Q3S1	B1AXV0;Q8BVG0	DOMON domain-containing protein FRRS1L	Frrs1l
25.8476	25.9684	25.395	23.6694	25.5115	23.5567	25.7453	25.115	25.2048	24.829	24.5575	25.9953				14	4	4	45.1	15.3	15.3	39.489	0	13.719	593570000	65	0.845373	Q3UR02;Q564D8;Q80Y51;B1AXZ4;B1AXZ5;Q60899;B1AXZ0;Q91XI8;Q80UJ0;Q91XI9;B1AXZ6;H3BLG7	Q3UR02;Q564D8;Q80Y51;B1AXZ4;B1AXZ5;Q60899;B1AXZ0;Q91XI8;Q80UJ0;Q91XI9;B1AXZ6	ELAV-like protein;ELAV-like protein 2	Elavl2
24.4102	24.7249	25.3017	24.7733	24.5201	25.2122	25.1709	24.8868	24.5121	24.6253	24.7035	25.1798				27	27	27	13.7	13.7	13.7	294.13	0	36.379	806000000	88	0.000420415	E9PV45;B1AY13;B1AY13-2	E9PV45;B1AY13	Ubiquitin carboxyl-terminal hydrolase;Ubiquitin carboxyl-terminal hydrolase 24	Usp24
25.0202	25.0352	24.137	24.4606	25.2816	24.9698	23.7873	23.5414	25.4548	24.7166	24.2842	24.7648				3	3	3	5.7	5.7	5.7	59.388	0	8.6749	350210000	30	0.18304	B1AY85;Q9DC11;B1AY86	B1AY85;Q9DC11;B1AY86	Plexin domain-containing protein 2	Plxdc2
23.6643	24.2841	23.2486	23.9596	23.891	24.469	23.8423	23.9322	24.9159	24.3586	24.33	24.151				17	17	17	21.2	21.2	21.2	133.27	0	25.707	820060000	59	0.353786	B1AZ15;B1AZ14;Q3UMF0-3;Q3UMF0-4;Q3UMF0-2;Q3UMF0;B1AZ26;B1AZ25	B1AZ15;B1AZ14;Q3UMF0-3;Q3UMF0-4;Q3UMF0-2;Q3UMF0	Cordon-bleu protein-like 1	Cobll1
25.6927	24.1416	26.1301	25.8329	25.3543	26.6302	25.4466	25.9096	25.8631	26.1143	25.4197	25.8942				5	5	5	27.5	27.5	27.5	23.415	0	43.705	936810000	82	0.161094	B1AZ39;P0C0A3;B1AZ42;B1AZ41;Q3TS10	B1AZ39;P0C0A3;B1AZ42	Charged multivesicular body protein 6	Chmp6
22.8334	24.0901	25.0854	24.1401	24.1352	23.1845	23.716	24.075	24.1345	22.2175	24.5923	24.1777				3	3	3	4.1	4.1	4.1	97.73	0	13.461	281530000	21	0.0165787	D3YWD3;B1AZA5;B1AZA8	D3YWD3;B1AZA5	Transmembrane protein 245	Tmem245
25.023	20.6646	25.3654	24.7223	25.0689	25.1736	25.5498	24.9616	25.2184	22.6559	24.1183	25.204				7	6	6	6.5	6.1	6.1	139.45	0	12.404	425190000	35	0.274253	B1AZF9;B1AZF3;Q80YE4-2;Q80YE4;Q80YE4-3;Q80YE4-4	B1AZF9;B1AZF3;Q80YE4-2;Q80YE4;Q80YE4-3;Q80YE4-4	Serine/threonine-protein kinase LMTK1	Aatk
27.0603	27.0709	28.017	27.3186	27.5361	27.2445	27.2425	27.3182	27.4001	27.3813	27.4802	27.5222				21	19	2	30.2	29.3	3	107.55	0	65.164	2797700000	231	0.0250558	B1AZP2-2	B1AZP2-2	Disks large-associated protein 4	Dlgap4
23.0248	22.5429	22.4717	23.5926	24.0608	23.2197	20.1108	22.1998	23.1985	21.822	23.1586	23.6248				2	2	2	24.2	24.2	24.2	20.132	0	8.8711	144610000	15	0.642578	B1AZQ0;P22005;Q3UXY8	B1AZQ0;P22005;Q3UXY8	Proenkephalin-A;Synenkephalin;Met-enkephalin;PENK(114-133);PENK(143-184);Met-enkephalin-Arg-Ser-Leu;Leu-enkephalin;PENK(238-259);Met-enkephalin-Arg-Phe	Penk
30.8426	30.6053	30.579	29.8369	29.976	30.2492	30.3785	30.69	30.7436	30.7545	30.8132	30.7458	+	Cluster 1		100	100	20	34.7	34.7	7.9	469.02	0	323.31	24160000000	1190	2.72305	B1B0C7;E9PZ16;Q3UHH3;Q5RKM8;Q52KG8;Q2XQV0	B1B0C7;E9PZ16;Q3UHH3		Hspg2
27.0308	26.3009	26.6914	26.286	26.1113	26.3377	26.1033	26.7115	26.3804	26.7236	26.3154	26.2349				10	10	10	5.9	5.9	5.9	213.61	0	17.96	1374100000	129	0.442458	B1B1A8;Q6PDN3;Q6PDN3-3;Q6PDN3-2	B1B1A8;Q6PDN3;Q6PDN3-3;Q6PDN3-2	Myosin light chain kinase
25.5553	24.8563	25.326	24.6174	25.3381	25.0369	24.4299	26.4611	25.4382	23.7419	25.0935	25.3034				8	8	8	34.9	34.9	34.9	33.099	0	48.577	961590000	36	0.197248	B1B1D8;Q9D773;B1B1D7	B1B1D8;Q9D773	39S ribosomal protein L2
29.1727	29.4104	29.6636	29.2321	29.635	29.2293	29.1858	29.5645	29.3377	29.2516	29.6132	29.3453				25	25	24	24.4	24.4	23.8	131.86	0	86.275	9958800000	232	0.00612486	B2BH30;Q3UVX5;E9QMC2;B7ZMP7;F6YJ89;F6WSV0;Q4VA56;Q8BJY3;Q3UVX5-2;Q80T47	B2BH30;Q3UVX5;E9QMC2;B7ZMP7;F6YJ89;F6WSV0;Q4VA56	Metabotropic glutamate receptor 5	Grm5
30.9717	31.0221	30.8513	31.2183	31.0638	31.1102	30.9711	30.7678	30.7992	30.5605	30.5672	30.5686	+	Cluster 4		18	18	17	64.7	64.7	62.7	32.85	0	323.31	83126000000	1231	3.73756	B2CY77;P14206;REV__Q9D516	B2CY77;P14206	40S ribosomal protein SA	Rpsa
29.0701	29.2091	28.6488	29.1695	29.2908	28.9576	29.0627	29.1974	29.2933	28.9599	29.2029	28.9643				16	16	16	26	26	26	83.418	0	127.58	8187200000	342	0.248117	B2KGP3;Q80TL0	B2KGP3;Q80TL0	Protein phosphatase 1E	Ppm1e
31.5215	31.5306	31.2598	31.3326	31.4081	31.3574	31.2716	30.9905	31.3512	31.1203	31.2548	31.2174				25	25	25	77.4	77.4	77.4	42.195	0	323.31	80819000000	1218	0.905326	Q3UWP8;B2MWM9;P14211	Q3UWP8;B2MWM9;P14211	Calreticulin	Calr
27.0837	26.81	26.569	27.1011	26.6428	27.0772	27.2788	26.8751	26.6748	27.4165	26.7779	26.4989				11	7	7	74.9	57.2	57.2	23.707	0	73.913	3054200000	301	0.0153165	B2RPS1;Q0PD56;P61021;Q8C458	B2RPS1;Q0PD56;P61021;Q8C458	Ras-related protein Rab-5B	Rab5b
27.1694	27.3631	26.8021	26.9196	27.1316	27.0926	27.429	27.3694	27.6414	27.201	27.4076	27.3739				4	4	4	25.7	25.7	25.7	19.183	0	151.86	3358000000	108	1.22141	D3Z5B1;Q8CEW7;B2RPU8;Q9D1L0;Q8K3S8	D3Z5B1;Q8CEW7;B2RPU8;Q9D1L0	Coiled-coil-helix-coiled-coil-helix domain-containing protein 2	Zbed5;Chchd2
26.0597	26.7975	26.9362	26.2633	26.6044	26.5289	26.0749	26.3353	26.1612	25.8133	25.9518	25.6495	+	Cluster 4		12	12	12	26.3	26.3	26.3	67.061	0	13.852	1274200000	64	1.51443	B2RPZ7;Q8BYI8;Q8BYI8-2;Q99L10	B2RPZ7;Q8BYI8;Q8BYI8-2	Uncharacterized protein KIAA1467	8430419L09Rik;Kiaa1467
23.6841	23.6359	23.09	22.8558	23.2554	23.8974	21.9881	21.1874	23.6379	23.9109	22.3611	24.1935			O	8	8	8	12.6	12.6	12.6	96.589	0	40.45	360980000	27	0.506967	B2RQ13;B7ZMW4;P70261;B7ZMW5	B2RQ13;B7ZMW4;P70261;B7ZMW5	Paladin	Pald1
27.1235	26.8348	26.1855	26.7286	26.9826	27.0484	26.1933	26.2822	26.9838	26.6579	26.6468	27.0787				12	12	12	12.4	12.4	12.4	127.61	0	17.241	1619700000	88	0.272121	B2RQ14;Q8CDA1;Q8CA68;Q8CDA1-2;Q8CDA1-4;Q8CDA1-3	B2RQ14;Q8CDA1	Phosphatidylinositide phosphatase SAC2	Inpp5f
25.4875	24.9867	25.8896	25.3259	24.9057	25.6095	25.235	25.1256	25.5689	25.5269	25.4212	25.2047				9	9	9	10.1	10.1	10.1	119.26	0	66.891	640210000	85	0.0420839	B2RQ68;B7ZW89;Q8R4U7;Q6KAP6;Q05CE8;F6XG76	B2RQ68;B7ZW89;Q8R4U7;Q6KAP6	Leucine zipper protein 1	Luzp1;mFLJ00226
27.2099	27.2741	27.0718	26.9008	27.1797	26.77	26.3706	27.1341	26.8694	26.7971	26.8595	26.7574				31	21	2	24.6	17	1.3	170.92	0	44.963	1801700000	141	0.694484	B2RQ71;E9PWR4;Q69ZV2;Q6PGL8;Q6NY04;Q5EBR0;Q8CBE5	B2RQ71;E9PWR4;Q69ZV2;Q6PGL8;Q6NY04;Q5EBR0		Dip2c
28.625	28.5204	29.3179	28.7421	28.6661	28.7446	29.2387	28.9021	28.6222	28.8344	28.7045	28.7371				28	20	19	27.8	21.7	20.7	154.94	0	145.86	7145800000	308	0.0926347	B2RQ80;E0CY98;E9PUL9;B9EKN8;E0CZD7;E0CXD6;B2RXX2;P83510;E0CZF8;B2RY17;P83510-2;E0CYV5	B2RQ80;E0CY98;E9PUL9;B9EKN8;E0CZD7;E0CXD6;B2RXX2;P83510;E0CZF8;B2RY17;P83510-2	Traf2 and NCK-interacting protein kinase	Tnik
24.9047	25.512	25.4983	25.5133	23.863	25.52	24.8641	24.2492	25.5995	25.2913	25.4094	25.0057				36	36	4	32.5	32.5	3.9	166.54	0	125.04	3754800000	154	0.0854695	B2RQ83;B7ZN04;Q6KAS0	B2RQ83;B7ZN04;Q6KAS0		Gemin5
24.4785	24.6294	24.2618	24.4955	23.8093	24.7502	23.7045	24.4941	24.296	23.5412	24.4346	23.821				4	3	3	8.9	7.9	7.9	49.282	0	4.1937	234040000	23	0.3479	Q8C000;B2RQA0	Q8C000;B2RQA0		Gm5124
26.4	26.5522	25.5628	26.9163	26.3792	26.0818	26.249	26.4825	26.1086	26.9343	26.3612	26.0064				81	81	78	52.2	52.2	51.1	236.25	0	323.31	18447000000	585	0.0859076	E9QAI5;B2RQC6;G3UWN2;B2RQC6-2;Q6P9L1;E9QAT6;Q7TN13;Q80VF8;Q9CWQ9;F6S3Z3;O88862	E9QAI5;B2RQC6;G3UWN2;B2RQC6-2;Q6P9L1	CAD protein;Glutamine-dependent carbamoyl-phosphate synthase;Aspartate carbamoyltransferase;Dihydroorotase	Cad
26.4585	26.8926	28.0925	26.7111	26.9739	26.8975	27.0627	27.2185	27.0212	26.7225	26.792	26.9054				8	8	8	20.8	20.8	20.8	58.158	0	28.183	1712800000	100	0.144623	B2RQD1;Q99MX7	B2RQD1;Q99MX7	Cat eye syndrome critical region protein 6 homolog	Cecr6
22.314	21.0612	29.3784	29.854	25.2246	29.609	24.7139	25.1349	29.8265	29.8197	25.2897	27.4983				3	2	2	6.3	3.8	3.8	68.052	0	3.9082	5932900000	13	0.317547	B7ZN36;B2RQD4;Q3URE9	B7ZN36;B2RQD4;Q3URE9	Leucine-rich repeat and immunoglobulin-like domain-containing nogo receptor-interacting protein 2	Lingo2
24.9013	24.8803	24.1726	24.7831	24.9313	24.9888	24.7519	24.142	24.8255	24.3719	24.4887	24.6372			O	4	4	4	6.9	6.9	6.9	62.193	0	6.1214	392760000	32	0.382881	E9PUL6;B2RQI4;F7B0S9;Q8CGQ8-2;Q8CGQ8	E9PUL6;B2RQI4;F7B0S9;Q8CGQ8-2;Q8CGQ8	Sodium/potassium/calcium exchanger 4	Slc24a4
26.3432	26.4255	24.6096	26.8284	26.0642	26.3707	26.4385	25.9528	25.6723	27.2953	26.5548	26.4548				1	1	1	2.8	2.8	2.8	79.127	0.0069462	1.868	2567200000	71	0.518245	D3YU08;B2RQK7;Q8BWB1	D3YU08;B2RQK7;Q8BWB1	Synaptopodin 2-like protein	Synpo2l
28.7414	28.7688	28.8582	28.8713	28.5933	29.0019	28.8391	28.9395	28.9048	28.8981	29.0683	28.8466			O	39	39	36	28.4	28.4	26.9	194.73	0	228.21	7626900000	318	0.301368	B2RQQ7;Q7TT50	B2RQQ7;Q7TT50	Non-specific serine/threonine protein kinase;Serine/threonine-protein kinase MRCK beta	Cdc42bpb
28.3586	28.0489	28.4568	27.5639	27.7508	27.9065	27.8721	28.2417	28.2104	28.2263	28.3327	28.1356	+	Cluster 1		9	9	8	8.4	8.4	7.9	167.32	0	53.548	3945900000	184	1.66914	B2RQQ8;P08122;D3YV27	B2RQQ8;P08122	Collagen alpha-2(IV) chain;Canstatin	Col4a2
23.9674	24.3909	23.8764	23.5963	24.2447	22.2571	24.2856	23.0458	24.2867	24.2496	22.7489	24.1183				7	7	7	4	4	4	218.8	0	7.1327	215460000	10	0.14857	D3YUX2;B2RQR2;Q8VBX6-2;Q8VBX6;Q8VBX6-4;Q8VBX6-3;A3KG81;A3KG82;Q3TUR5;A3KG83;F7D0H8;A3KG84;Q8VBX6-5	D3YUX2;B2RQR2;Q8VBX6-2;Q8VBX6;Q8VBX6-4;Q8VBX6-3;A3KG81	Multiple PDZ domain protein	Mpdz
26.5292	27.2876	27.6978	27.114	27.26	27.1466	27.1727	27.1451	27.1079	26.966	26.9454	27.0777				18	18	17	20.8	20.8	20.2	123.27	0	52.396	1994900000	137	0.0604553	B2RQR5;Q8BPQ7;D3Z7V4;Q3TDT4;D3YUT7;Q8BPQ7-2	B2RQR5;Q8BPQ7;D3Z7V4;Q3TDT4;D3YUT7	Small G protein signaling modulator 1	Sgsm1
27.5785	27.4105	27.4434	27.7588	27.3975	27.3654	27.3791	27.5822	27.524	27.3957	27.7913	27.3803				13	9	9	20.9	17.6	17.6	77.731	0	37.495	3001500000	90	0.00428316	B2RQS1;Q9ERG2;Q3TNV4;B3STQ1;Q3UTR6	B2RQS1;Q9ERG2	Striatin-3	Strn3
25.5606	25.4116	24.9469	25.6083	25.6772	25.2809	24.7557	25.46	25.5084	25.0772	25.4621	21.7864			O	18	18	13	21.7	21.7	15.2	111.71	0	186.67	3553800000	183	0.393767	B2RQV1;Q8BWZ3-2;Q8BWZ3;Q8BKH5;Q8BKI9;G3UZ51	B2RQV1;Q8BWZ3-2;Q8BWZ3	N-alpha-acetyltransferase 25
23.2502	26.9779	26.5699	26.3246	24.5958	27.3379	26.3666	25.904	27.5746	26.3997	25.1793	27.0715			O	8	8	8	16.3	16.3	16.3	87.028	0	62.33	1271800000	58	0.0733254	B2RQX9;B2RXV9;Q761V0-2;Q761V0;Q761U8;Q761U9	B2RQX9;B2RXV9;Q761V0-2;Q761V0	Transporter;Sodium- and chloride-dependent glycine transporter 2	Slc6a5
25.2358	24.4036	25.1056	25.0057	25.1578	25.342	25.063	23.9138	24.7447	24.7016	24.9009	25.7135				13	13	13	25.9	25.9	25.9	75.002	0	21.363	667560000	89	0.350485	D3YZN4;Q7TNG0;D3Z1Z1;B2RQY8;Q3ULF4;D3YXB7;F6W695;G3UX97;D3Z342;F6VTG4	D3YZN4;Q7TNG0;D3Z1Z1;B2RQY8;Q3ULF4;D3YXB7	Paraplegin	Spg7
21.9058	23.7906	22.5085	23.3273	23.7005	23.6309	21.9539	23.7215	24.3456	24.1873	24.0449	23.5199				7	6	6	10.2	9.4	9.4	80.484	0	5.1454	145880000	19	0.401524	B2RQZ6;Q8BWS5	B2RQZ6;Q8BWS5	G protein-regulated inducer of neurite outgrowth 3	Gprin3
26.5742	25.8214	25.4885	26.1945	25.877	25.7618	25.5683	25.7167	26.569	25.5875	25.3924	25.5695				13	13	13	20.6	20.6	20.6	78.429	0	32.642	1666500000	69	0.301393	B2RR26;Q8BZW8;Q9CW64;Q8C1S8	B2RR26;Q8BZW8;Q9CW64	NHL repeat-containing protein 2	Nhlrc2
26.2187	26.7853	27.0144	26.4175	26.9001	26.4506	26.8795	27.0808	26.7574	27.0454	26.9796	26.9529				16	12	12	12.4	9.6	9.6	175.54	0	22.24	1798400000	99	0.581746	Q80TG5;E9QNG1;B2RR82;Q9Z0R6;Q9Z0R6-2;Q3TQ85;Q3V3Y8;Q8CD59	Q80TG5;E9QNG1;B2RR82;Q9Z0R6;Q9Z0R6-2	Intersectin-2	mKIAA1256;Itsn2
20.9269	21.385	23.6856	23.597	22.9835	23.0443	23.5442	24.0464	22.9782	22.4909	21.378	22.2765				12	12	12	10.9	10.9	10.9	161.09	0	11.766	189680000	22	0.881774	B2RR83;Q3UST9	B2RR83	Probable ATP-dependent RNA helicase YTHDC2	Ythdc2
26.0905	25.8224	25.127	25.8246	25.6193	26.1387	26.2795	25.7761	26.0319	26.5436	26.0925	26.0542				14	14	14	14.8	14.8	14.8	180.69	0	94.416	901170000	82	0.528491	B2RRE0;Q9WTQ5-2;Q9WTQ5;Q6IR43	B2RRE0;Q9WTQ5-2;Q9WTQ5	A-kinase anchor protein 12	Akap12
30.0009	30.023	30.1219	29.9725	30.0705	30.0341	30.0032	29.8959	30.0276	29.8617	29.8992	30.0238				67	67	67	39.1	39.1	39.1	232.14	0	323.31	16034000000	801	0.664332	B2RRE2;Q9JMH9-6;K3W4L0;E9QAX2;Q9JMH9-1;Q9JMH9;Q9JMH9-4;E9Q405;Q9JMH9-5;Q9JMH9-7;Q9JMH9-2;E9QA74;Q3UIM4;Q6PER1;Q5QD54;Q5QD56;Q5QD55	B2RRE2;Q9JMH9-6;K3W4L0;E9QAX2;Q9JMH9-1;Q9JMH9;Q9JMH9-4;E9Q405;Q9JMH9-5;Q9JMH9-7;Q9JMH9-2;E9QA74	Unconventional myosin-XVIIIa	Myo18a
27.5157	27.3007	27.7042	27.7372	27.7127	27.4665	27.6592	27.5156	27.8544	27.472	27.4612	27.767			O	24	24	24	21.8	21.8	21.8	165.66	0	56.649	2843100000	208	0.182685	B2RRE3;H7BX08;Q8C1B1;Q8C1B1-2	B2RRE3;H7BX08;Q8C1B1;Q8C1B1-2	Calmodulin-regulated spectrin-associated protein 2	Camsap2
24.4161	24.8103	25.7592	26.3057	25.8555	27.6102	22.4877	24.4256	27.5818	26.3461	24.6215	25.0411				4	4	4	4.9	4.9	4.9	123.05	0	74.979	1138200000	27	0.305659	B2RRE7;G3UXQ0	B2RRE7	OTU domain-containing protein 4	Otud4
28.7261	28.7281	28.5828	28.5681	28.6577	28.6352	28.3842	28.62	28.5441	28.8502	28.7711	28.5925				33	33	33	64.1	64.1	64.1	76.723	0	323.31	12753000000	558	0.909508	B2RRH9;Q3THK7	B2RRH9;Q3THK7	GMP synthase [glutamine-hydrolyzing]	Gmps
22.7133	21.0942	24.5206	24.1859	23.6854	24.2595	23.6146	23.7818	22.9292	21.8605	23.6298	21.8818				18	18	13	16.7	16.7	12.5	153.92	0	56.558	1005400000	51	0.507705	B2RRI2;Q689Z5;Q689Z5-2;A0JLU6;Q3UPW9;Q3TMM7;I6L981;Q7TNB8;Q7TNB8-3;Q8R594	B2RRI2;Q689Z5;Q689Z5-2;A0JLU6;Q3UPW9	Protein strawberry notch homolog 1	Sbno1
26.6125	25.8041	25.1871	25.2494	25.7515	25.6475	24.6109	24.9002	26.5678	26.4058	25.6738	24.9202				6	5	5	32.4	25.8	25.8	23.906	0	19.032	863070000	62	0.0631218	B2RRN5;Q3ULK1;P56371	B2RRN5;Q3ULK1;P56371	Ras-related protein Rab-4A	Rab4a
21.7042	24.5304	25.0175	25.5539	25.5303	25.0328	25.1789	24.8204	25.4668	24.4399	25.3387	24.0988				1	1	1	8.4	8.4	8.4	23.952	0	9.4103	418350000	16	0.59378	F6VRL0;F2Z465;B2RRQ8;P97318-4;P97318-5;P97318-6;P97318-3;P97318-8;P97318-2;P97318	F6VRL0;F2Z465;B2RRQ8;P97318-4;P97318-5;P97318-6;P97318-3;P97318-8;P97318-2;P97318	Disabled homolog 1	Dab1
25.6984	25.6609	25.7622	25.8354	25.884	25.6881	25.8584	25.6126	25.7983	25.6926	25.7016	26.0022			O	11	11	11	32.1	32.1	32.1	37.294	0	246.88	1870800000	86	0.118635	D3Z4U0;B2RRT9;D3Z4T9;Q9R020;E9PUD0;Q9R020-2;V9GX51	D3Z4U0;B2RRT9;D3Z4T9;Q9R020;E9PUD0;Q9R020-2	Zinc finger Ran-binding domain-containing protein 2	Zranb2
29.62	29.0614	26.378	28.5154	28.6531	28.8987	28.0826	28.8731	28.5385	28.9226	28.426	28.4062				14	14	14	44.3	44.3	44.3	37.925	0	82.04	5821600000	208	0.0121691	B2RRU7;Q9ESM3	B2RRU7;Q9ESM3	Hyaluronan and proteoglycan link protein 2	Hapln2
33.3681	33.2352	33.3966	33.5742	33.4433	33.5082	33.6422	33.5682	33.331	33.4411	33.5927	33.4213				25	25	1	55.7	55.7	3.5	58.643	0	323.31	177110000000	3537	0.671163	B2RRX2;P63328	B2RRX2;P63328	Serine/threonine-protein phosphatase;Serine/threonine-protein phosphatase 2B catalytic subunit alpha isoform	Ppp3ca
24.8493	26.5202	24.8912	23.9795	24.794	24.7179	25.4689	23.8653	25.7359	24.6799	25.1476	25.0403				7	7	7	15.4	15.4	15.4	77.229	0	10.777	504170000	53	0.270723	B2RRY4;Q9JLB2	B2RRY4;Q9JLB2	MAGUK p55 subfamily member 5	Mpp5
29.9591	29.8336	30.3181	30.4097	30.0757	30.2264	30.3572	29.9609	29.9944	30.1267	29.903	30.2482				14	11	11	81.7	68.6	68.6	22.215	0	323.31	29672000000	776	0.162879	B2RRY8;Q8BGZ1;F2Z3Z1	B2RRY8;Q8BGZ1;F2Z3Z1	Hippocalcin-like protein 4	Hpcal4
27.9464	27.6408	27.1671	28.4331	26.612	27.9376	27.2548	28.6263	27.7446	29.1422	28.1387	27.1472				11	11	11	44.5	44.5	44.5	34.577	0	35.267	4412500000	57	0.0830554	B2RRZ7;Q3U0V2;I6L995;D6RCI0;D6RGL2	B2RRZ7;Q3U0V2	Tumor necrosis factor receptor type 1-associated DEATH domain protein	Tradd
26.7189	26.3163	26.1683	25.8134	25.7755	26.2568	25.819	25.5015	25.7621	25.904	25.0501	26.0173				12	5	5	32.7	18.2	18.2	56.7	0	22.095	1190200000	139	1.03764	P63141;B2RS05	P63141;B2RS05	Potassium voltage-gated channel subfamily A member 2	Kcna2
23.5648	23.9569	20.95	23.6734	24.0089	23.6585	23.6843	22.7362	24.4914	23.4324	23.2842	21.2939				18	18	13	27.8	27.8	23.9	88.066	0	50.131	1685600000	54	0.266327	B2RS09;Q7JJ13;Q7JJ13-2;U3KLT0;I7HPW1;G3UZR9;S4R1Z1;Q3TH63	B2RS09;Q7JJ13;Q7JJ13-2;U3KLT0;I7HPW1	Bromodomain-containing protein 2	Brd2
25.3097	25.4337	26.3824	25.2687	25.8611	24.5063	25.4814	26.183	25.5673	25.9694	26.4643	25.9986			O	23	19	19	20.9	18.7	18.7	144.1	0	48.009	818290000	93	0.612963	B2RS27;P27671;Q3UY04;Q9QYS5;P70317;Q9QZR7	B2RS27;P27671	Ras-specific guanine nucleotide-releasing factor 1	Rasgrf1
32.4062	32.1922	32.1379	32.1535	32.0481	32.1061	31.8073	32.2845	32.3795	32.6528	32.3777	32.1942				21	21	21	49.1	49.1	49.1	55.968	0	323.31	68725000000	931	0.453615	B2RS41;Q8BWF0	B2RS41;Q8BWF0	Succinate-semialdehyde dehydrogenase
24.085	23.6796	24.4803	24.7221	23.683	23.184	23.8226	24.2333	24.0485	24.7849	24.1053	23.7413				3	3	3	12.4	12.4	12.4	34.623	0	11.712	269090000	19	0.0574042	B2RS85;Q9QXV8	B2RS85;Q9QXV8	Protein sprouty homolog 2	Spry2
27.6433	27.9467	27.3231	27.931	27.841	27.946	27.3487	27.6193	27.7464	27.7603	27.8024	27.1476				28	28	25	37.5	37.5	34.5	102.71	0	323.31	10906000000	418	0.396827	B2RSC8;P46935;Q3TUU1;V9GWV8;Q3V335;Q8BNU7;V9GXK3;A0JNZ0	B2RSC8;P46935	E3 ubiquitin-protein ligase NEDD4	Nedd4
21.6785	22.8795	24.4705	21.6646	22.4458	22.0851	22.2918	22.4587	22.6296	20.8547	20.9515	21.0873	+	Cluster 4		3	3	3	17.1	17.1	17.1	30.354	0	4.7612	89438000	15	1.32461	B2RSG4;Q3V0I2	B2RSG4;Q3V0I2	Proline-rich protein 7	Prr7
30.0486	30.405	30.562	30.137	30.086	30.1096	30.019	30.0056	30.256	30.1223	30.1411	29.9521				17	10	10	60.5	39.5	39.5	40.361	0	323.31	15984000000	336	0.662237	B2RSH2	B2RSH2	Guanine nucleotide-binding protein G(i) subunit alpha-1	Gnai1
21.9108	24.0167	22.0478	24.0282	22.2877	24.377	21.8919	23.1059	24.3466	24.9461	24.7028	23.911				3	3	3	12.5	12.5	12.5	33.403	0	10.702	194380000	16	0.615939	Q8CBQ2;B2RSH3;Q08091;Q08091-2	Q8CBQ2;B2RSH3;Q08091;Q08091-2	Calponin;Calponin-1	Cnn1
33.7822	33.7263	33.3945	33.9152	33.7725	33.9603	33.8724	33.8861	33.9775	34.0516	34.061	33.5749				32	9	2	80.2	28.5	3.6	49.953	0	323.31	360240000000	5978	0.561875	B2RSN3;Q9CWF2;Q62363;G3UZR1	B2RSN3;Q9CWF2	Tubulin beta-2B chain	Tubb2b
28.4007	28.6108	29.0544	28.6443	28.3304	28.3836	28.8452	28.8114	28.5747	28.6468	28.7067	28.9088				20	19	19	66.1	63	63	38.225	0	109.63	6366900000	262	0.477974	B2RSR7;Q3ULJ0-2;Q3ULJ0;D3Z0L6	B2RSR7;Q3ULJ0-2;Q3ULJ0	Glycerol-3-phosphate dehydrogenase [NAD(+)];Glycerol-3-phosphate dehydrogenase 1-like protein	Gpd1l
25.0721	25.4026	24.1989	24.7547	24.9068	25.1238	22.5746	25.0569	24.3907	25.314	22.4719	25.6972				13	13	13	9	9	9	190.73	0	16.072	4848000000	29	0.131529	E9PWI6;B2RSU7;Q8CHG3;E0CYI9;Q6P0A4;Q3UFV3;E0CY89	E9PWI6;B2RSU7;Q8CHG3;E0CYI9	GRIP and coiled-coil domain-containing protein 2	Gcc2
28.0533	28.0061	27.9334	27.8283	28.0299	27.8237	27.7765	27.8383	27.6808	27.5307	27.8289	27.564	+	Cluster 4	O	40	40	40	43.1	43.1	43.1	135.55	0	323.31	13585000000	491	1.65847	B2RSV4;Q921M3;Q921M3-2	B2RSV4;Q921M3;Q921M3-2	Splicing factor 3B subunit 3	Sf3b3
30.0305	29.5838	29.2987	29.9356	29.3332	29.6688	30.1075	29.6801	29.7976	29.9382	30.0962	29.903				12	12	12	36.4	36.4	36.4	46.366	0	222.4	18876000000	404	0.424422	B2RSY3;Q640R3	B2RSY3;Q640R3	Hepatocyte cell adhesion molecule	Hepacam
29.0526	28.9288	28.8696	29.1581	29.0111	28.8856	29.0809	28.9207	28.981	28.695	28.8816	28.6754				22	22	22	66	66	66	42.809	0	323.31	18929000000	769	1.23501	B2RT97;Q9WVJ2;E9Q5I9;F6ZQQ3;E9Q0U1;F6PXS6;E9PY93	B2RT97;Q9WVJ2;E9Q5I9	26S proteasome non-ATPase regulatory subunit 13	Psmd13
24.755	25.1035	24.7572	24.7204	24.6588	24.7508	24.7982	24.9832	24.8639	25.074	24.4942	25.2734				9	9	9	37	37	37	20.605	0	104.24	825070000	66	0.185865	B2RTB0;Q3UHX2;Q1WWJ8	B2RTB0;Q3UHX2	28 kDa heat- and acid-stable phosphoprotein	Pdap1
23.4296	23.1437	23.7511	23.593	22.7229	24.7812	23.1614	23.5587	23.0826	25.0772	23.6561	23.5312				6	2	2	14.4	5	5	35.257	0.00041667	3.2949	210500000	48	0.268598	B2RTC8;Q3V132	B2RTC8;Q3V132	ADP/ATP translocase 4;ADP/ATP translocase 4
23.5766	21.3823	24.9391	23.5293	23.7851	23.3776	20.688	24.1085	23.3411	22.2061	23.9702	21.639				4	4	4	12.9	12.9	12.9	46.771	0	6.9294	156820000	18	0.0912233	B2RTE8;Q8BNN1;Q8BNN1-2	B2RTE8;Q8BNN1	Spermatogenesis-associated protein 2-like protein	Spata2l
25.3303	25.6949	25.5071	25.7814	25.6554	24.8892	25.4278	25.2885	25.5536	25.1057	24.865	24.7257				9	9	9	25.6	25.6	25.6	48.27	0	11.104	541250000	55	1.01678	Q3UEU2;B2RTJ8;O35710-2;O35710	Q3UEU2;B2RTJ8;O35710-2;O35710	Nocturnin	Ccrn4l
33.6272	33.594	32.9356	33.177	33.133	33.6346	33.2027	33.6272	33.5466	33.4643	33.6136	33.3159				11	11	3	66.7	66.7	20.6	13.936	0	312.86	446200000000	3254	0.0481867	B2RTK3;Q6ZWY9;Q64525;Q64478;P10854;A0JLV3;B2RVD5;Q8CBB6;Q921L4;Q8CGP2;Q8CGP1;Q64475;P10853;Q8CGP2-2;Q8VEE3;G3X9D5;A0JNS9;P70696	B2RTK3;Q6ZWY9;Q64525;Q64478;P10854;A0JLV3;B2RVD5;Q8CBB6;Q921L4;Q8CGP2;Q8CGP1;Q64475;P10853;Q8CGP2-2;Q8VEE3;G3X9D5;A0JNS9;P70696	Histone H2B;Histone H2B type 1-C/E/G;Histone H2B type 2-B;Histone H2B type 1-H;Histone H2B type 1-M;Histone H2B type 1-P;Histone H2B type 1-K;Histone H2B type 1-B;Histone H2B type 1-F/J/L;Histone H2B type 1-A	Hist1h2bm;Hist1h2bc;Hist2h2bb;Hist1h2bh;Hist1h2bj;Hist1h2bk;Hist1h2br;LOC665622;Hist1h2bp;Hist1h2bb;Hist1h2bf;Hist1h2ba
26.1743	25.476	26.2342	26.2961	25.8947	25.9074	25.7674	26.4038	25.8922	25.6713	25.512	25.8473				17	17	13	27.3	27.3	21.3	93.557	0	30.377	968540000	90	0.317216	B2RTL2;O89084;O89084-3;Q3TUD0;O70285;O89084-2;C9K100;Q80UU8	B2RTL2;O89084;O89084-3;Q3TUD0;O70285	cAMP-specific 3
26.2207	26.0922	22.922	26.5497	26.0928	26.1579	26.7749	26.9803	26.9883	26.4725	25.6947	26.318				11	11	10	15.8	15.8	14.7	106.37	0	105.43	1413700000	101	0.668658	B2RTL6;Q9Z1T2;E9PWF0;Q05895	B2RTL6;Q9Z1T2	Thrombospondin-4	Thbs4
34.4645	34.4511	33.5787	34.151	34.2213	34.2863	34.2363	34.3898	34.2993	34.2976	34.4024	34.3923				14	14	14	68	68	68	11.367	0	294.48	665650000000	4012	0.10245	B2RTM0;P62806;Q61667;Q6B822	B2RTM0;P62806;Q61667	Histone H4	Hist2h4;Hist1h4a
27.4406	27.3931	27.9739	27.2618	27.72	27.7581	27.7125	27.7801	27.6172	27.5028	27.6662	27.4587				27	27	27	24.2	24.2	24.2	170.39	0	80.122	3042400000	248	0.0782174	B2RTN5;Q91YM2;Q3TSU7;Q3UVZ8;Q5U612	B2RTN5;Q91YM2;Q3TSU7	Rho GTPase-activating protein 35	Arhgap35
23.7081	23.561	23.568	23.5284	22.7184	23.1779	23.1911	24.307	23.7776	23.3185	24.3539	24.0958			O	3	3	1	9.3	9.3	4.2	42.324	0	18.04	334350000	25	0.631798	B2RU91;Q05BF8	B2RU91;Q05BF8		Pggt1b
24.6014	25.1162	25.1174	24.9336	23.9983	24.7668	23.7509	24.2167	23.6315	23.6546	23.6178	23.6686	+	Cluster 4		14	14	14	22.7	22.7	22.7	94.555	0	49.626	541150000	50	2.36728	B2RUA5;Q7TSI3;Q8BNQ1	B2RUA5;Q7TSI3	Serine/threonine-protein phosphatase 6 regulatory subunit 1	Ppp6r1
25.0883	21.2109	24.2291	24.6776	24.4018	24.7342	24.6997	24.3562	24.5049	25.1738	24.6741	24.9901				4	4	4	23.4	23.4	23.4	23.03	0	12.703	364830000	49	0.384055	B2RUC1;O54818;Q3V2G6	B2RUC1;O54818;Q3V2G6	Tumor protein D53	Tpd52l1
29.1982	29.026	28.895	29.0888	29.1754	29.1531	28.8991	28.9727	29.1646	29.0035	28.9588	29.0274				18	18	18	68.3	68.3	68.3	38.442	0	252.36	11069000000	404	0.38973	B2RUC7;Q9Z1Z2	B2RUC7;Q9Z1Z2	Serine-threonine kinase receptor-associated protein	Strap
28.4491	28.2636	29.2611	28.1761	28.3691	28.6249	28.2795	28.2719	28.4773	28.2294	28.2361	28.6035				17	17	17	36	36	36	59.977	0	67.497	9259100000	322	0.229542	Q3UAS4;E9PZ00;Q3TXJ0;Q8BFQ1;Q3U8C4;Q3U897;Q3U825;Q3TXP9;Q3TWL8;Q3TWE9;Q3TKB2;Q3TIT5;K3W4L3;B2RUD7;Q3UFE8;J3QPG5;Q61207;Q3TWM9;Q3UE29;Q3U5W2;Q3TWF9;Q3TKK3;Q3TID4	Q3UAS4;E9PZ00;Q3TXJ0;Q8BFQ1;Q3U8C4;Q3U897;Q3U825;Q3TXP9;Q3TWL8;Q3TWE9;Q3TKB2;Q3TIT5;K3W4L3;B2RUD7;Q3UFE8;J3QPG5;Q61207;Q3TWM9;Q3UE29;Q3U5W2;Q3TWF9;Q3TKK3;Q3TID4	Prosaposin	Psap
26.5117	26.9203	26.4308	26.9244	27.2553	26.7453	26.0854	26.944	27.0252	27.1099	26.8617	26.6455			O	8	6	6	17.9	15	15	73.461	0	17.465	1597700000	59	0.238062	B2RUE0;Q9Z0V1;Q3UH54;Q9Z0V1-2;Q9Z0V1-3	B2RUE0;Q9Z0V1;Q3UH54;Q9Z0V1-2;Q9Z0V1-3	Potassium voltage-gated channel subfamily D member 3	Kcnd3
25.8121	25.622	25.7464	25.7584	26.0245	25.3474	25.9698	26.1403	26.0824	25.6022	25.7004	25.5776			O	20	11	0	21.5	14.7	0	139.06	0	42.003	1251100000	88	1.09335	B2RUE8;B7ZNR9;Q3UTY9	B2RUE8;B7ZNR9		Map4k4
23.7484	24.6474	25.0912	24.6677	24.8166	24.5036	24.9704	24.6035	24.892	25.4891	24.2002	24.3758				6	6	6	6.7	6.7	6.7	102.63	0	10.803	373580000	23	0.0527079	B2RUG2;Q8R516-2;Q8R516;A2A9P8;Q8R516-3	B2RUG2;Q8R516-2;Q8R516;A2A9P8	E3 ubiquitin-protein ligase MIB2	Mib2
27.6806	27.7342	28.085	27.9082	27.8824	27.8707	27.5183	27.4935	27.8188	27.7174	27.9024	27.7014				28	28	28	35.2	35.2	35.2	114.45	0	323.31	5048800000	237	0.660433	B2RUG7;O88532;F6QJP7;F6V459;F6RTK9;D3Z5G4	B2RUG7;O88532	Zinc finger RNA-binding protein	Zfr
25.6764	26.0709	26.5772	25.5526	25.5045	25.9185	26.3701	25.7194	25.6548	26.3144	26.2023	25.9266				20	20	20	9.6	9.6	9.6	310.88	0	58.423	953850000	93	0.480216	B2RUG9;Q61315;E9QLQ9;Q61315-2;Q61315-3;Q61315-4;Q8BNP7;E9Q4H1;Q8BRD8;Q8C493;Q3UQT2	B2RUG9;Q61315;E9QLQ9;Q61315-2;Q61315-3;Q61315-4;Q8BNP7	Adenomatous polyposis coli protein	Apc
26.3255	26.3481	26.882	26.9748	26.5507	26.199	26.4913	26.6481	26.9061	27.097	26.3787	26.4923				12	12	12	19.6	19.6	19.6	80.369	0	37.469	1399500000	82	0.0337016	B7ZNV9;E9Q4Z6;B2RUH8;Q8C008;Q5FWA4	B7ZNV9;E9Q4Z6;B2RUH8;Q8C008	Double zinc ribbon and ankyrin repeat-containing protein 1	Dzank1
28.1586	28.0367	27.2815	28.3116	23.5362	28.5044	28.3867	26.5735	24.5289	29.5473	21.0401	25.9049				7	7	7	5.2	5.2	5.2	197.98	0	7.9282	5032200000	18	0.108048	B2RUJ4;Z4YKQ9;Q4QY64;Q4QY64-2	B2RUJ4;Z4YKQ9;Q4QY64;Q4QY64-2	ATPase family AAA domain-containing protein 5	Atad5
26.5163	26.7529	26.9036	26.6691	26.6862	26.6161	26.8092	27.005	26.9135	26.8621	27.1314	25.015				11	11	10	19.8	19.8	18.6	93.064	0	29.798	1532700000	68	0.158415	Q3UH26;B2RUJ5-3;B2RUJ5;B2RUJ5-2	Q3UH26;B2RUJ5-3;B2RUJ5;B2RUJ5-2	Amyloid beta A4 precursor protein-binding family A member 1	Apba1
24.0778	24.8214	23.2055	24.1197	24.2562	24.044	22.2692	24.2489	25.6966	23.9178	24.7949	24.6703				9	9	9	14.9	14.9	14.9	87.321	0	16.321	471950000	25	0.0235727	S4R203;S4R248;B2RUJ8;S4R221;Q8C0D4;Q8R1F4;S4R1B0;Q9CZD7;S4R2V0	S4R203;S4R248;B2RUJ8;S4R221;Q8C0D4	Rho GTPase-activating protein 12	Arhgap12
21.8459	21.6987	22.3596	22.7145	21.8117	22.5142	21.8768	22.0075	21.2246	23.0703	22.3475	22.1233				3	3	3	1.7	1.7	1.7	155.96	0.00067586	2.9299	40138000	11	0.749221	G8JL85;B2RUK0;Q3V1Z0;Q80U22-2;Q80U22;Q8BPR0	G8JL85;B2RUK0;Q3V1Z0;Q80U22-2;Q80U22;Q8BPR0	Iporin	Rusc2
23.8943	23.2101	22.7816	24.8376	23.6588	24.4646	23.6482	24.3661	23.0702	23.523	22.4303	22.1238				17	15	15	14.6	12.8	12.8	157.2	0	26.824	501720000	80	1.13853	B7ZNY4;B7ZNX6;B2RUK2;Q80TH2-1;Q80TH2;Q80TH2-2;B2RUJ2	B7ZNY4;B7ZNX6;B2RUK2;Q80TH2-1;Q80TH2;Q80TH2-2;B2RUJ2	Protein LAP2	Erbb2ip
28.1548	28.038	27.8254	28.0292	27.9895	27.8068	27.5798	28.239	27.9904	28.3372	28.351	27.7451				17	17	17	44.4	44.4	44.4	61.378	0	91.221	4293900000	195	0.125892	B2RUK5;Q3ULD5;Q6PD20;Q9D2F6;Q8K1L7	B2RUK5;Q3ULD5;Q6PD20	Methylcrotonoyl-CoA carboxylase beta chain
22.945	23.1462	23.2444	22.8568	23.5588	23.3955	22.6397	22.8965	20.9151	22.8955	21.5624	23.3685				22	22	22	42.9	42.9	42.9	74.18	0	323.31	3966600000	140	0.510888	B2RUM8;Q8K363;F6ZX28;Q9CSG7	B2RUM8;Q8K363	ATP-dependent RNA helicase DDX18	Ddx18
24.8257	24.8879	24.8606	23.7709	24.6056	25.0961	24.3692	25.0665	24.9559	24.7871	24.9689	24.0309				7	7	5	4.3	4.3	3.5	178.07	0	6.3976	401500000	30	0.129023	B2RUS7;Q6PGE2;Q8BNE2;Q9Z2P1;Q9Z2P2;Q8BIU4;Q9JL44	B2RUS7;Q6PGE2;Q8BNE2;Q9Z2P1		Abcc8;SUR-1
33.8871	33.6518	33.1375	33.5717	33.295	33.4958	33.6094	33.8891	33.5831	33.7191	33.7214	33.3147				6	6	4	53.9	53.9	46.9	13.509	0	323.31	341640000000	1072	0.145269	B2RVP5;Q3THW5;P0C0S6;Q8R029;Q3TFU6;Q3UA95;G3UWL7	B2RVP5;Q3THW5;P0C0S6;Q8R029;Q3TFU6;Q3UA95	Histone H2A;Histone H2A.V;Histone H2A.Z	H2afv;H2afz
25.0418	24.3403	25.0414	25.2692	24.8093	24.0538	25.2532	25.2927	24.9922	24.9331	25.433	24.6673				9	9	9	25.9	25.9	25.9	52.45	0	11.993	421790000	61	0.251305	B2RW11;Q7TST1	B2RW11		Ankrd34a
24.7829	24.9547	24.6219	25.0605	24.082	24.8493	25.2066	25.0088	24.9568	23.9951	24.3541	24.9521				6	6	6	30.5	30.5	30.5	29.19	0	26.029	747210000	48	0.538078	B2RWB7;Q8BZA9	B2RWB7;Q8BZA9	Fructose-2
25.277	25.0324	24.9301	24.4682	25.5397	25.0416	25.2008	22.317	25.5388	24.7441	24.8639	24.6794				3	3	3	13.9	13.9	13.9	33.455	0	10.004	432780000	34	0.112549	B2RWC4	B2RWC4		Lrrc73
31.4472	31.1247	30.2964	30.5675	29.8965	30.3003	31.4586	31.5186	31.3242	30.8733	30.9045	30.9464	+	Cluster 1		5	3	0	56.8	49.6	0	13.607	0	265.49	235340000000	939	1.6974	F8WIX8;Q149V4;B2RWH3;Q64523;Q6GSS7	F8WIX8;Q149V4;B2RWH3;Q64523;Q6GSS7	Histone H2A;Histone H2A type 2-C;Histone H2A type 2-A	Hist1h2al;Hist2h2ac;Hist2h2aa1
27.2533	27.3522	27.8805	27.5251	27.4907	27.4564	27.3355	27.4368	27.4035	27.3927	27.7078	27.6036				17	17	17	37.2	37.2	37.2	60.634	0	94.738	3651700000	206	0.135412	Q80UJ8;B2RWI2;Q9EP89;A1A4A8;A0PJ65;Q3UEQ3	Q80UJ8;B2RWI2;Q9EP89	Serine beta-lactamase-like protein LACTB
25.2311	25.482	25.9773	25.4001	26.0107	25.7165	24.1283	25.4516	25.284	25.3471	26.7304	26.7769				2	2	2	9.8	9.8	9.8	20.005	0	18.983	764760000	30	0.883325	B2RWJ3	B2RWJ3	Transmembrane protein 240	Tmem240
21.3762	24.9654	24.2982	24.0459	25.3784	21.9736	23.0229	24.9989	20.3839	24.9183	24.7755	24.6117				38	38	38	15.6	15.6	15.6	365.29	0	101.44	1186700000	58	0.22268	E9QAH1;E9PVZ8;B2RWW2;Q571K1;B7ZNF9;Q8CGE5;Q6PAK0;Q80UY9;Q3UYL3;E9Q028;Q9CTU9;Q3U289	E9QAH1;E9PVZ8;B2RWW2;Q571K1		Golgb1
26.4854	26.4485	26.7288	26.6823	26.5637	26.7948	26.7648	26.5559	26.7483	26.3449	26.9518	26.436				24	24	0	16.6	16.6	0	216.8	0	49.396	1483200000	168	0.109216	B2RWX1;G3UWM5;G3UX38;A2BHQ2	B2RWX1;G3UWM5		Arhgap21
28.2429	28.2288	28.9379	28.3406	28.5474	28.3661	28.6821	28.6418	28.4289	28.2316	28.3088	28.55				32	32	30	15.9	15.9	15.1	257.24	0	124.72	5254400000	233	0.150612	B2RWX7;Q61290;E9QK20	B2RWX7;Q61290;E9QK20	Voltage-dependent R-type calcium channel subunit alpha-1E	Cacna1e
22.9294	22.9344	23.4984	23.7086	23.1064	23.2499	23.6623	23.0372	24.0608	24.066	23.0971	21.756				6	4	4	10.3	6.3	6.3	74.91	0	6.5779	134810000	26	0.15121	B2RWY1;Q3ULB5	B2RWY1;Q3ULB5	Non-specific serine/threonine protein kinase;Serine/threonine-protein kinase PAK 6	Pak6
23.1433	23.6798	24.3582	22.8069	23.0262	21.8267	21.1391	22.4028	23.0912	23.2045	22.6795	23.1222				5	5	5	9.8	9.8	9.8	77.816	0	8.5032	122190000	26	0.96391	B2RXM1;B2RWY3;Q69Z70;Q810C1	B2RXM1;B2RWY3;Q69Z70;Q810C1	SLIT and NTRK-like protein 1	Slitrk1
29.1282	28.8347	28.8193	28.9129	28.9373	29.1447	29.1048	28.9435	28.9466	29.097	29.1514	29.0174				70	61	61	37.7	34.6	34.6	268.09	0	310.85	8784900000	812	0.308267	Q3UGY4;Q3UGX2;B2RX08;E9Q397;P15508;Q5DTG9;Q149M1;Q8BWJ8	Q3UGY4;Q3UGX2;B2RX08;E9Q397;P15508	Spectrin beta chain
24.8425	23.1522	24.196	24.4462	24.1494	22.2011	23.3689	24.7789	24.5216	25.0062	24.915	24.672				9	9	9	10.3	10.3	10.3	122.61	0	10.762	308150000	35	0.420315	B2RX15;Q6ZPS6	B2RX15;Q6ZPS6	Ankyrin repeat and IBR domain-containing protein 1	Ankib1
28.0056	28.0092	27.7917	27.9039	27.9382	28.0083	27.6411	28.1457	27.7946	28.08	27.9575	27.7542				18	18	16	21.4	21.4	18.7	116.05	0	182.02	4013800000	240	0.0395052	B2RX66;Q5F2E8;Q3UUG1	B2RX66;Q5F2E8	Serine/threonine-protein kinase TAO1	Taok1
26.1099	25.1313	25.9964	26.1129	26.0083	25.6659	25.2414	25.9619	25.758	25.2975	25.7481	25.5958				16	16	16	18.6	18.6	18.6	128.39	0	30.537	1301800000	95	0.195377	B2RXC1;B2RXC1-2	B2RXC1	Trafficking protein particle complex subunit 11	Trappc11
27.0173	26.9672	27.153	27.1826	27.1038	26.9871	27.454	26.8856	27.1304	27.0204	26.8788	27.0992			O	8	8	8	39.2	39.2	39.2	23.461	0	159.06	5043500000	93	0.151121	B7ZWI2;B2RXM7;Q9D1J3	B7ZWI2;B2RXM7;Q9D1J3	SAP domain-containing ribonucleoprotein	1110005A23Rik;Sarnp
22.5568	20.8337	22.6616	22.625	22.6948	21.5151	23.4135	22.0291	23.9753	21.766	23.3956	23.1134				7	7	7	15.5	15.5	15.5	76.286	0	13.741	275050000	18	0.324396	B7ZWM8;B2RXP1;Q8BVU0;E9QAU9;E9Q892;F6YZL6;F6TPH7;F6Y466	B7ZWM8;B2RXP1;Q8BVU0;E9QAU9;E9Q892	Leucine-rich repeat and calponin homology domain-containing protein 3	Lrch3
26.4887	25.6758	27.2104	26.4069	26.3249	25.7057	25.8031	25.8266	25.1934	25.8968	24.969	24.8959				23	23	22	16.2	16.2	15.9	184.94	0	80.388	1549500000	128	1.01019	B9EKR4;B2RXQ5;Q69ZK0;I7HPV9;Q69ZK0-2;Q3U173	B9EKR4;B2RXQ5;Q69ZK0;I7HPV9	Phosphatidylinositol 3
26.8727	26.7203	27.0139	26.94	27.2077	27.1527	27.0938	26.9883	27.2931	27.2019	27.1212	27.286				15	15	15	47.6	47.6	47.6	35.079	0	110.2	3161400000	110	1.13916	B2RXQ8;Q8BFQ4	B2RXQ8;Q8BFQ4	WD repeat-containing protein 82	Wdr82
26.6632	26.8377	26.5579	27.0473	26.7045	26.6269	26.5156	27.0227	26.72	26.6192	26.7027	26.9185				22	22	22	21.1	21.1	21.1	152.57	0	48.564	3307400000	193	0.0318244	B2RXR2;Q8VD65;B2RY05	B2RXR2;Q8VD65;B2RY05	Phosphoinositide 3-kinase regulatory subunit 4	Pik3r4
22.4713	22.9774	20.5799	21.389	23.3257	21.8431	22.5259	22.2293	22.7055	22.4019	21.9559	23.3719				8	8	8	12.8	12.8	12.8	85.184	0	24.645	375240000	28	0.069243	J3QK13;E9QNQ2;B2RXR6;J3QNJ4	J3QK13;E9QNQ2;B2RXR6	Serine/threonine-protein phosphatase 6 regulatory ankyrin repeat subunit B	Ankrd44
26.0883	25.1035	25.7384	25.3663	25.356	22.8066	25.7266	25.7558	25.6479	25.6177	25.5445	25.919				11	11	11	15.7	15.7	15.7	127.88	0	18.447	744260000	85	0.604967	B2RXR7;B2RY66;F8VPK8;B2RY69;Q2TJI0;Q2TJI3;Q2TJI1;Q2TJI2;Q8BY10	B2RXR7;B2RY66;F8VPK8;B2RY69		Pcdh9
26.3945	26.4955	26.3316	26.4128	26.2487	26.1008	24.9554	26.5038	26.379	26.4979	26.3431	26.2719				32	31	30	23.5	23.1	22.7	206.23	0	182.2	3586500000	183	0.226674	B2RXS4;Q8CHG6;Q99LF0;Q8K2J5;REV__Q8BQK8;REV__Q3UTJ8;REV__O35295	B2RXS4;Q8CHG6	Plexin-B2	Plxnb2;mKIAA0315
26.5546	26.2373	25.0891	26.4884	26.2533	26.1466	25.5947	26.1039	26.1399	25.7429	26.1938	25.7426				28	27	1	17.2	16.8	0.6	238.53	0	49.957	1089600000	125	0.165551	B2RXS7;Q8BIK4;Q8BIK4-2;Q6PF84;Q8BIK4-3;Q3UYH1	B2RXS7;Q8BIK4;Q8BIK4-2	Dedicator of cytokinesis protein 9	Dock9
31.0904	31.1209	31.3187	31.0736	31.0208	31.166	30.9007	31.0972	31.0374	31.2885	31.312	31.0646				46	37	37	60.6	52.4	52.4	114.56	0	323.31	36917000000	1774	0.755319	B2RXT3;E9Q7L0	B2RXT3;E9Q7L0		Ogdhl
25.803	21.5494	25.5869	24.6915	25.8126	25.1648	24.9599	24.6931	21.97	24.1479	25.0103	22.6313				2	2	2	2.2	2.2	2.2	95.855	0.0021938	2.3563	409230000	20	0.142035	B2RXV6;Q80T32;D3YU79	B2RXV6;Q80T32;D3YU79	Probable G-protein coupled receptor 133	Adgrd1;Gpr133
26.8701	26.8734	26.3923	26.5553	26.6626	26.7801	26.6094	26.7077	26.7279	26.8297	26.7652	26.3452				20	17	7	15.1	13.6	6.1	185.78	0	83.547	1655900000	118	0.00821094	H7BX44;D3YYN8;E9PVY0;B2RXX8;Q3UU96;Q3UU96-2;F6Q5A5;F6S5Z6;Q3TSA3;F6W0C2	H7BX44;D3YYN8;E9PVY0;B2RXX8;Q3UU96;Q3UU96-2;F6Q5A5;F6S5Z6	Non-specific serine/threonine protein kinase;Serine/threonine-protein kinase MRCK alpha	Cdc42bpa
23.3584	22.5138	22.591	21.4481	21.4907	21.3501	23.2147	22.2246	23.7877	24.6603	25.0143	25.1367	+	Cluster 1		3	2	1	1.6	1.1	0.5	222.85	0.00068362	3.0856	193210000	6	3.83515	B2RY26;B2RXX9;Q91Z83	B2RY26;B2RXX9;Q91Z83	Myosin-7	Myh7
31.2843	31.2812	30.64	31.1029	31.0316	31.1639	30.7219	31.2017	31.1402	31.1588	31.2682	30.9607				21	21	20	76.2	76.2	73.3	30.641	0	323.31	32958000000	922	0.0211296	B2RXY7;P48758	B2RXY7;P48758	Carbonyl reductase [NADPH] 1	Cbr1
22.7802	24.59	22.008	23.7645	22.7723	21.2717	23.2826	24.2239	23.9077	23.6231	23.214	21.3836				13	12	12	19.4	17.9	17.9	105.36	0	29.871	552030000	35	0.23747	B2RY27;Q8BYC6;Q3V3K3;F6RXB5;Q3TBA7;E9Q364	B2RY27;Q8BYC6;Q3V3K3	Serine/threonine-protein kinase TAO3	Taok3
20.124	23.0777	25.7335	25.5406	28.5448	23.0385	24.7648	26.9904	19.8025	25.895	28.5556	25.6553				8	8	8	5.9	5.9	5.9	194.66	0	9.2027	2354600000	19	0.392185	H3BJG4;E9Q512;B2RY51;Q3UTR9;Q811I5;Q8BVJ9;Q3UFU7	H3BJG4;E9Q512;B2RY51		Trip11
25.0696	25.9095	26.0261	26.0291	26.1926	25.7432	25.7883	24.917	26.1429	25.9759	24.8723	25.4564				17	17	17	24	24	24	99.551	0	151.94	2755000000	106	0.206821	B2RY56;S4R2B0;Q8BU35;S4R2J1;S4R2A4	B2RY56;S4R2B0	RNA-binding protein 25	Rbm25
23.3106	22.1722	23.8436	23.9237	24.7089	23.5812	22.9442	23.6553	23.6352	22.0054	24.6347	23.1627				7	2	2	5.8	1.1	1.1	129.06	0	5.2976	219310000	19	0.247458	B2RY58;O70507	B2RY58;O70507	Potassium/sodium hyperpolarization-activated cyclic nucleotide-gated channel 4	Hcn4
25.6768	25.6015	26.2974	24.9475	25.7328	25.3399	24.5238	25.18	25.2593	24.7912	25.2661	25.2617				6	6	6	10.4	10.4	10.4	82.816	0	29.634	719460000	66	1.11087	B2RY70;Q9D486-2;Q9D486;Q9D486-3	B2RY70;Q9D486-2;Q9D486;Q9D486-3	C-Maf-inducing protein	Cmip
22.9664	23.1544	21.434	22.8338	22.9648	22.6245	21.7859	23.0852	23.7587	23.0826	23.3298	24.1015				4	4	4	7.8	7.8	7.8	104.59	0	3.8503	89903000	9	0.331239	B2RY77;P0C1Q2;F7AAG1;F6SXR7	B2RY77;P0C1Q2	Dual 3
23.0904	21.9266	23.4927	23.7868	23.9132	22.8973	23.5412	23.0457	23.4067	22.1919	23.832	23.442				6	5	5	3.1	2.6	2.6	214.7	0	16.395	149320000	21	0.195006	B2RY88;Q8BQM8	B2RY88;Q8BQM8	Echinoderm microtubule-associated protein-like 5	Eml5
28.424	27.926	26.8612	26.9023	27.4503	27.4536	27.7059	27.1592	27.4266	27.7953	27.6903	27.2311				7	7	6	57.3	57.3	52.4	22.387	0	61.493	2927300000	118	0.171367	B2RY90;P85094;F6RCA2;Q9DCC7	B2RY90;P85094	Isochorismatase domain-containing protein 2A
23.9409	24.6306	23.6257	23.1527	24.5276	23.6333	24.1257	22.9149	24.1384	24.0066	23.4291	23.3224				8	7	7	11.5	10.6	10.6	73.951	0	11.976	330440000	34	0.103446	B2ZAC8;Q8R3L2;Q80TL2;Q8R3L2-4;Q8R3L2-3;Q8R3L2-2;Q8R3L2-5	B2ZAC8;Q8R3L2;Q80TL2;Q8R3L2-4;Q8R3L2-3;Q8R3L2-2;Q8R3L2-5	Transcription factor 25	Tcf25
24.5055	24.8272	25.039	25.0377	24.9639	24.1723	22.8469	25.1056	25.1209	24.8733	24.5222	24.897				10	10	7	19.8	19.8	15.9	66.424	0	30.898	1796400000	57	0.0623489	B3V097;B3V099;Q8BIQ5;A2AEK1;Q8BIQ5-2;A2AEJ8;A2AEK3;F6ZKC7	B3V097;B3V099;Q8BIQ5;A2AEK1;Q8BIQ5-2	Cleavage stimulation factor subunit 2	Cstf2
26.7956	26.0348	26.9926	26.5606	26.1915	26.5366	26.4531	26.7767	26.159	26.4922	26.7299	26.3168				7	7	7	14.1	14.1	14.1	58.504	0	16.288	1397600000	45	0.037714	B5TVM5;B5TVM7;B5TVM4;B5TVM6;B5TVM2;B5TVM8;B5TVM9	B5TVM5;B5TVM7;B5TVM4;B5TVM6;B5TVM2;B5TVM8	Immunoglobulin-like domain-containing receptor 2	Ildr2
24.5945	24.4753	24.6583	25.0127	24.0132	25.2607	22.3608	24.3756	23.3185	24.8147	24.276	24.1701				15	15	15	20.3	20.3	20.3	93.462	0	86.402	790190000	82	1.0337	B6YY24;Q3UVG3	B6YY24;Q3UVG3	Protein FAM91A1	D15Ertd621e;Fam91a1
27.2736	27.4912	27.3598	27.2561	27.6777	27.7316	27.4415	27.5281	27.4443	27.4907	27.6642	27.2744				20	20	18	31	31	29	93.938	0	111.33	2897400000	167	0.17624	B7ZBW1;B7ZBV9;Q9Z351-13;Q9Z351-12;Q3UY10;B7ZBV3;F6UC55;B7ZBW2;B7ZBV7;B7ZBV8;B7ZBV6;B7ZBV4;Q9Z351-4;Q9Z351-3;Q9Z351-2;Q9Z351;B7ZBV5;G5E900;Q9Z351-5;Q9Z351-6;G3UWC1;Q9Z351-7;G3XA60;Q9Z351-8;E9PZW1;Q9Z351-11;Q9Z351-10;Q9Z351-9;Q9JK97;Q8CJG2;P97414-2;P97414	B7ZBW1;B7ZBV9;Q9Z351-13;Q9Z351-12;Q3UY10;B7ZBV3;F6UC55;B7ZBW2;B7ZBV7;B7ZBV8;B7ZBV6;B7ZBV4;Q9Z351-4;Q9Z351-3;Q9Z351-2;Q9Z351	Potassium voltage-gated channel subfamily KQT member 2	Kcnq2
22.6206	20.4999	23.5024	22.778	23.0197	21.532	21.1106	22.7352	22.5834	22.7106	22.5306	22.4519				1	1	1	7	7	7	26.867	0	5.1031	91059000	8	0.0248173	G3UZH4;B7ZCA7;G3UY74;G3UZT9;Q8BJ43;F6RLJ7;Q69ZS8-3;Q69ZS8-2;Q69ZS8	G3UZH4;B7ZCA7;G3UY74;G3UZT9;Q8BJ43;F6RLJ7;Q69ZS8-3;Q69ZS8-2;Q69ZS8	Kazrin	Kazn
27.1161	26.536	26.6799	26.6663	26.6125	26.6384	26.2771	26.7628	26.3062	26.8204	26.6499	26.649				18	18	18	51.1	51.1	51.1	49.784	0	272.5	4397200000	218	0.49141	B7ZCL8;Q542P4;P70290;Q684Q6;A2AN84;B7ZCL9;B7ZCM0;Q3THA8;B7ZCM1;D6RFD5	B7ZCL8;Q542P4;P70290;Q684Q6;A2AN84	55 kDa erythrocyte membrane protein	Mpp1
27.9239	28.6747	27.4555	28.4182	28.332	28.457	28.1865	28.0109	27.8612	27.7436	28.2148	27.8445				4	4	2	24.8	24.8	22.9	11.913	0	18.183	4054600000	118	0.402212	B7ZCQ3;E9Q2Z4;Q5BL14;Q58E57;J3QM43;A3KGL9;F6W687;P09602	B7ZCQ3;E9Q2Z4;Q5BL14;Q58E57;J3QM43;A3KGL9;F6W687;P09602	Non-histone chromosomal protein HMG-17	Hmgn2;Gm16494;Gm6594
30.3203	30.4099	30.3956	30.6385	30.5843	30.5454	30.5006	30.6801	30.4519	30.5562	30.782	30.6251	+	Cluster 2		23	23	1	51.1	51.1	8.9	48.939	0	195.13	24829000000	641	1.57339	Q6AXD3;B7ZCU3;Q3TJ64;J3QNK8;Q8CBW3-3;Q8CBW3;Q3UBL3	Q6AXD3;B7ZCU3;Q3TJ64;J3QNK8;Q8CBW3-3;Q8CBW3	Abl interactor 1	Abi1
21.7354	23.8632	24.3903	24.0412	23.45	22.6757	24.3866	23.9989	24.1006	23.9697	24.058	22.7885				8	7	7	9.2	8.5	8.5	119.82	0	11.667	206040000	18	0.190067	B7ZDF7;Q6P9T4;Q3UJF1;Q3U2E0;B7ZDF5;Q9Z2V6;Q80TW3;A2AWS5;B7ZDF3;B7ZDF4;Q3TSM2;B7ZDF6;Q6A001	B7ZDF7;Q6P9T4;Q3UJF1;Q3U2E0;B7ZDF5;Q9Z2V6;Q80TW3;A2AWS5	Histone deacetylase;Histone deacetylase 5	Hdac5
23.0459	21.8911	23.6586	23.3784	23.0951	23.1025	23.3498	22.2867	22.4708	21.1726	23.0394	23.2246				5	5	5	27.6	27.6	27.6	21.177	0	5.8823	221270000	15	0.137202	B7ZJH7;O55242;B7ZJH9;A2AMS0;B7ZJH6;O55242-2;I4DCY6;B7ZJH8	B7ZJH7;O55242;B7ZJH9;A2AMS0;B7ZJH6;O55242-2;I4DCY6	Sigma non-opioid intracellular receptor 1	Sigmar1
24.003	24.1876	24.115	24.1966	24.4614	24.3185	21.907	24.2906	24.4037	24.5821	24.8334	24.3033				6	5	5	19.2	17.3	17.3	51.225	0	41.435	748190000	33	0.406609	B7ZMR0;Q76LS9-2;Q76LS9;Q76LS9-3	B7ZMR0;Q76LS9-2;Q76LS9;Q76LS9-3	Protein FAM63A	Fam63a
23.5017	24.3257	25.6373	23.7064	23.8675	22.6245	23.5346	24.5435	23.0707	24.3929	24.1572	24.2923				3	2	2	3.9	3.2	3.2	101.71	0	69.175	284710000	19	0.496509	Q05BD6;B7ZMR4;P47743;D3YZL1;Q3UYA3;A7MD55;Q5NCH9	Q05BD6;B7ZMR4;P47743	Metabotropic glutamate receptor 8	Grm8
23.3966	22.1542	22.4517	23.3558	23.9339	22.3286	22.0242	22.6835	23.8175	22.5602	23.7592	23.1189				3	1	1	17.8	7	7	30.391	0.00067696	2.9542	89757000	10	0.099794	B7ZMV2;Q9CYS6-2	B7ZMV2;Q9CYS6-2	Uncharacterized protein C2orf72 homolog	2810459M11Rik
26.5812	26.1826	26.0428	26.626	26.4036	26.502	26.2065	26.4593	26.3357	26.2507	26.3908	26.5386				4	4	4	20.8	20.8	20.8	31.053	0	20.729	1256700000	43	0.353858	B7ZN22;Q0P556;B7ZN20;E9Q0K9;Q3V1U8;Q3TPW1	B7ZN22;Q0P556;B7ZN20;E9Q0K9;Q3V1U8	ELMO domain-containing protein 1	Elmod1
27.1659	27.7308	27.6594	26.6253	27.5049	27.6353	27.538	27.4192	27.6269	26.8169	26.9964	27.8297				7	7	7	4.1	4.1	4.1	240.14	0	5.5133	2169900000	54	0.152309	Q5S8D1;B7ZN95;C7TQ60;C7TQ61;Q0PCR6;C7TQ59;C7TQ57;C7TQ58;C7TQ62;Q01815-2;Q01815;F8WJL1;F8WIW9;F8WGN0;F7C376;Q01815-3;Q6PDD2;Q99246-3;Q99246-4;Q99246;B1AVA5;B1AVA6;A3KPC9;Q3UWK7;Q3UQQ0;F7CNJ1;Q3UPG8;E9QPX8;E9Q7B5;F8VQE0;B1AVA4;Q7TNI3;Q02789-2;Q02789;Q9JIS7	Q5S8D1;B7ZN95;C7TQ60;C7TQ61;Q0PCR6;C7TQ59;C7TQ57;C7TQ58;C7TQ62;Q01815-2;Q01815;F8WJL1;F8WIW9;F8WGN0;F7C376;Q01815-3;Q6PDD2;Q99246-3;Q99246-4;Q99246	Voltage-dependent L-type calcium channel subunit alpha-1C;Voltage-dependent L-type calcium channel subunit alpha-1D	Cacna1c;Cacna1d
26.0514	26.1718	26.7551	26.0344	26.1718	26.1807	26.655	26.1141	26.0131	26.0895	26.221	26.3065				20	20	20	12	12	12	234.38	0	27.195	1125100000	144	0.0838162	B7ZNA3;Q6GYP7;Q6GYP7-2;Q6GYP7-6;Q6GYP7-3;Q6GYP7-4;Q3U5E2;Q6GYP7-5	B7ZNA3;Q6GYP7;Q6GYP7-2;Q6GYP7-6	Ral GTPase-activating protein subunit alpha-1	Ralgapa1
29.7408	29.7744	30.7855	29.9227	29.9986	30.1932	30.3667	29.9058	30.1951	30.1919	29.9496	30.1553				38	34	18	43	39.9	23.9	132.36	0	256.82	16311000000	482	0.00960338	B7ZNF6;E9QKH8;O35927-2;O35927;Q3US07;Q3TPK9	B7ZNF6;E9QKH8;O35927-2;O35927	Catenin delta-2	Ctnnd2
22.2044	24.2836	24.8331	24.1538	24.8765	24.5562	25.1167	24.7744	25.0581	24.6152	24.139	25.1752				1	1	1	6.1	6.1	6.1	21.871	0	7.1292	360490000	23	0.478706	B7ZNK7;Q3TYD9;P63002	B7ZNK7;Q3TYD9;P63002	Amino-terminal enhancer of split	Aes
28.0094	28.647	28.0641	27.9787	28.7425	27.8153	27.7195	28.5916	28.3259	28.0408	28.2589	27.2245				15	15	14	24.7	24.7	23.4	97.267	0	23.559	6182000000	93	0.151742	B7ZNK9;Q3UMC0;Q8CH38;D6RGM7;Q9D3R6-3	B7ZNK9;Q3UMC0	Spermatogenesis-associated protein 5	Spata5
26.7354	22.0378	25.4687	25.3531	25.932	26.7634	26.1804	26.7591	25.744	23.8039	25.8493	25.6223				13	12	11	27.1	25.8	24.4	56.381	0	24.038	1087800000	64	0.266048	Q542S9;Q3V2N5;B7ZNU9;Q61235	Q542S9;Q3V2N5;B7ZNU9;Q61235	Beta-2-syntrophin	Sntb2
28.9508	28.5529	28.3898	28.8524	28.8558	29.3292	28.6136	29.0816	28.9174	29.1004	29.147	29.1702				27	27	27	21	21	21	215.99	0	89.218	7620000000	179	0.914692	B7ZNX2;P53995;A2ATQ5;Q3TP10;Q3UE43;Q6PG65	B7ZNX2;P53995;A2ATQ5	Anaphase-promoting complex subunit 1	Anapc1
27.4486	27.5912	27.3421	27.4067	27.4775	27.0136	27.5309	27.3938	27.3939	27.1243	27.276	27.4428				20	18	18	22.8	20.8	20.8	119.66	0	31.023	2299300000	116	0.334819	B7ZW94;Q8C3F2;Q8C3F2-3;Q3V3X9;Q8C3F2-2	B7ZW94;Q8C3F2;Q8C3F2-3;Q3V3X9	Constitutive coactivator of PPAR-gamma-like protein 2	Fam120c
26.4006	25.7353	25.8651	25.8763	25.3759	25.7204	23.8045	25.2102	24.7606	25.561	24.7655	26.1463				25	19	19	18.1	15.6	15.6	202.52	0	38.924	740330000	72	1.19818	G5E8J2;B7ZW98;E9QNT8;G8JL84;D3YTV8;D3Z5M4;Q0VGY9;Q02357-5;Q02357-2;Q02357;Q02357-3;Q02357-4;Q02357-6;F7D1P5;G3UY11;Q61304;D6RJ51	G5E8J2;B7ZW98;E9QNT8;G8JL84;D3YTV8;D3Z5M4;Q0VGY9;Q02357-5;Q02357-2;Q02357;Q02357-3;Q02357-4;Q02357-6;F7D1P5;G3UY11;Q61304	Ankyrin-1	Ank1
29.8784	29.2888	27.802	29.3763	29.4086	29.3414	29.3453	29.5375	29.319	29.5331	29.2652	29.3511				12	12	12	60.9	60.9	60.9	43.008	0	323.31	11406000000	276	0.121516	Q545R3;B7ZWC0;Q62433;Q3TSR4;Q3TD08;E9Q514;E9Q5I8;E9Q3F9;E9PVF3;F6VLR8;E9Q0J8;E9PZC7;E9Q7G8;E9Q147;E9Q7V2	Q545R3;B7ZWC0;Q62433;Q3TSR4;Q3TD08	Protein NDRG1	Ndrg1
25.3961	25.7995	22.0765	24.9916	25.655	26.9269	25.6385	23.1456	27.6987	24.3248	25.6752	27.2569				7	7	7	3	3	3	273.81	0	4.3412	792610000	19	0.126392	B9EKB8;B7ZWC4;Q07113;Q8C2F9;Q8K0J1	B9EKB8;B7ZWC4;Q07113;Q8C2F9	Cation-independent mannose-6-phosphate receptor	Igf2r
29.5424	29.8538	29.6024	29.501	29.826	29.7232	29.3588	29.8014	29.6766	29.2835	29.5337	29.4906				29	28	6	51.9	50.2	16	73.013	0	323.31	27051000000	770	0.443278	B9EKE9;B7ZWF1;Q3TQX5;Q62167;B9EIA2;P16381;Q3TUR4;Q3V086;Q61496	B9EKE9;B7ZWF1;Q3TQX5;Q62167;B9EIA2;P16381	ATP-dependent RNA helicase DDX3X;Putative ATP-dependent RNA helicase Pl10	Ddx3x;D1Pas1
25.5724	25.3676	25.2453	25.421	25.4653	25.6803	23.2331	25.6764	25.1382	25.4674	25.3413	25.2944				11	11	11	9	9	9	196.27	0	29.027	862680000	85	0.360036	B7ZWK9;Q3UHH1-2;Q3UHH1-3;Q3UHH1;Q3UHH1-5;Q3UHH1-4;Q6PDJ7	B7ZWK9;Q3UHH1-2;Q3UHH1-3;Q3UHH1	Zinc finger SWIM domain-containing protein 8	Zswim8
22.6946	22.6652	21.5843	22.0458	22.5666	22.6245	23.469	22.6655	22.0776	23.0718	22.1878	22.5162				4	2	2	6.9	3.5	3.5	78.178	0.00014102	3.5502	68116000	12	0.104566	E9PX60;E9Q5C3;E9PX88;E9PX90;D3Z5M8;E9Q5C2;E9PXV8;B9EKY4;E9Q7C7;E9Q708;B7ZWP2;E9PX67;E9Q7T0;E9PVU6;E9Q7E8;E9QK53;E9Q7E6;A1YYN4;E9Q700;A1YYN8;A1YYN1;A1YYN5;A1YYN2;A1YYN7;A1YYP0;A1YYM8;A1YYP1;A1YYM5;A1YYM7;A1YYM6;A1YYM3;A1YYN0;A1YYN6;A1YYM9;A1YYN9;A1YYM4;P21803-2;P21803;F2Z480;F7BDU9;D6RJK5	E9PX60;E9Q5C3;E9PX88;E9PX90;D3Z5M8;E9Q5C2;E9PXV8;B9EKY4;E9Q7C7;E9Q708;B7ZWP2;E9PX67;E9Q7T0;E9PVU6;E9Q7E8;E9QK53;E9Q7E6;A1YYN4;E9Q700;A1YYN8;A1YYN1;A1YYN5;A1YYN2;A1YYN7;A1YYP0;A1YYM8;A1YYP1;A1YYM5;A1YYM7;A1YYM6;A1YYM3;A1YYN0;A1YYN6;A1YYM9;A1YYN9;A1YYM4;P21803-2;P21803;F2Z480	Receptor protein-tyrosine kinase;Fibroblast growth factor receptor;Fibroblast growth factor receptor 2	Fgfr2
26.9784	26.7482	20.8494	21.9321	26.6709	22.291	26.1653	26.3815	26.4316	26.8463	26.4895	22.7989				2	2	2	3	3	3	88.934	0.0008071	2.8773	877520000	9	0.21012	B8JK87;B8JK81;Q3TP05;Q8K371	B8JK87;B8JK81;Q3TP05;Q8K371	Angiomotin-like protein 2	Amotl2
27.9945	27.7161	28.0269	27.9122	28.2591	28.2833	28.1242	27.7969	28.3509	27.9634	28.194	28.3507				33	29	21	34.6	31.8	23.8	143.33	0	154.04	4358600000	276	0.308396	B8QI34;Q5DTM9;Q8BSS9	B8QI34;Q5DTM9;Q8BSS9	Liprin-alpha-2	Ppfia2
28.9595	28.808	29.4831	29.1139	29.1964	29.1683	29.1533	29.1386	29.0907	29.0979	29.1783	29.0401				49	49	43	46.6	46.6	42	133.42	0	183.56	9480100000	663	0.0174224	B8QI35;C7G3P1;P60469;F6UYF1;S4R1I7	B8QI35;C7G3P1;P60469;F6UYF1	Liprin-alpha-3	Ppfia3
25.024	21.6743	23.6856	25.5644	25.6114	24.5207	24.1693	25.8715	22.431	24.4408	25.5911	25.7389				20	12	12	21	12.7	12.7	133.71	0	46.339	490850000	59	0.49764	B8QI36;Q69ZW5	B8QI36;Q69ZW5		Ppfia4
28.0913	27.3555	27.9696	27.8399	27.8159	28.184	27.6162	27.8816	27.8409	28.0212	27.9253	27.7874				22	22	18	20.1	20.1	17.3	146.13	0	183.73	4412000000	172	0.0973478	B8X349;Q58A65-2;Q58A65;Q58A65-6;Q58A65-5;F8WH31;E9PUD1;Q58A65-3;Q58A65-4;F6SH61;Z4YMB8;Q8C7W0;F6WNT4;Q6PA03	B8X349;Q58A65-2;Q58A65;Q58A65-6;Q58A65-5;F8WH31;E9PUD1;Q58A65-3;Q58A65-4;F6SH61;Z4YMB8	C-Jun-amino-terminal kinase-interacting protein 4	Spag9
22.6025	22.2573	22.4967	22.3354	23.6107	23.0018	22.225	20.9215	23.74	23.1628	23.116	23.0134				5	5	5	2.8	2.8	2.8	370.56	0	9.396	122700000	10	0.261944	B8XCJ6;Q8BLN6	B8XCJ6;Q8BLN6	Protein unc-80 homolog	Unc80
23.7735	23.8668	22.8965	24.5122	24.0095	21.3647	22.943	23.4507	23.6845	24.9391	22.8222	24.1645				8	8	8	29.4	29.4	29.4	46.288	0	41.143	649880000	36	0.0675649	B8ZXI1;Z4YJE9;B8ZXI1-2;D6RGP3	B8ZXI1;Z4YJE9;B8ZXI1-2	Queuine tRNA-ribosyltransferase subunit QTRTD1	Qtrtd1
28.4702	28.1263	28.5751	28.1588	28.473	28.1507	28.5071	28.4979	28.6967	28.3296	28.4817	28.5646				39	39	39	33.5	33.5	33.5	188.85	0	158.53	6113500000	330	0.615701	B9EHJ3;P39447;Q91YW2	B9EHJ3;P39447	Tight junction protein ZO-1	Tjp1
32.725	32.5203	32.3118	32.6411	32.6469	32.6169	32.7472	32.6937	32.6419	32.5701	32.7125	32.6261				47	47	36	59.3	59.3	48.9	117.81	0	323.31	130230000000	3875	0.459332	B9EHN0;Q02053;Q61341	B9EHN0;Q02053	Ubiquitin-like modifier-activating enzyme 1	Uba1
24.158	23.9301	24.4648	24.1417	24.2508	24.2476	23.5414	24.7248	24.2694	24.224	24.8887	23.3022				3	3	3	2.6	2.6	2.6	154.94	0	9.9751	260820000	18	0.000719454	Q3UH45;B9EHS4;Q6ZQE1	Q3UH45;B9EHS4;Q6ZQE1		Tecpr2
24.8306	25.0412	25.4198	25.0385	25.8351	25.7582	26.1993	25.1552	25.2748	25.6299	23.5898	25.6882				10	10	10	19.2	19.2	19.2	59.586	0	16.355	576730000	48	0.170174	B9EHT4;D3Z115;D3YXY6;D3Z2W8	B9EHT4	CAP-Gly domain-containing linker protein 3	Clip3
24.4174	24.4686	24.0266	24.1588	24.5537	21.5543	24.5142	24.358	23.8946	23.984	24.2546	24.2594				10	10	10	28.2	28.2	28.2	54.734	0	81.066	1530300000	86	0.247096	B9EHY2;Q80W54;I7HIP5	B9EHY2;Q80W54	CAAX prenyl protease 1 homolog	Zmpste24
29.1055	29.0755	28.8584	28.8401	29.0858	29.0331	28.8908	28.8358	28.9724	28.941	29.0929	29.1032				26	26	25	56.6	56.6	54.4	60.924	0	92.051	8215300000	393	0.348442	B9EHZ5;Q9JLB0-2;Q3UN60;Q9JLB0;Q6NSS8;Q811G2;E9PWC5;Q3TPA2;Q8BP37;E9Q2R8;REV__Q8C6L5;REV__Q8BNZ9	B9EHZ5;Q9JLB0-2;Q3UN60;Q9JLB0;Q6NSS8;Q811G2;E9PWC5	MAGUK p55 subfamily member 6	Mpp6
26.228	27.2099	27.6211	27.0556	27.2757	27.3338	27.4433	27.0472	27.0637	27.2493	27.3535	27.5401				14	14	12	15.3	15.3	13	116.92	0	83.448	3008300000	176	0.134507	B9EI57;Q8CH25-2;Q8CH25	B9EI57;Q8CH25-2;Q8CH25	SAFB-like transcription modulator	Sltm
30.1376	30.0413	30.4367	29.7682	30.1667	29.9788	29.8516	29.9939	29.9491	30.2476	30.6129	30.4035	+	Cluster 1		19	15	15	75.5	66.1	66.1	37.554	0	278.03	15745000000	685	1.54058	B9EIC7;Q8K0S0;E0CXJ1	B9EIC7;Q8K0S0	Phytanoyl-CoA hydroxylase-interacting protein	Phyhip
24.1329	23.8711	23.3705	24.8225	23.6044	23.0138	23.8952	25.1801	23.0985	24.5645	23.3708	23.4089				2	2	2	21.8	21.8	21.8	14.85	0	6.4983	251800000	9	0.0139997	B9EIE8;Q9DA03	B9EIE8;Q9DA03	Complex III assembly factor LYRM7	Lyrm7
28.4784	28.254	27.9062	28.3854	28.4357	28.301	28.1912	28.3474	28.1234	28.332	28.2293	28.0632				18	18	16	47.6	47.6	46.1	50.02	0	130.11	6324600000	350	0.217288	B9EIE9;P46664;Q8C909	B9EIE9;P46664	Adenylosuccinate synthetase isozyme 2	Adss
30.3117	30.3326	30.1001	30.27	30.3903	30.2037	30.1424	30.253	30.365	29.852	29.973	30.1802				74	74	2	63.6	63.6	3.8	169.96	0	323.31	52644000000	1503	1.07527	B9EIU1;Q8BTR1;Q3TMX9;Q3TLK2	B9EIU1		Eprs
24.6799	23.7867	24.4883	24.7986	24.9427	24.344	25.0537	23.7141	24.5971	23.9702	23.4844	23.1451				9	9	9	7.1	7.1	7.1	158.04	0	8.2167	302340000	46	1.07153	B9EIU3;Q9WU60;Q8CHF0	B9EIU3;Q9WU60;Q8CHF0	Attractin	Atrn
27.7228	27.5797	26.2912	26.7763	27.0813	26.7503	27.1275	27.2783	27.9244	27.594	26.8209	27.9154				8	8	8	17.9	17.9	17.9	42.459	0	144.31	2071600000	168	0.266121	Q8C7Z5;Q56VN0;B9EIV1;Q499F6;Q9JM63	Q8C7Z5;Q56VN0;B9EIV1;Q499F6;Q9JM63	ATP-sensitive inward rectifier potassium channel 10	Kcnj10
24.3028	24.5906	24.2269	24.6698	24.2434	23.5695	23.8529	24.9136	24.3001	23.34	25.0018	23.6965				5	5	3	7	7	4.2	105.01	0	8.5513	319940000	32	0.0670226	B9EIW5;Q6DFV7;Q8CG81;Q6DFV7-2	B9EIW5;Q6DFV7;Q8CG81	Nuclear receptor coactivator 7	Ncoa7
24.7122	24.2826	23.5434	24.0853	24.5914	24.0323	24.7936	23.9126	24.4808	24.1087	23.795	24.9822				7	7	2	9.3	9.3	3.2	117.19	0	32.54	271070000	44	0.0187598	B9EJ15;Q8C5W0-2;Q8C5W0-3;Q8C5W0-4;Q8C5W0;Q3UGS6;Q571C8	B9EJ15;Q8C5W0-2;Q8C5W0-3;Q8C5W0-4;Q8C5W0;Q3UGS6	Calmin	Clmn
29.11	29.201	29.0693	29.1329	29.4083	29.1371	28.961	29.0705	29.1411	28.8501	29.2183	28.7779				47	47	34	31.3	31.3	24.3	212.23	0	223.16	8651300000	655	0.630154	B9EJ29;Q80UG2	B9EJ29;Q80UG2	Plexin-A4	Plxna4
24.7846	25.2629	25.0275	24.4316	24.6931	24.7938	25.4771	24.7424	24.9658	24.7507	24.7465	25.0042			O	41	41	41	25.3	25.3	25.3	227.46	0	235.66	4938400000	198	0.639797	B9EJ54;Q6ZQG1;Q6PDG0;Q6P9L5;Q6P9Y6;Q3UFI7;E9Q880;Q80VE6;Q9D6C1;B0LAE1	B9EJ54;Q6ZQG1;Q6PDG0;Q6P9L5		Nup205
25.5035	25.6726	25.007	25.6461	25.46	25.6882	25.5507	25.2296	25.4964	25.3981	24.7318	25.8723				16	16	16	18	18	18	127.77	0	31.366	783960000	69	0.0883525	Q3UMB1;B9EJ80	Q3UMB1;B9EJ80		Pdzd8
25.363	25.1079	25.7986	25.2273	25.0352	24.8695	25.2017	25.3213	24.1283	25.595	25.3238	25.7943				27	27	24	39.9	39.9	37	101.27	0	161.75	2936900000	188	0.688811	B9EJ86;G3X9N6;Q69ZJ4	B9EJ86;G3X9N6;Q69ZJ4	Oxysterol-binding protein	Osbpl8
28.1382	28.4269	28.1982	28.3883	28.3702	28.4684	28.5023	28.4551	28.5969	28.4744	28.4585	28.2023				31	31	31	20	20	20	175.19	0	204.03	5073600000	319	0.901939	B9EJA2-5;B9EJA2;R7RU63;R7RVD4;B9EJA2-2;B9EJA2-3;B9EJA2-4;D3Z1E3;F6Q1W8;D3Z551;Q9JKQ5	B9EJA2-5;B9EJA2;R7RU63;R7RVD4;B9EJA2-2;B9EJA2-3;B9EJA2-4	Cortactin-binding protein 2	Cttnbp2
25.8236	26.9108	26.1748	25.8034	26.3148	22.5676	26.069	26.5142	26.2025	26.3839	26.6034	27.3217				6	6	6	5.3	5.3	5.3	136.92	0	8.8089	1216200000	23	0.59835	B9EJX5;Q8C176	B9EJX5;Q8C176	Transcription initiation factor TFIID subunit 2	Taf2
24.9915	25.1904	25.3048	24.231	25.5456	25.0471	24.7568	25.2274	25.2052	24.3117	25.0838	25.041				4	3	3	26.5	22.9	22.9	18.223	0	18.606	1225200000	47	0.113629	Q3U0J1;B9EJX8;Q9D0W5	Q3U0J1;B9EJX8;Q9D0W5	Peptidyl-prolyl cis-trans isomerase;Peptidyl-prolyl cis-trans isomerase-like 1	Ppil1
24.2846	24.2025	26.0539	23.6323	24.7084	24.7478	25.0742	24.8585	25.2974	24.3615	24.6327	24.8918				10	10	10	20.6	20.6	20.6	81.934	0	16.407	442640000	33	0.234847	B9EK90;Q8VDU5;D3Z1F6;A0AUN3;D3YXV4	B9EK90;Q8VDU5;D3Z1F6	SNF-related serine/threonine-protein kinase	Snrk
23.6926	24.444	24.5543	23.3016	23.932	23.9496	22.0909	24.4138	24.0372	24.0586	24.2655	24.6094				70	70	1	42.1	42.1	0.7	234.53	0	323.31	14964000000	341	0.317565	B9EK95	B9EK95		Myof
25.1544	24.4114	24.5466	24.5782	24.8373	25.5959	24.0062	24.4615	24.5721	24.9306	24.4195	24.8511				6	4	4	7.1	4.7	4.7	104.62	0	6.2304	349470000	44	0.52457	Q3UV52;B9EKB3;Q8BZZ3;Q05CE4;Q7TMG3;Q9CT73;Q3TXI7	Q3UV52;B9EKB3;Q8BZZ3;Q05CE4	E3 ubiquitin-protein ligase;NEDD4-like E3 ubiquitin-protein ligase WWP1	Wwp1
25.6132	26.4897	28.2616	26.5703	26.4156	25.8239	27.0021	27.0082	26.6176	26.1381	26.4406	27.2376				9	9	9	14	14	14	122.16	0	98.549	1665800000	54	0.108619	Q5DTM1;Q4H4B5;E9PZ12;B9EKC0;Q4H4B4;Q6RHR9-3;Q6RHR9;Q3TQ86;Q4VBG2;Q6RHR9-2;Q8CCP7	Q5DTM1;Q4H4B5;E9PZ12;B9EKC0;Q4H4B4;Q6RHR9-3;Q6RHR9;Q3TQ86;Q4VBG2;Q6RHR9-2;Q8CCP7	Membrane-associated guanylate kinase
27.4862	27.4536	27.8018	27.6593	27.7904	27.7885	28.0129	27.664	27.8144	27.7301	27.8506	27.8128				43	43	43	35.2	35.2	35.2	181.82	0	275.23	4386000000	239	0.688543	B9EKJ7;P58871;Z4YJL4	B9EKJ7;P58871;Z4YJL4	182 kDa tankyrase-1-binding protein	Tnks1bp1
22.5783	25.8969	25.1351	25.1779	25.6051	25.3265	24.7846	25.7733	26.1412	25.4521	25.447	24.8034				6	3	3	35.8	18.5	18.5	19.815	0	6.1686	597330000	30	0.218672	B9EKL6;Q63739	B9EKL6;Q63739	Protein tyrosine phosphatase type IVA 1	Ptp4a1
30.2602	30.1405	29.982	30.4471	30.0262	30.1544	30.1871	30.4721	30.3856	30.5927	30.7494	30.327				116	116	107	62.4	62.4	59.2	280.47	0	323.31	82017000000	1733	1.07093	B9EKP5;B7FAU9;Q8BTM8;B7FAV1;Q6KAM8;Q3U7N9;F6XC15;J3JS91;Q4FZG4;I7HPX4;F6Z2C0;Q8BTM8-2;Q9JJ37;F7AVL7	B9EKP5;B7FAU9;Q8BTM8;B7FAV1;Q6KAM8	Filamin-A	Flna
31.2972	31.5069	31.8191	31.501	31.468	31.591	31.7297	31.6389	31.5775	31.681	31.6846	31.8988				37	37	37	18.9	18.9	18.9	254.4	0	323.31	51766000000	1129	0.538292	B9EKR1;B2RXS8;Q9WUT8;Q810U6;Q8C4M8;Q99LN6;Q3US98;Q8BJY4	B9EKR1;B2RXS8;Q9WUT8;Q810U6	Receptor-type tyrosine-protein phosphatase zeta;Protein-tyrosine-phosphatase	Ptprz1
26.5486	26.1961	26.4041	26.341	26.0343	26.4281	26.062	26.3922	26.4064	26.4545	26.549	26.2438				15	14	14	30.7	29.7	29.7	62.488	0	38.723	1791800000	180	0.142821	B9EKS7;Q8BHF7;Q3U6T3;F8WI04;F2Z427	B9EKS7;Q8BHF7;Q3U6T3;F8WI04;F2Z427	CDP-diacylglycerol--glycerol-3-phosphate 3-phosphatidyltransferase
23.8774	22.2173	23.2512	23.4354	23.9961	23.6381	23.7767	21.8316	21.2612	20.485	23.1985	24.3076				6	6	6	15	15	15	68.168	0	10.672	114300000	18	0.231621	Q543Z1;B9UIT4;P21836;Q78ED5	Q543Z1;B9UIT4;P21836	Carboxylic ester hydrolase;Acetylcholinesterase	Ache
27.6338	27.7311	28.1242	27.6243	27.7664	28.0074	28.0027	27.2774	28.0158	27.213	27.7064	28.1968				8	8	8	33.3	33.3	33.3	28.251	0	42.184	2908100000	77	0.010109	C1IE02;Q8VCD6;Q3TYE9	C1IE02;Q8VCD6;Q3TYE9	Receptor expression-enhancing protein;Receptor expression-enhancing protein 2	Reep2
28.7887	28.5222	28.9922	28.8303	28.9344	29.1232	28.6276	28.9349	28.8076	28.9417	28.8304	28.5052				18	18	18	19.9	19.9	19.9	127.22	0	135.39	7339300000	386	0.247662	J3QN27;J3QMT8;E3VRY4;E3VRY9;C3VLD3;Q08460-5;Q08460;E3VRZ0;F7BHL0;J3QP84;F6V0P5;F6XW53;F6ZSN2;E3VS02;E3VS01;E3VRZ4;E3VRZ3;E3VRY7;E3VRY5;F6WSZ3;E3VRZ6;E3VRZ2;E3VRY8;E3VRZ9;E3VRZ7;E3VRZ8;Q08460-3;Q08460-2;Q08460-4;E9Q9P4;E3VS00;E3VS04;E3VRZ5;E3VRY6;E3VS03;E3VRZ1;Q3TSL8;Q3UQ23;A5JHH3;A5JHE0;Q3UXG3	J3QN27;J3QMT8;E3VRY4;E3VRY9;C3VLD3;Q08460-5;Q08460;E3VRZ0;F7BHL0;J3QP84;F6V0P5;F6XW53;F6ZSN2;E3VS02;E3VS01;E3VRZ4;E3VRZ3;E3VRY7;E3VRY5;F6WSZ3;E3VRZ6;E3VRZ2;E3VRY8;E3VRZ9;E3VRZ7;E3VRZ8;Q08460-3;Q08460-2;Q08460-4;E9Q9P4;E3VS00;E3VS04;E3VRZ5;E3VRY6;E3VS03;E3VRZ1	Calcium-activated potassium channel subunit alpha-1	Kcnma1
27.884	28.1321	27.8781	27.6987	27.6567	27.5748	27.5651	27.6212	27.5802	27.3313	27.474	27.2954	+	Cluster 4		13	13	13	32.4	32.4	32.4	43.295	0	24.628	3080300000	147	3.42378	Q9D517;C4B4E7;Q3TXT9;D3YUW0;D3Z1M6	Q9D517;C4B4E7;Q3TXT9	1-acyl-sn-glycerol-3-phosphate acyltransferase gamma	Agpat3
24.6061	25.3566	23.5286	25.6787	22.4156	25.3291	24.404	24.9644	25.2787	25.5497	25.1593	25.53				3	3	3	46.9	46.9	46.9	9.0583	0	84.248	2659900000	88	0.174692	E9QMV2;C6EQJ5;Q4KML4	E9QMV2;C6EQJ5;Q4KML4	Costars family protein ABRACL	Abracl
24.0513	24.0868	24.5315	23.4131	24.4472	22.3665	23.6439	24.2144	23.9317	24.3153	24.106	25.0819			O	10	10	10	10.6	10.6	10.6	117.43	0	35.871	746510000	84	0.628842	C7G3P2;Q61136;Q8BPG8;Q8C5G1	C7G3P2;Q61136;Q8BPG8	Serine/threonine-protein kinase PRP4 homolog	Prpf4b
24.6136	24.602	24.1267	24.8127	24.5949	24.8583	24.481	24.0753	24.0613	24.3283	24.9344	25.0592				11	6	6	24.8	17	17	68.06	0	10.413	369270000	30	0.988752	C7IVS7;Q32MF3;Q8CC27-4;Q8CC27-2;Q8CC27-3;Q8CC27;A2ASJ7;C7TQ54;C7TQ55;C7TQ56	C7IVS7;Q32MF3;Q8CC27-4;Q8CC27-2;Q8CC27-3;Q8CC27	Voltage-dependent L-type calcium channel subunit beta-2	Cacnb2
24.3504	24.2382	23.2207	23.5863	21.7957	24.4754	23.2666	23.9331	24.1586	23.2842	24.1493	24.6094				4	4	4	10.8	10.8	10.8	67.773	0	10.291	255500000	25	0.136402	C8YIX4;Q8CHP4;Q9Z1M0;Q3UN00;Q3TBP1;F8WI93;Q8CHP3;Q3UM93;Q3ULZ7;A2VCP3;Q6P5P0	C8YIX4;Q8CHP4;Q9Z1M0;Q3UN00;Q3TBP1;F8WI93;Q8CHP3;Q3UM93;Q3ULZ7;A2VCP3	P2X purinoceptor;P2X purinoceptor 7	P2rx7
30.18	29.8506	28.9618	30.3264	30.0901	30.1545	30.2077	30.1938	29.8448	30.1216	30.286	30.0223				29	24	1	32.3	27.5	1	101.46	0	231.66	15126000000	824	0.535293	Q6P9M2;Q7TNB5;C9K0Y4	Q6P9M2;Q7TNB5;C9K0Y4		Gria1
27.615	27.6082	27.5704	27.5128	27.7425	27.03	27.42	27.3826	27.4574	27.6948	27.3758	27.6202				9	9	9	37.9	37.9	37.9	40.85	0	72.93	2666500000	103	0.206561	Q3UVR2;C9K0Z6;O88507;Q9D586;A2AMR7	Q3UVR2;C9K0Z6;O88507	Ciliary neurotrophic factor receptor subunit alpha	Cntfr
26.3631	27.1787	27.093	26.3118	26.5147	26.566	26.7537	26.6078	27.1239	27.0314	25.6956	26.8731				17	13	12	27.8	22	21.2	94.711	0	44.25	1519900000	96	0.210166	C9K0Z8;O88703	C9K0Z8;O88703	Potassium/sodium hyperpolarization-activated cyclic nucleotide-gated channel 2	Hcn2
22.0351	22.9774	21.2418	23.2432	21.4331	23.7103	23.6054	23.4615	23.286	23.4989	21.4056	21.1632				1	1	1	12.6	12.6	12.6	19.966	0.00093872	2.8489	91285000	7	0.507478	C9K0Z9;Q9D3L0	C9K0Z9;Q9D3L0	Membrane protein FAM174A	Fam174a
28.615	28.8018	29.4731	28.6636	28.9413	28.8816	29.1522	28.7495	29.0568	28.6822	28.7844	29.0814				27	19	15	42.1	31.2	26.5	88.315	0	138.85	6889900000	193	0.0630568	Q14DQ3;C9K101;Q8VHJ5	Q14DQ3;C9K101;Q8VHJ5	Serine/threonine-protein kinase MARK1	Mark1
25.7572	25.462	24.6268	25.2513	25.9949	23.6702	24.5212	24.6847	25.1266	24.9943	25.0855	25.4745				4	4	4	24.8	24.8	24.8	24.599	0	18.21	838800000	49	0.0901917	D0EM45;Q9JKL5;D0EM46;D0EM47	D0EM45;Q9JKL5;D0EM46;D0EM47	Calcineurin B homologous protein 3	Tesc
25.5575	25.0792	25.1517	23.6534	24.6821	24.9823	25.1274	23.5106	24.9369	25.0244	24.6737	25.2975				52	1	0	56.8	1.6	0	101.42	0	23.345	696120000	33	0.46314	D0VYV6;Q9WV92-8	D0VYV6;Q9WV92-8	Band 4.1-like protein 3;Band 4.1-like protein 3
29.3285	29.3934	30.4261	29.3467	29.6971	29.3976	29.7793	29.6118	29.4028	29.32	29.2255	29.528				42	25	5	39.2	25.4	3.9	128.56	0	199.38	12590000000	374	0.198223	F7AAP4;D1FNM8;H2BL43;E9Q828;Q32ME1;Q3UPA8;Q6Q476	F7AAP4;D1FNM8;H2BL43;E9Q828;Q32ME1	Calcium-transporting ATPase	Atp2b4
22.732	22.9944	23.3827	23.0187	22.9604	21.1696	22.8457	22.3216	22.8123	23.4164	22.3879	22.8124				38	1	1	35.3	1.1	1.1	133.07	0.0044181	2.0908	95595000	22	0.203169	Q6Q477;D1FNM9	Q6Q477;D1FNM9	Calcium-transporting ATPase	Atp2b4
35.9716	35.6919	35.5909	35.6701	35.7359	35.6706	35.6092	35.8197	35.8539	35.713	35.7928	35.7743				30	30	1	87.1	87.1	6	35.81	0	323.31	1611200000000	15328	0.054939	D2KHZ9;P16858;S4R257;D3YYI5;Q3TUZ9;Q4VBD1;W8QM43;Q6IWE3;Q3V2I5;S4R2G5;Q64467;S4R1N5;Q8CEV2;Q2VWQ4;Q8BJ40	D2KHZ9;P16858;S4R257;D3YYI5;Q3TUZ9	Glyceraldehyde-3-phosphate dehydrogenase	GAPDH;Gapdh;Gm7293;Gm10481
23.0989	23.0917	23.7509	23.425	24.088	23.2457	22.1802	24.0262	20.5839	22.1214	22.9807	23.4869				11	8	8	14.3	11.6	11.6	113.31	0	23.441	245350000	29	0.378752	U3RKD2;D3Y273;E3UVT8;F8VQC9;H6WZF5;I1VGT4;J9S7F7;J9S4N6;J9RV59;H6WZ45;D3Y272;I1VGT6;I1VGT5;E3UVT9;J9RDH0;U3RF68;J9RZB2;J7H931;Q8BTY2;Q8BTY2-2;Q8BWZ4	U3RKD2;D3Y273;E3UVT8;F8VQC9;H6WZF5;I1VGT4;J9S7F7;J9S4N6;J9RV59;H6WZ45;D3Y272;I1VGT6;I1VGT5;E3UVT9;J9RDH0;U3RF68;J9RZB2;J7H931;Q8BTY2;Q8BTY2-2	Anion exchange protein;Sodium bicarbonate cotransporter 3	Slc4a7
23.1105	21.0445	25.7433	25.1862	25.2464	24.619	21.1928	24.9581	25.7587	26.3914	24.7834	25.1313				6	6	3	12.4	12.4	6.4	59.39	0	13.003	435600000	26	0.325747	D3Z495;D3YTL8;Q52KF3;Q52KF3-2;Q52KF3-3	D3Z495;D3YTL8;Q52KF3;Q52KF3-2;Q52KF3-3	Protein spire homolog 1	Spire1
26.7604	26.8434	26.7387	26.9277	26.7525	26.7549	26.6572	26.7136	26.5161	26.9494	27.0907	26.8869	+	Cluster 5		7	7	7	26.9	26.9	26.9	34.89	0	18.878	1735200000	74	1.90913	D3YTP3	D3YTP3		Mtx3
26.3451	26.1608	26.3661	25.4684	26.5972	26.2669	26.3468	26.0259	26.2217	26.2639	26.129	25.8298				10	9	9	25.1	22.6	22.6	35.534	0	25.175	1519300000	156	0.0706686	F6VQH5;D3YTQ3;Q9Z130	F6VQH5;D3YTQ3;Q9Z130	Heterogeneous nuclear ribonucleoprotein D-like	Hnrnpdl
23.3473	23.2309	23.0595	23.2989	23.4794	23.1554	23.149	23.2233	23.4306	22.138	23.101	23.4174				4	4	4	17.1	17.1	17.1	19.569	0	12.276	634900000	80	0.307238	D3YWT0;D3Z569;D3YTS1;Q9R0P6;Q6PET3	D3YWT0;D3Z569;D3YTS1;Q9R0P6;Q6PET3	Signal peptidase complex catalytic subunit SEC11;Signal peptidase complex catalytic subunit SEC11A	Sec11a
27.141	27.0712	28.123	27.327	27.1705	27.3069	26.9634	27.2361	27.2074	27.1511	27.3772	27.4024				21	21	21	21.1	21.1	21.1	179.21	0	57.335	2410600000	148	0.157215	D3YTS3;Q68FD9;F7ATU7;Q8C3K4	D3YTS3;Q68FD9;F7ATU7	UPF0606 protein KIAA1549	D630045J12Rik;Kiaa1549
28.2392	28.2238	27.3603	27.5557	27.7679	27.5595	27.7909	27.8804	28.0471	27.6914	28.2623	28.003				12	12	12	31.7	31.7	31.7	45.075	0	59.585	3650500000	207	0.299061	D3YTT4;Q9D7B6	D3YTT4;Q9D7B6	Isobutyryl-CoA dehydrogenase
25.352	22.0279	24.9567	21.9814	25.3373	25.2227	21.9448	25.071	24.8765	25.5444	25.0922	24.4415				14	14	0	22.1	22.1	0	100.5	0	58.769	782800000	31	0.0718935	D3YTT6;Q9DBS9;F8WH20;D3Z194;D3YVF7	D3YTT6;Q9DBS9;F8WH20;D3Z194	Oxysterol-binding protein;Oxysterol-binding protein-related protein 3	Osbpl3
26.9032	26.4352	26.3503	26.4158	26.2968	26.4003	26.5501	26.4909	26.3362	26.8738	26.4101	26.6978				6	4	4	46.8	41.5	41.5	18.735	0	189.39	1853700000	245	0.426156	D3YTU0;Q9CXX2;Q62442-2;Q62442	D3YTU0;Q9CXX2;Q62442-2;Q62442	Vesicle-associated membrane protein 1	Vamp1
25.2192	24.4267	23.1356	24.4995	24.5815	24.3527	24.481	24.3051	23.6307	24.8346	24.2243	24.9105				8	8	8	40.6	40.6	40.6	29.921	0	22.004	376610000	48	0.133623	D3YTU5;D3YVV3;Q3TS37;D3Z2G0	D3YTU5;D3YVV3		Ankrd29
27.1425	26.8957	27.5737	27.3004	27.178	26.9969	27.1879	27.1892	26.9324	26.9524	26.9466	26.8941				28	28	27	23.9	23.9	23.4	170.7	0	132.01	2111900000	166	0.372278	D3YTW7;D3YVT9;D3Z4S7;D3Z5M6;Q80TS3-5;Q80TS3;Q80TS3-3;K3W4M8;D3Z6H9;D3Z3X6;D3Z6H7;D3Z634;D3Z593;D3Z3G4;Q80TS3-2;D3YU23;D3Z6J2;D3YWR3;D3Z4V0;D3YWB1;Q80TS3-4;Q80TS3-6;F6WMY5	D3YTW7;D3YVT9;D3Z4S7;D3Z5M6;Q80TS3-5;Q80TS3;Q80TS3-3;K3W4M8;D3Z6H9;D3Z3X6;D3Z6H7;D3Z634;D3Z593;D3Z3G4;Q80TS3-2;D3YU23;D3Z6J2;D3YWR3;D3Z4V0;D3YWB1;Q80TS3-4;Q80TS3-6	Latrophilin-3	Adgrl3;Lphn3
24.174	24.06	21.3579	23.8359	23.3687	22.7666	22.7764	23.6126	24.1581	24.346	23.76	25.1519				2	2	2	11	11	11	16.119	0.00014081	3.5236	189330000	14	0.341552	D3YTZ7;Q9CR30;D6RDE6;Q8VCY7	D3YTZ7;Q9CR30;D6RDE6;Q8VCY7	Josephin-2	Josd2
27.338	27.0529	25.9916	26.851	27.3537	25.9907	26.3984	27.2175	27.0865	26.9698	26.8976	26.9563				9	9	9	31.4	31.4	31.4	33.081	0	18.525	2415100000	89	0.0173068	D3YU12;Q8K2T1;G5E8S7;Q8K2T1-2;Q8K2T1-3	D3YU12;Q8K2T1;G5E8S7;Q8K2T1-2	NmrA-like family domain-containing protein 1	Nmral1
26.186	26.6584	26.2612	26.2821	26.1213	26.3324	26.2708	26.6767	26.4023	26.6017	26.2145	25.7036				14	14	14	28.8	28.8	28.8	62.779	0	61.931	2634900000	168	0.186569	D3YU17;Q8VCM8;F6S731	D3YU17;Q8VCM8	Nicalin	Ncln
26.4277	26.2834	27.1459	26.723	26.7671	26.0575	26.0975	25.006	26.6972	26.4265	26.5298	26.8589			O	5	5	5	26.5	26.5	26.5	38.753	0	74.192	2745400000	34	0.395495	D3YU33;Q8CHK3;F6UP63	D3YU33;Q8CHK3	Lysophospholipid acyltransferase 7	Mboat7
22.3067	22.9862	22.266	22.8736	22.0138	23	22.6291	23.4095	22.9696	22.2542	22.6165	22.5942				2	2	2	4.9	4.9	4.9	45.434	0.0086101	1.7807	74605000	13	0.370039	D3YU39;Q8C025;F7DAN4;D6RCW3;D3Z6W4;Q8C025-3;Q8C025-2	D3YU39;Q8C025;F7DAN4;D6RCW3;D3Z6W4;Q8C025-3;Q8C025-2	Cholinephosphotransferase 1	Chpt1
23.9239	23.4276	24.7084	24.637	24.4237	24.0151	23.3164	24.2367	23.6098	22.1636	23.6364	23.3262				11	11	11	16.7	16.7	16.7	100.16	0	21.909	297350000	41	0.965762	E9QP59;D3YU56;Q9WU40;Q9WU40-2	E9QP59;D3YU56;Q9WU40;Q9WU40-2	Inner nuclear membrane protein Man1	Lemd3
22.2535	20.8566	23.389	22.6232	22.5882	23.1607	21.3639	22.4347	22.9027	21.5864	23.2544	22.9105				7	7	7	20.9	20.9	20.9	56.167	0	18.977	276230000	18	0.0968076	D3YU58;Q9WVM3	D3YU58;Q9WVM3	Anaphase-promoting complex subunit 7	Anapc7
25.0798	24.397	25.8639	25.2471	25.4137	25.7925	25.6468	25.6766	25.455	25.3657	25.3179	25.6445				12	12	12	17.9	17.9	17.9	120.99	0	25.179	698150000	44	0.266546	D3YU59;Q3UH68-2;Q3UH68;D3YU22;Q8CGB7;D3Z589;Q3UH68-3;D3YV55;F6X3N8	D3YU59;Q3UH68-2;Q3UH68;D3YU22;Q8CGB7;D3Z589;Q3UH68-3	LIM and calponin homology domains-containing protein 1	Limch1
27.0713	26.577	27.1851	26.8283	27.0356	26.6251	26.6129	26.4727	26.3835	26.9001	26.648	26.7083				11	11	8	34.5	34.5	27.7	44.655	0	51.126	1867300000	117	0.881645	D3YU96;Q99KH2;Q5HZZ0;D3YU95;P63034-3;P63034-2;P63034;D6RCZ5;D3Z5C3	D3YU96;Q99KH2;Q5HZZ0;D3YU95;P63034-3;P63034-2;P63034;D6RCZ5;D3Z5C3	Cytohesin-2	Cyth2
22.3417	21.4539	21.6762	22.6231	22.5938	21.3792	22.8092	21.4516	21.5242	22.1357	20.2365	21.333				1	1	1	12.7	12.7	12.7	17.504	0	8.7673	85194000	10	0.315216	D3YUA0;Q99JH8	D3YUA0;Q99JH8	ER lumen protein-retaining receptor;ER lumen protein-retaining receptor 1	Kdelr1
29.2076	29.0223	29.3151	29.1013	28.956	28.9382	29.1114	29.1712	28.874	28.8876	28.8948	29.0902				27	27	8	37.7	37.7	9.2	105.57	0	143.67	8464400000	427	0.606405	D3YUD3;E9Q9A0;D3YUL8;D3Z230;Q3UEQ1;D3YTM1;Q9EPW0	D3YUD3;E9Q9A0;D3YUL8;D3Z230;Q3UEQ1;D3YTM1;Q9EPW0	Type I inositol 3
31.437	31.3597	31.4192	31.1944	31.2471	31.0273	31.3497	31.2834	31.3086	31.1571	31.4261	31.4095				25	25	25	68.1	68.1	68.1	49.913	0	323.31	46695000000	1623	1.13245	D3YUM1;Q91YT0;D3Z1U9;D3Z0K1;D3YXX5;D6RG60	D3YUM1;Q91YT0;D3Z1U9	NADH dehydrogenase [ubiquinone] flavoprotein 1
25.0232	25.1898	24.8716	24.9337	24.6793	25.3295	24.9029	24.9768	25.2258	25.2715	25.1348	25.1334				11	11	11	9.3	9.3	9.3	158.04	0	9.0172	480320000	44	0.171172	F8WI64;D3YUP0;Q0P5W1-3;Q0P5W1;Q0P5W1-2;Q8CIG5;F6ZLN8;D3Z5P1;D3YU67	F8WI64;D3YUP0;Q0P5W1-3;Q0P5W1;Q0P5W1-2;Q8CIG5;F6ZLN8;D3Z5P1	Vacuolar protein sorting-associated protein 8 homolog	Vps8
26.0262	26.4912	26.19	26.3158	26.4051	26.319	25.559	26.2106	26.5884	26.552	26.1953	26.0499				14	14	13	25.8	25.8	23.8	70.322	0	48.333	2106600000	120	0.0724786	D3YUP1;Q9WVG6-2;Q9WVG6	D3YUP1;Q9WVG6-2;Q9WVG6	Histone-arginine methyltransferase CARM1	Carm1
25.5761	25.306	26.4421	25.7931	25.7329	25.7109	25.512	25.7995	25.6664	25.6071	24.8047	25.6104				22	20	19	22.4	21.3	20.1	142.01	0	51.674	828390000	88	0.27956	D3YUS5;Q0VAV5;E9PYD8;E9PW37;Q8BU92;D3Z7S1;Q3TPW3;D3Z1T6;D3YWZ9	D3YUS5;Q0VAV5;E9PYD8;E9PW37		Rasal2
23.8169	23.0001	23.6336	21.0942	22.6304	23.7329	24.0603	24.0063	23.8728	22.0337	24.3693	21.4341				4	4	4	12.6	12.6	12.6	38.149	0.0028068	2.2198	138270000	11	0.507882	D3YV13;Q3UFK3;E9Q3J1;Q80V91	D3YV13;Q3UFK3;E9Q3J1;Q80V91	Probable E3 ubiquitin-protein ligase DTX3	Dtx3
23.1308	23.5902	22.8602	23.4089	23.9878	22.9298	22.6248	23.2453	23.1137	22.7517	23.4937	23.7405				5	5	5	29.7	29.7	29.7	20.13	0	5.3008	132570000	27	0.184335	D3YV16;Q0PD24;Q923S9	D3YV16;Q0PD24;Q923S9	Ras-related protein Rab-30	Rab30
25.1801	25.8015	25.5433	25.6304	25.4581	25.1702	25.5036	25.1321	25.8738	25.7498	25.6048	25.5649				9	9	9	27	27	27	34.912	0	7.9166	716190000	60	0.095765	D3YVC9;Q8C0K5;Q8C0K5-2	D3YVC9;Q8C0K5	Graves disease carrier protein homolog	Slc25a16
28.4261	27.9967	29.9712	28.7955	28.9176	29.0345	29.3419	28.7418	28.9501	28.9423	29.0633	28.9376				23	23	23	50.3	50.3	50.3	80.202	0	315.31	7737000000	212	0.0161418	H3BIV5;D3YVF0	H3BIV5;D3YVF0	A-kinase anchor protein 5	Akap5
22.6293	22.9463	22.1705	21.2136	23.0838	22.1176	22.7025	23.1695	22.541	22.5209	21.0687	22.812				2	2	2	18.1	18.1	18.1	10.904	0	4.6308	178710000	15	0.22558	D3Z4L7;D3YVM8;O55102	D3Z4L7;D3YVM8;O55102	Biogenesis of lysosome-related organelles complex 1 subunit 1	Bloc1s1
24.9528	24.6508	24.257	24.1648	24.6404	20.9931	23.907	22.6448	24.6261	22.3537	24.3296	24.794				2	2	2	13.1	13.1	13.1	9.1651	0	4.9299	277400000	9	0.184462	D3YVS7;Q8K353	D3YVS7;Q8K353	Cysteine-rich and transmembrane domain-containing protein 1	Cystm1
25.8837	25.8636	25.6605	25.5618	26.1948	25.7667	25.4532	24.0342	25.5182	25.9509	25.5001	25.6375				5	5	3	15.6	15.6	8.3	39.499	0	18.917	723880000	80	0.756005	D3YVU0;P62069	D3YVU0;P62069	Ubiquitin carboxyl-terminal hydrolase 46	Usp46
27.1934	27.0811	27.1787	26.6767	27.4727	27.2671	27.4068	27.3342	27.6479	27.3973	27.3165	27.3713				10	10	7	28.9	28.9	21.5	49.066	0	39.709	2468100000	139	0.546011	D3YVV7;G3UYX3	D3YVV7;G3UYX3		Nova2
23.4509	22.6055	23.4495	23.4964	22.4571	22.7441	22.8771	22.3069	22.1418	22.9255	23.3918	22.0221				2	2	2	61.4	61.4	61.4	5.1089	0	22.093	298440000	19	0.331954	D3YVZ9;Q059G7;P58059	D3YVZ9;Q059G7;P58059	28S ribosomal protein S21
24.7845	25.1513	23.7285	24.3572	24.6704	24.859	24.5434	24.4916	24.9261	25.199	24.3248	24.7291				1	1	1	10.9	10.9	10.9	11.846	0	27.778	521720000	52	0.0166186	D6RFN5;Q8BP68;Q3TXT8;D3YW25;O70131	D6RFN5;Q8BP68;Q3TXT8;D3YW25;O70131	Ninjurin-1	Ninj1
28.176	28.4303	27.9611	28.5476	28.3228	28.2336	28.1996	28.4842	28.1764	28.3279	28.6745	28.2371				10	10	10	56.4	56.4	56.4	25.31	0	323.31	8287800000	318	0.241875	D3YW48;O88456;Q9D7J7	D3YW48;O88456	Calpain small subunit 1	Capns1
26.3731	26.6363	26.5104	26.4509	26.6026	26.4531	26.8618	26.4997	27.1067	26.9906	26.1909	26.8997				3	3	1	36	36	14	9.3584	0	24.146	1472700000	56	0.33198	H3BLI9;D3YW86;Q3UXU0;D3Z0V7;E9QLZ1;P62500-2;P62500-3;P62500;Q3U1C5;A7LCN1;Q9CVK3;Q6PE86;Q148S0	H3BLI9;D3YW86;Q3UXU0;D3Z0V7;E9QLZ1;P62500-2;P62500-3;P62500;Q3U1C5;A7LCN1;Q9CVK3;Q6PE86;Q148S0	TSC22 domain family protein 1	Tsc22d1;Tsc22d2
25.9241	26.5104	25.3596	24.786	25.7561	25.7818	25.4606	25.5364	26.3272	26.0431	25.8763	25.7776				2	2	2	2.2	2.2	2.2	130.03	0	5.4765	863660000	27	0.225306	Q8BPP6;D3YWB9;Q69ZB1;Q99P47	Q8BPP6;D3YWB9;Q69ZB1;Q99P47	Contactin-associated protein-like 4	Cntnap4
23.498	23.9933	24.0732	23.3095	24.0683	24.1539	24.3771	23.2833	24.4613	23.0078	23.7757	24.4594				3	3	2	5.8	5.8	3.7	70.083	0	19.197	255400000	23	0.0304284	D3YWC9;Q6P9S0	D3YWC9;Q6P9S0	MTSS1-like protein	Mtss1l
24.7919	23.7292	24.8568	24.5141	24.1762	24.8725	25.2376	24.8532	24.7529	24.2162	24.6387	25.1433				3	2	2	25.9	21	21	18.049	0	7.9584	394900000	19	0.241051	D3YWI4;E9Q1I6;F8WHT5;G3UVW1;D6RI47;P19258	D3YWI4;E9Q1I6;F8WHT5;G3UVW1;D6RI47;P19258	Protein Mpv17	Mpv17
25.9056	26.6492	27.5856	26.2657	27.2221	26.1466	27.5526	27.1069	26.7356	26.4404	26.9477	26.9997				12	12	12	19.4	19.4	19.4	82.843	0	29.895	1592300000	76	0.180477	E9QMU3;D3YWN7;O88735;O88735-2	E9QMU3;D3YWN7;O88735;O88735-2	Ensconsin	Map7
24.0296	23.8986	22.903	23.2684	23.1019	23.4029	22.3833	23.5248	23.1745	23.5133	23.6357	22.4889				9	9	9	15.7	15.7	15.7	88.33	0	8.7565	187870000	38	0.208011	D3YWR0;Q80TI0-3;Q80TI0;Q80TI0-4;Q80TI0-2;F7BFL8	D3YWR0;Q80TI0-3;Q80TI0;Q80TI0-4;Q80TI0-2;F7BFL8	GRAM domain-containing protein 1B	Gramd1b
24.1936	23.9192	23.0093	22.9767	23.3516	21.8207	22.7578	23.9675	24.1352	24.2585	21.8788	23.3922				5	5	5	53.7	53.7	53.7	14.79	0	6.9561	178170000	18	0.286249	D3YWS7;F6SJM7;Q8R2K1-2;Q8R2K1;Q8R2K1-5;Q8R2K1-4;Q8R2K1-3;F6X9P4	D3YWS7;F6SJM7;Q8R2K1-2;Q8R2K1;Q8R2K1-5;Q8R2K1-4;Q8R2K1-3;F6X9P4	Fucose mutarotase	Fuom
25.9487	25.5687	24.7032	25.3164	25.8917	25.346	25.0498	25.8639	25.8343	25.2663	26.0314	25.6001				8	7	7	30.5	28.1	28.1	35.181	0	16.446	791730000	58	0.0272698	D3YWT1;D3Z3N4;D3Z6Y3	D3YWT1;D3Z3N4		Hnrnph3
24.7844	24.641	25.307	25.1206	25.0136	24.8179	25.933	25.7136	25.5596	24.0139	25.0587	25.61				12	12	12	8.2	8.2	8.2	241.05	0	28.87	891310000	39	0.826112	D3YWX2;E9Q803;F6YTL8;Q9R0I7;Q8C8U8	D3YWX2;E9Q803;F6YTL8;Q9R0I7;Q8C8U8	YLP motif-containing protein 1	Ylpm1
25.0552	25.2029	25.4995	24.8353	26.0649	25.0653	25.0865	25.9229	25.5654	24.7546	25.5516	25.8625				7	7	5	7.1	7.1	5.6	114.23	0	6.6406	567600000	49	0.0376512	Q6NWW3;H7BX90;H7BX09;D3YWY4;Q5DTG7;D3Z6T4;D3YZL8;Q6GQT7;Q925T6-3;Q925T6-2;Q925T6;Q6X4T6;Q6WE29;D3Z066;D3Z6R6;Q925T6-4;Q499W6	Q6NWW3;H7BX90;H7BX09;D3YWY4;Q5DTG7;D3Z6T4;D3YZL8;Q6GQT7;Q925T6-3;Q925T6-2;Q925T6;Q6X4T6;Q6WE29;D3Z066;D3Z6R6;Q925T6-4	Glutamate receptor-interacting protein 1	Grip1
22.4387	23.1911	23.6829	23.9665	21.7984	22.9303	23.5195	24.3736	21.6786	23.5699	23.8728	21.964				2	2	2	14.8	14.8	14.8	14.041	0.00014098	3.5478	128240000	16	0.00562116	D3YWY5;D3Z442;D3YZD8;Q8R0P4;D3YY39;D3Z1Q3;Q8R0P4-2	D3YWY5;D3Z442;D3YZD8;Q8R0P4;D3YY39;D3Z1Q3;Q8R0P4-2	Mth938 domain-containing protein	Aamdc
22.371	21.9047	21.4771	22.4501	20.9156	21.699	23.2524	22.608	23.8964	22.4308	22.006	23.1088				15	1	1	22.3	1.8	1.8	106.4	0.0064588	1.8915	40326000	4	1.25428	D3YX85;Q3UH05;Q6A074;Q7SIG6;Q7SIG6-2;Q3TS63	D3YX85;Q3UH05;Q6A074;Q7SIG6;Q7SIG6-2	Arf-GAP with SH3 domain
26.2184	26.1073	25.8128	26.6783	25.7527	26.3578	26.3008	26.2462	25.9353	26.2363	25.9983	25.751				16	16	16	30.3	30.3	30.3	80.915	0	30.142	1103800000	113	0.149817	D3YXA6;Q7TNM2;Q3TC52;J3JSM8;E9PUI3;Q7TNM2-2;D3YYF9	D3YXA6;Q7TNM2;Q3TC52;J3JSM8;E9PUI3;Q7TNM2-2	Tripartite motif-containing protein 46	Trim46
26.0158	26.3047	27.2593	25.7533	26.1919	26.5353	27.0746	25.7064	26.6577	26.1152	26.3495	27.0781				2	2	2	9.1	9.1	9.1	32.627	0	19.339	1146400000	63	0.0752354	D3YXH0;P63054	D3YXH0;P63054	Purkinje cell protein 4	Igsf5;Pcp4
23.5205	23.5766	27.0197	25.7691	26.3559	23.8073	25.766	26.648	26.0743	26.0379	26.644	25.709				16	16	15	19.3	19.3	17.8	127.36	0	38.831	1005300000	71	0.336457	D3YXJ0;A0JP53	D3YXJ0;A0JP53	Diacylglycerol kinase	Dgkh
23.8502	23.8739	23.5077	23.9289	24.015	23.8794	23.8304	23.9734	24.4812	24.5296	23.8073	23.3156				6	6	6	7.4	7.4	7.4	96.315	0	15.438	255350000	27	0.148544	D3YXK0;Q3UPL4;Q8CEM9	D3YXK0;Q3UPL4		Jakmip2
25.4904	26.1706	26.1239	25.8593	26.0564	25.9698	25.5958	25.3728	26.6292	26.0939	25.7899	25.929				18	17	10	24.3	23.5	14.6	105.32	0	157.76	2438800000	100	0.00361053	S4R1M2;D3YXK2	S4R1M2;D3YXK2	Scaffold attachment factor B1	Safb
22.0607	21.0494	21.5777	25.4835	21.2996	21.9125	21.1402	20.7584	21.6211	22.128	23.1196	21.1336				5	5	4	7.3	7.3	6.2	103.37	0	9.0988	96304000	12	0.367394	D3YXM8;Q66L42	D3YXM8;Q66L42	Mitogen-activated protein kinase kinase kinase 10	Map3k10
22.7417	22.7021	22.1006	21.2097	22.5816	22.4742	22.1661	22.5528	22.3483	22.8114	21.9665	22.1304				1	1	1	8.7	8.7	8.7	19.106	0.0019585	2.4979	88949000	15	0.117932	D3YXN7;Q8BJU2	D3YXN7;Q8BJU2	Tetraspanin;Tetraspanin-9	Tspan9
23.1348	28.1026	27.6289	27.1633	26.5779	27.1146	27.7783	27.5159	27.0478	27.7245	22.7761	28.1296				6	6	6	31	31	31	17.942	0	10.815	2372500000	42	0.0649352	D3YXP6;Q3THA3;Q9D1G2;Q9D1G2-2;Q9D1G2-3	D3YXP6;Q3THA3;Q9D1G2;Q9D1G2-2	Phosphomevalonate kinase	Pmvk
22.1529	21.6015	23.4606	22.8796	21.8728	22.9949	23.7548	23.8081	22.9396	24.2372	23.7214	23.265			O	3	3	2	15.8	15.8	11.9	21.697	0	6.9391	126700000	20	1.01573	D3YXU9;D3Z4E4;Q8BWU3	D3YXU9;D3Z4E4;Q8BWU3	Protein FAM131A	Fam131a
27.2108	27.2649	27.4484	27.4604	27.4295	27.2249	27.6066	27.4037	27.2808	27.3608	27.5401	27.2904				24	17	16	44.7	30.3	28.4	68.176	0	61.159	2540900000	124	0.130835	D3YXZ3;Q91YS4;O88448;D3Z5Y7	D3YXZ3;Q91YS4;O88448	Kinesin light chain 2	Klc2
22.2001	23.0993	24.1582	24.7769	22.8706	21.8983	21.304	22.6849	22.8214	23.9217	21.1354	21.881			O	2	2	2	13.6	13.6	13.6	17.587	0	5.0672	546290000	18	0.168023	D3YYC2;F6T9K1;G3UXH5;Q4FJW2;D3YY09;Q9D6N5	D3YYC2;F6T9K1;G3UXH5;Q4FJW2;D3YY09;Q9D6N5	Dr1-associated corepressor	Drap1
22.1209	22.1318	22.9123	22.2587	21.9874	22.7889	21.462	20.5106	21.7963	23.0838	21.065	23.4207				3	3	3	11.9	11.9	11.9	28.553	0	3.9591	103500000	16	0.60959	D3YY98;Q8VDS8-3;Q8VDS8;Q8VDS8-2	D3YY98;Q8VDS8-3;Q8VDS8;Q8VDS8-2	Syntaxin-18	Stx18
25.3709	24.4214	25.1436	24.775	22.9891	25.1365	22.2779	25.3919	21.5633	25.3076	21.3977	25.2472				8	8	8	6	6	6	144.54	0	6.6646	674320000	28	0.236917	G5E8N3;D3YYC3;O88974;O88974-4;O88974-7;O88974-5;O88974-6;O88974-2;O88974-3	G5E8N3;D3YYC3;O88974;O88974-4;O88974-7;O88974-5;O88974-6;O88974-2	Histone-lysine N-methyltransferase SETDB1	Setdb1
22.3925	24.0167	21.8766	23.3048	22.8631	23.7616	23.0153	22.7111	23.3659	23.2989	22.2227	23.3632				4	4	4	52.4	52.4	52.4	12.034	0	22.369	331640000	27	0.0885461	D3YYI3;P60898;D3Z3Z8	D3YYI3;P60898;D3Z3Z8	DNA-directed RNA polymerase subunit;DNA-directed RNA polymerase II subunit RPB9	Polr2i
28.7612	28.6083	28.5731	28.623	28.8684	28.5478	28.5452	28.648	28.6789	28.5293	28.7384	28.669				16	14	14	66.2	60	60	29.425	0	200.01	6932800000	373	0.0231535	D3YYK8;E9Q6X0;Q8R001-2;Q8R001;Q3TG90	D3YYK8;E9Q6X0;Q8R001-2;Q8R001;Q3TG90	Microtubule-associated protein RP/EB family member 2	Mapre2
29.703	29.9824	29.4135	29.2899	29.5996	29.8305	29.3323	29.3757	29.5271	29.5033	29.0452	29.6763				12	12	12	57.1	57.1	57.1	20.413	0	323.31	37058000000	1016	0.306604	D3YYM6;Q91V55;P97461	D3YYM6;Q91V55;P97461	40S ribosomal protein S5;40S ribosomal protein S5
29.079	28.8697	29.1821	28.7978	28.7872	29.0544	29.3623	28.9146	28.7755	29.171	28.8162	29.0799				18	18	18	33.6	33.6	33.6	93.856	0	203.98	8356200000	446	0.114067	D3YYT0;Q8BSI9;Q3UIC2;P15116;P39038	D3YYT0;Q8BSI9;Q3UIC2;P15116	Cadherin-2	Cdh2
25.505	24.9971	24.8099	25.0796	24.8287	25.7505	25.4501	24.7394	23.9203	25.6241	25.0222	25.9561				15	15	15	31.5	31.5	31.5	60.435	0	27.857	1126800000	101	0.436472	D3YYT1;Q922P9	D3YYT1;Q922P9	Putative oxidoreductase GLYR1	Glyr1
25.0124	25.1133	25.9124	25.3936	25.0277	25.223	25.2072	25.2464	25.1033	25.4745	25.4086	24.9459				3	3	3	36.4	36.4	36.4	10.843	0	19.901	575710000	66	0.0380297	D3Z7G3;D3YYX8;D3Z2E9;Q9D882;F8WHN9	D3Z7G3;D3YYX8;D3Z2E9;Q9D882;F8WHN9	Uncharacterized protein C10orf35 homolog	2010107G23Rik
23.4706	22.7197	22.2318	23.4584	24.1116	21.9031	23.8255	23.7825	23.5064	23.175	23.3116	23.678				6	6	6	7.4	7.4	7.4	97.387	0	9.1081	134960000	19	0.343241	D3YYY8;F6TAL7	D3YYY8		Arhgef26
24.5409	25.4513	24.8315	24.1315	24.3735	24.6151	24.658	24.641	25.0186	24.1275	24.7551	24.9821				9	9	9	42.9	42.9	42.9	20.448	0	27.433	2205700000	64	0.487702	D3YZ09;Q3TKG5;Q9CY66-3;Q9CY66-2;Q9CY66;F6SL78	D3YZ09;Q3TKG5;Q9CY66-3;Q9CY66-2;Q9CY66	H/ACA ribonucleoprotein complex subunit 1	Gar1
31.928	31.8809	32.2186	31.9565	31.8921	31.9252	31.9742	31.9808	31.8578	31.9156	31.8841	31.8744				89	89	79	50.5	50.5	46.8	212.33	0	323.31	73133000000	2415	0.255246	D3YZ62;D3Z4J3;Q99104;F6TDE5;B8JK05;F6Z2S4;Q8BWY8;E9Q1F5;D6RFU0;F6SV01;D3Z135;REV__Q8CIC9;REV__Q544F0;REV__P27808	D3YZ62;D3Z4J3;Q99104	Unconventional myosin-Va	Myo5a
25.1609	24.8084	24.6779	24.6955	25.2933	25.46	24.3564	25.6345	25.701	24.9785	24.6481	24.9469				14	14	14	22.4	22.4	22.4	86.202	0	27.459	541500000	55	0.163287	D3YZ98;E9QLS6;Q6PF93-2;Q6PF93;E9Q824	D3YZ98;E9QLS6;Q6PF93-2;Q6PF93	Phosphatidylinositol 3-kinase;Phosphatidylinositol 3-kinase catalytic subunit type 3	Pik3c3
27.2568	27.735	26.9201	27.2742	27.4987	27.7413	27.4008	27.2281	27.2113	27.5208	27.9891	28.0819				5	5	5	36.6	36.6	36.6	13.447	0	99.935	7858000000	193	0.935552	D3YZA1;D3Z7T7;E9PW20;Q2VPR3;Q9CY57-3;Q9CY57;B7ZMS6;Q9CY57-5;Q9CY57-4;Q9CY57-2	D3YZA1;D3Z7T7;E9PW20;Q2VPR3;Q9CY57-3;Q9CY57;B7ZMS6;Q9CY57-5;Q9CY57-4;Q9CY57-2	Chromatin target of PRMT1 protein	Chtop
27.2556	27.0056	26.9429	27.2678	27.2944	27.3597	27.4362	27.077	27.3247	26.8377	27.0513	27.3733				15	15	15	34.3	34.3	34.3	61.755	0	151.97	6343100000	199	0.499747	D3YZC9;D3YZD0;Q64213;E9Q4Q2;Q3UK67;Q3UI45;Q64213-2;Q64213-3;Q3TZI3;D3YVH4;F8WHF9;D6RDB7;F6YR19	D3YZC9;D3YZD0;Q64213;E9Q4Q2;Q3UK67;Q3UI45;Q64213-2;Q64213-3;Q3TZI3;D3YVH4	Splicing factor 1	Sf1
26.5951	27.3483	27.1445	26.6788	27.4383	26.7521	26.5466	27.2777	26.9477	26.924	27.0675	26.7107				12	12	12	23.9	23.9	23.9	58.3	0	28.02	1836200000	121	0.0127385	D3YZI9;D3Z077;G3UX58;Q52KE6	D3YZI9;D3Z077;G3UX58;Q52KE6		Pgbd5
26.183	25.2155	25.7359	26.1881	25.9817	24.5899	26.039	25.7629	25.0741	25.6308	25.7658	25.8379				8	8	8	22	22	22	52.938	0	73.578	973600000	72	0.00735539	D3YZP9;F6SXB0;F7B4D5	D3YZP9	Coiled-coil domain-containing protein 6	Ccdc6
29.7115	29.5646	30.4166	29.5847	30.0218	29.9352	30.1409	29.6654	30.0226	29.7997	29.9304	29.7664				56	55	53	37.3	36.9	36.3	225.46	0	323.31	13898000000	669	0.0168112	D3YZU5;D3YZU4;D3YZU1;REV__S4R2C6;REV__S4R2A8;REV__F6RL59;REV__Q9CYG3;REV__S4R1Y6;REV__F6RCJ3;REV__Q4QQN2;REV__Q80ZZ3;REV__F6YKN8	D3YZU5;D3YZU4;D3YZU1	SH3 and multiple ankyrin repeat domains protein 1	Shank1
25.0444	25.2389	24.8492	22.961	25.2098	24.2211	24.3599	24.4392	24.8208	24.4813	24.3257	22.0692				7	7	5	12.2	12.2	10.4	81.945	0	4.0677	368890000	25	0.49367	D3YZV2;E9QKI2;Q63959;D3YZV4;D3YUC7;Q63959-2	D3YZV2;E9QKI2;Q63959;D3YZV4;D3YUC7;Q63959-2	Potassium voltage-gated channel subfamily C member 3	Kcnc3
23.5163	24.4216	24.779	23.8603	24.9681	24.2611	24.8558	23.9456	24.6694	24.459	23.8883	21.9533				4	2	2	36.9	21.4	21.4	17.578	0	12.862	257880000	26	0.359806	D3YZZ4;F6VXN4	D3YZZ4;F6VXN4		Tsc22d4
26.5209	26.4003	26.2404	26.5273	26.726	26.2992	25.5114	26.0718	26.0768	25.5564	26.2811	25.7385	+	Cluster 4		6	6	6	35.1	35.1	35.1	21.276	0	92.572	3092700000	109	1.38159	E9Q7G1;D3YZZ5	E9Q7G1;D3YZZ5		Tmed7
24.6573	24.854	24.7961	24.572	24.293	24.6835	24.8579	24.265	24.117	25.0857	24.8012	25.8697				13	13	13	12.3	12.3	12.3	147.15	0	35.618	553330000	44	1.10199	D3Z030;Q6EDY6-3;Q6EDY6;F7AI27;Q6EDY6-2;E9Q4H6	D3Z030;Q6EDY6-3;Q6EDY6;F7AI27	Leucine-rich repeat-containing protein 16A	Lrrc16a
28.2542	28.1267	28.2821	27.9751	28.1975	28.1169	27.8664	28.1044	28.0219	28.1236	28.1389	28.1295				26	26	23	43.5	43.5	39.5	78.034	0	66.774	5461300000	309	1.01825	D3Z041;P41216;D3Z457;D3YVF6;F6WNZ2	D3Z041;P41216	Long-chain-fatty-acid--CoA ligase 1	Acsl1
24.0369	25.1504	25.7053	24.8568	24.5789	24.3401	24.5787	26.1878	24.525	24.0642	24.8436	25.3906				16	16	16	15.9	15.9	15.9	135.84	0	34.593	822800000	67	0.0757501	Q6NS79;D3Z074;E9PXV7;E9PV41;Q5DTQ4;O08808;Q3U104;Q05CS5;Q3US76;Q3UX40;Q9CSJ1	Q6NS79;D3Z074;E9PXV7;E9PV41;Q5DTQ4;O08808;Q3U104	Protein diaphanous homolog 1	Diap1;Diaph1
29.8192	30.0864	30.1427	30.0452	30.2099	30.4214	29.9043	30.0937	30.1105	30.1136	29.9287	30.2644				30	30	29	39.4	39.4	38.7	123.6	0	214.02	16092000000	697	0.356413	D3Z079;Q8K400;D3Z2Q2;Q8K400-2;F6WXQ4	D3Z079;Q8K400;D3Z2Q2	Syntaxin-binding protein 5	Stxbp5
22.9188	23.1147	24.428	22.9866	22.4906	24.9259	23.422	22.4016	23.5273	22.7974	21.75	22.9964			O	22	1	1	38.9	1.8	1.8	78.154	0	3.6059	124990000	8	0.270766	D3Z080;Q3UTJ2-5;Q3UTJ2-6;F6V513;D3Z4W6;D3YTN2;D3YUT0;D3YY43	D3Z080;Q3UTJ2-5	Sorbin and SH3 domain-containing protein 2	Sorbs2
28.3716	28.1665	28.3956	28.2927	28.5107	28.42	28.137	28.1299	28.1855	28.112	28.2286	28.2249	+	Cluster 5		15	15	14	59.1	59.1	56	36.567	0	294.03	12563000000	414	1.51381	D3Z0A2;Q8C2D7;Q80WB1;Q3UIG8;Q80WV6;Q9JIF0-3;Q9JIF0-2;Q9JIF0;Q3TPF5;F8WH01;D3Z3N0;Q9CX58	D3Z0A2;Q8C2D7;Q80WB1;Q3UIG8;Q80WV6;Q9JIF0-3;Q9JIF0-2;Q9JIF0;Q3TPF5;F8WH01;D3Z3N0;Q9CX58	Protein arginine N-methyltransferase 1	Prmt1
23.1337	23.8971	22.3328	22.975	23.6858	23.4495	22.6254	23.6862	23.7421	23.0909	23.5355	23.1317				9	9	9	15.6	15.6	15.6	79.488	0	60.026	2266900000	59	0.0271037	D3Z0B9;Q571I9;F6RQF0;Q9CWT9	D3Z0B9;Q571I9	Aldehyde dehydrogenase family 16 member A1	Aldh16a1
27.4604	27.4713	27.624	28.0553	27.588	27.1564	27.4054	27.5434	27.3749	27.4625	27.6151	27.5013				13	13	13	61.3	61.3	61.3	33.591	0	136.66	5490200000	251	0.0571449	D3Z0F5;Q3UIT2;O88545;F6QK86	D3Z0F5;Q3UIT2;O88545	COP9 signalosome complex subunit 6	Cops6
23.3586	23.202	21.6521	23.0468	23.5715	21.0989	23.9199	22.7787	22.1401	23.4871	22.2338	23.3109				3	3	3	36.7	36.7	36.7	12.848	0	13.975	128620000	11	0.0255466	D3Z0F6;Q8R238	D3Z0F6;Q8R238	Serine dehydratase-like	Sdsl
27.4621	27.5165	26.9914	27.1458	27.0401	27.3314	27.0803	27.2524	27.531	27.7473	26.9792	27.532				9	8	8	28.1	25.1	25.1	53.051	0	42.469	2776300000	79	0.120278	J3QMN4;D3Z0K8;J3QMQ8;Q9JLT4-2;Q9JLT4-4;Q9JLT4;Q9JLT4-3;Q9D8I4	J3QMN4;D3Z0K8;J3QMQ8;Q9JLT4-2;Q9JLT4-4;Q9JLT4;Q9JLT4-3	Thioredoxin reductase 2
26.6367	27.0667	25.9075	25.8383	27.0964	26.349	26.3401	25.2276	27.0652	25.8045	25.8189	26.3				27	27	27	38.7	38.7	38.7	95.493	0	67.817	4036100000	147	0.137179	D3Z0M9	D3Z0M9		Ddx23
23.3366	24.0406	25.0426	25.0738	24.4221	24.7967	24.3738	24.1896	24.5778	25.9593	25.0172	24.1323				18	18	17	35	35	33.5	76.623	0	127.62	2385700000	118	0.39754	D3Z0Q6;Q9Z1E4	D3Z0Q6;Q9Z1E4	Glycogen [starch] synthase
24.439	23.7728	24.0999	24.4217	25.7429	24.7828	24.3572	24.547	24.0853	25.3045	23.5266	24.3986				17	17	17	18.1	18.1	18.1	145.04	0	40.677	637520000	47	0.424086	E9PWB1;D3Z4N0;D3Z0X5;Q6PDH0;Q6PDH0-2;F6RUK9;F6RYD0;E9Q307;E9PWW4;Q8BWJ2;E9Q340;Q8R3A3;Q6IS62;F7B296;D3YVQ3;F7AWU3;D3YVB9	E9PWB1;D3Z4N0;D3Z0X5;Q6PDH0;Q6PDH0-2;F6RUK9;F6RYD0	Pleckstrin homology-like domain family B member 1	Phldb1
24.6925	24.6365	24.1065	23.5883	23.9043	24.1036	23.8565	23.9944	24.2351	21.8158	23.9459	24.0341				3	3	3	26.1	26.1	26.1	21.471	0	10.901	256720000	16	0.609825	D3Z108;E9QN77;Q9JMG3;D3Z5X7	D3Z108;E9QN77;Q9JMG3	Transmembrane and ubiquitin-like domain-containing protein 1	Tmub1
25.4079	25.957	25.4677	25.2621	25.9652	25.5143	25.3161	25.5277	25.4648	24.2008	25.4476	25.6106				8	8	8	19.4	19.4	19.4	52.93	0	22.753	633560000	54	0.293984	D3Z118;P97411;A5A8K4;P97411-2;D3Z376;S4R217;D3Z119;D3Z020	D3Z118;P97411;A5A8K4;P97411-2;D3Z376;S4R217;D3Z119	Islet cell autoantigen 1	Ica1
27.7539	21.8523	28.8563	26.023	28.0433	27.8212	23.3437	26.8615	21.3079	27.1519	22.3563	22.4214				3	3	2	15.6	15.6	12.2	21.543	0.00068343	3.0773	1990000000	10	0.39945	D3Z136;Q8BHI7;D3Z0Z6	D3Z136;Q8BHI7;D3Z0Z6	Elongation of very long chain fatty acids protein;Elongation of very long chain fatty acids protein 5	Elovl5
22.1924	21.0031	23.3151	23.7828	22.1779	20.8604	22.2239	22.0611	23.5332	22.5147	22.9929	23.8808				2	2	2	2.4	2.4	2.4	111.65	0	3.6366	91423000	9	0.153806	D3Z1F9;Q8C0M0-2;Q8C0M0;Q8C0M0-3	D3Z1F9;Q8C0M0-2;Q8C0M0;Q8C0M0-3	WD repeat-containing protein 59	Wdr59
29.1981	28.9769	27.0858	28.755	28.6632	28.5332	27.9917	29.0331	28.9604	28.4611	28.564	28.3634				10	10	10	42.1	42.1	42.1	21.535	0	69.473	7568300000	262	0.0214549	D3Z1H9;Q7TMS6;Q3U011;Q9JL62;D3Z1H8	D3Z1H9;Q7TMS6;Q3U011;Q9JL62;D3Z1H8	Glycolipid transfer protein	Gltp
23.366	23.5019	24.5476	23.4546	24.0956	24.1218	23.0508	22.6263	23.7836	23.6862	22.9687	22.8932				4	4	4	14.6	14.6	14.6	37.916	0	6.2058	148260000	17	0.61412	D3Z1M4;Q3URT4;Q9JLK7-2;Q9JLK7	D3Z1M4;Q3URT4;Q9JLK7-2;Q9JLK7	Calcium-binding protein 1	Cabp1
25.9683	26.3978	26.3026	25.8118	25.74	25.0247	26.3509	25.6446	25.8952	25.9903	26.1777	26.3382				13	13	6	23.8	23.8	8.9	74.688	0	28.883	931280000	74	1.02728	D3Z1R6;D3Z5R9;Q7TN99-4;Q7TN99-3;Q7TN99-2;Q7TN99;F6T0J8;A1A562;Q7TN99-5	D3Z1R6;D3Z5R9;Q7TN99-4;Q7TN99-3;Q7TN99-2;Q7TN99;F6T0J8;A1A562;Q7TN99-5	Cytoplasmic polyadenylation element-binding protein 3	Cpeb3
23.7833	24.179	21.6588	23.0038	24.0913	23.6242	23.1715	23.4452	24.605	23.5267	24.1131	22.0606				5	4	4	20	17.2	17.2	24.188	0	5.5825	267870000	21	0.0535603	D3Z1T0;Q8K2U2;D6RFR9	D3Z1T0;Q8K2U2	Alpha-ketoglutarate-dependent dioxygenase alkB homolog 6	Alkbh6
27.9933	27.9314	28.3496	27.5673	27.8488	27.846	27.9608	28.429	27.8863	27.8318	27.9533	28.1578				8	8	5	45.1	45.1	34.3	11.729	0	111.29	4398800000	246	0.575875	D3Z1Z8;D3Z5N2;Q545B6;P54227;Q9DCP3;Q91XT3;Q9CYU5;Q9CXQ8;Q8C2H3	D3Z1Z8;D3Z5N2;Q545B6;P54227;Q9DCP3;Q91XT3;Q9CYU5;Q9CXQ8;Q8C2H3	Stathmin	Stmn1
23.7382	23.6423	23.9015	23.9086	23.3531	23.9487	24.0383	23.7307	23.883	24.3533	23.7759	24.2028				4	1	1	25.6	7.5	7.5	22.028	0	41.435	262040000	44	0.525855	D3Z285	D3Z285		Nfu1
24.655	24.7105	24.3357	24.334	24.3281	24.346	23.1607	23.3761	24.9152	24.0546	23.9797	24.3496				5	5	5	17.4	17.4	17.4	49.401	0	9.6313	398640000	26	0.440521	D3Z286	D3Z286		Tmppe
27.8232	27.8901	28.6009	27.6716	27.9697	27.7776	27.7001	27.851	27.6549	27.8261	27.6992	28.0234				29	29	28	41.7	41.7	41	96.871	0	258.92	6504000000	326	0.455561	E9Q8Z4;E9Q8Z9;D3Z2H2;E9Q901;E9Q904;G3X9V2;E9Q8Z6;E9Q8Z8;P30999;E9Q986;D3Z7H6;E9Q907;E9Q905;E9Q903;E9Q8Z5;P30999-2;P30999-3;Q3TPD1;E9Q906;D3Z2H7;Q3UF77	E9Q8Z4;E9Q8Z9;D3Z2H2;E9Q901;E9Q904;G3X9V2;E9Q8Z6;E9Q8Z8;P30999;E9Q986;D3Z7H6;E9Q907;E9Q905;E9Q903;E9Q8Z5;P30999-2;P30999-3;Q3TPD1;E9Q906;D3Z2H7;Q3UF77	Catenin delta-1	Ctnnd1
23.8838	22.0359	23.546	23.5664	23.9199	22.5244	22.1336	22.8186	20.381	24.0255	22.9312	23.1343				5	5	5	25.3	25.3	25.3	30.841	0	6.9599	130540000	18	0.724202	D3Z2J4;D3Z632;Q05BP5;Q64362	D3Z2J4;D3Z632;Q05BP5;Q64362	AKT-interacting protein	Aktip
27.1036	27.1713	26.8818	27.0217	26.9796	27.0085	26.4898	26.8574	26.6568	27.1979	27.0982	27.1201	+	Cluster 5		7	7	7	28.4	28.4	28.4	29.591	0	17.469	1940800000	114	2.14186	D3Z2J6;Q9D710	D3Z2J6;Q9D710	Thioredoxin-related transmembrane protein 2	Tmx2
25.7427	25.9271	26.1085	25.7925	25.4536	25.6268	26.2722	25.9164	25.3946	26.3419	25.7302	25.9201				15	13	13	20.1	18.1	18.1	115.96	0	41.811	946690000	80	0.310766	D3Z2W1;S4R2G0;D3YWQ0;D3Z519;S4R215	D3Z2W1;S4R2G0;D3YWQ0;D3Z519;S4R215	Diacylglycerol kinase	Dgki
28.3203	28.3483	28.6042	28.4996	28.7139	28.3262	28.5987	28.6391	28.5022	28.3889	28.6096	28.1958			O	39	39	24	30.9	30.9	19.3	160.01	0	178.01	5897600000	304	0.26204	D3Z2Z1;F8WIA1;Q922J3;D3Z3M7;Q922J3-2;F6RCU2;Q8C0S5;Q9QZF4;F6RAY2	D3Z2Z1;F8WIA1;Q922J3;D3Z3M7;Q922J3-2;F6RCU2;Q8C0S5	CAP-Gly domain-containing linker protein 1	Clip1
30.32	30.3449	31.3214	30.0714	30.3559	30.4778	30.3351	30.3665	30.2953	30.3973	30.131	30.3584				12	11	4	47.5	45.6	22.5	34.954	0	144.66	21239000000	528	0.339351	D3Z396;Q8BG33;Q3TYC2;Q99PJ0;Q3USC2	D3Z396;Q8BG33;Q3TYC2;Q99PJ0;Q3USC2	Neurotrimin	Ntm
27.9395	28.155	27.6041	27.4894	27.8769	27.9938	27.9698	27.6151	28.0902	27.7895	27.8022	28.0591				6	6	5	41.5	41.5	33.8	21.919	0	43.707	5855900000	111	0.0315804	D3Z3A0;Q9DCL8;Q9CT86;Q8BVM6;Q05BD3	D3Z3A0;Q9DCL8;Q9CT86;Q8BVM6	Protein phosphatase inhibitor 2	Ppp1r2
24.3467	25.2339	25.567	23.8921	24.7787	24.5503	25.2186	24.5963	24.7646	25.1429	24.5559	25.2224			O	33	2	2	48.4	1.8	1.8	91.622	0	48.2	415730000	17	0.421902	D3Z3B8	D3Z3B8		Dlg1
22.4864	20.1259	21.9955	23.3853	22.797	22.1683	21.7571	23.0517	23.6185	23.523	23.214	23.0972				3	3	3	10.9	10.9	10.9	22.628	0.0044225	2.1012	142120000	14	0.818159	D3Z3C1;Q9WUD8;J3QPY3;Q3U119	D3Z3C1;Q9WUD8	Fas apoptotic inhibitory molecule 1	Faim
24.9037	22.1716	27.5419	24.9228	25.6151	25.4794	26.3582	24.9858	25.8787	26.1673	25.1531	25.5395				7	7	7	15.8	15.8	15.8	73.882	0	121.67	835720000	74	0.0558187	D3Z3N9;Q8BM65;Q8BM65-3;Q8BM65-4;Q8BM65-2;Q8BM65-5	D3Z3N9;Q8BM65;Q8BM65-3;Q8BM65-4;Q8BM65-2;Q8BM65-5	Neuronal tyrosine-phosphorylated phosphoinositide-3-kinase adapter 2	Nyap2
25.3426	26.4243	27.3833	26.3824	26.152	27.1334	26.4188	26.2268	26.3636	26.6237	25.9255	26.1713				16	14	14	40.2	38.7	38.7	54.395	0	56.25	1360400000	73	0.0316571	D3Z3Z3;Q8K5A7;P54285	D3Z3Z3;Q8K5A7;P54285	Voltage-dependent L-type calcium channel subunit beta-3	Cacnb3
25.0118	24.9345	25.7591	25.2953	24.8964	24.9062	24.8231	24.9809	25.1214	25.2228	24.9735	24.7484				7	7	7	25	25	25	33.994	0	25.236	1779800000	64	0.17105	D3Z456;Q91XB2;Q99N95;Q05DC5;F6W7C7	D3Z456;Q91XB2;Q99N95;Q05DC5;F6W7C7	39S ribosomal protein L3
25.3638	24.7917	24.7592	25.0176	25.0319	25.2403	24.5604	25.0835	25.2711	25.122	24.9704	25.2232				8	8	8	35.9	35.9	35.9	28.657	0	13.422	554910000	43	0.0612618	D3Z479;Q91WE1;D3YVT2;Q9CW22	D3Z479;Q91WE1	Sorting nexin-15	Snx15
24.6161	24.9955	23.6518	24.3855	24.7815	24.6861	24.5754	24.0998	24.3246	24.0132	24.9648	25.0133				5	4	4	18.6	15.7	15.7	41.686	0	6.9933	410290000	35	0.0952716	Q3TTP7;D3Z481;Q3U2M0;Q6P9N1	Q3TTP7;D3Z481;Q3U2M0;Q6P9N1	Hyccin	Fam126a
21.7654	23.894	22.8277	22.9162	24.3024	24.0135	23.0002	24.0166	23.9111	23.4243	24.0575	23.8745				2	2	2	18.8	18.8	18.8	12.652	0	6.6387	208350000	16	0.421433	D3Z497;Q9WTZ1	D3Z497;Q9WTZ1	RING-box protein 2	Gm7075;Rnf7
24.2802	25.5576	25.8222	23.8707	25.2931	25.011	25.1347	24.0832	25.4351	24.9904	25.0702	25.3987				4	1	1	25	9.5	9.5	16.043	0.0063457	1.9091	525980000	14	0.104999	Q8BJL3;D3Z4C5;D3Z588;D3Z4K9	Q8BJL3;D3Z4C5;D3Z588;D3Z4K9		Celf5
23.7766	23.8646	23.2261	23.582	23.8869	23.0778	20.2967	24.2173	23.5624	24.026	23.907	23.2146				3	3	3	27.6	27.6	27.6	15.363	0	12.707	249900000	59	0.176041	D3Z4C9;Q9CQY6;D3Z4D6	D3Z4C9;Q9CQY6	Ubiquinol-cytochrome-c reductase complex assembly factor 2	Uqcc2
24.6562	21.6357	25.6027	24.9921	24.9169	25.2299	22.7707	22.1167	25.141	21.9657	24.85	24.9557				4	4	4	32.9	32.9	32.9	17.007	0	9.2653	406490000	24	0.207577	D3Z4E2;Q8CFV4	D3Z4E2;Q8CFV4	Neuritin	Nrn1
24.6168	24.9322	25.3918	25.2807	25.1776	25.5997	23.8479	24.8243	25.1802	24.857	25.1842	22.3396				6	6	6	9.4	9.4	9.4	88.483	0	15.239	520050000	43	0.378208	D3Z4E6;Q3ZK22;Q3ZK22-3;Q3ZK22-4;D3YVB1;F6W383;F7CPT8;Q3ZK22-2	D3Z4E6;Q3ZK22;Q3ZK22-3;Q3ZK22-4	Vezatin	Vezt
26.0144	26.6994	25.9396	25.1071	25.5018	26.067	26.1403	25.9592	26.2169	25.2056	25.426	26.1691				9	8	2	13.8	12.8	3.6	88.327	0	18.488	909310000	58	0.726714	D3Z4J9;Q05BC3-3;D6RII3;Q05BC3-2;Q05BC3	D3Z4J9;Q05BC3-3;D6RII3;Q05BC3-2;Q05BC3	Echinoderm microtubule-associated protein-like 1	Eml1
23.5418	23.3529	22.641	23.1376	23.5765	23.2354	21.9286	23.5281	22.4136	22.9909	23.4243	22.6692				5	5	5	16.8	16.8	16.8	41.152	0.00014092	3.5422	123890000	19	0.349145	D3Z4P2;P59481;F6QN75;Q05CD1;J3QNZ7	D3Z4P2;P59481	VIP36-like protein	Lman2l
25.883	25.9317	25.6958	26.402	25.6263	26.0752	25.6444	25.8511	26.2261	25.8719	25.8148	25.754				13	13	13	38.9	38.9	38.9	56.059	0	273.28	3552800000	148	0.143836	D3Z4V1;Q922V4;F8WI31	D3Z4V1;Q922V4;F8WI31	Pleiotropic regulator 1	Plrg1
22.7995	22.553	22.6544	22.1403	20.8391	22.728	23.0473	21.4005	21.4828	21.7968	22.8953	21.7104				1	1	1	5.5	5.5	5.5	35.479	0	5.129	51179000	8	0.214135	D3Z5F2;Q6P1I3	D3Z5F2;Q6P1I3	UPF0536 protein C12orf66 homolog	BC048403
25.0392	24.6454	25.4116	24.823	25.9713	25.5571	25.3125	25.2285	25.6703	24.9755	25.7718	25.8624				21	21	21	24.6	24.6	24.6	112.53	0	39.902	2052000000	73	0.263567	D3Z5I1;Q3UPF5;Q3UPF5-2;Q8K302;G3X9X5	D3Z5I1;Q3UPF5;Q3UPF5-2;Q8K302;G3X9X5	Zinc finger CCCH-type antiviral protein 1	Zc3hav1
22.1745	22.4872	23.34	23.133	23.4033	24.1153	23.3512	23.1376	23.2192	22.5006	22.1628	21.7953	+	Cluster 4		6	6	4	7.3	7.3	5.5	132.82	0	8.6576	410820000	32	1.73032	D3Z5I9;Q9CXK9;F6Y0Q7	D3Z5I9;Q9CXK9	RNA-binding protein 33	Rbm33
28.631	28.75	29.7664	28.7951	29.3873	29.0348	29.2238	28.9923	29.057	29.0442	29.2928	28.9166				44	42	4	34.8	33.8	4	158.54	0	135.9	8102200000	318	0.00044071	D3Z5K9;D3Z5K8;Q80Z38-2;Q80Z38	D3Z5K9;D3Z5K8;Q80Z38-2;Q80Z38	SH3 and multiple ankyrin repeat domains protein 2	Shank2
25.6395	26.2649	26.5922	25.2874	26.1172	24.4495	25.037	25.3672	25.2376	25.2101	24.8492	24.4725				21	21	21	11.9	11.9	11.9	232.08	0	39.701	906460000	60	1.1429	D3Z5N5;Q9Z1T6-1;Q9Z1T6;Q9Z1T6-3	D3Z5N5;Q9Z1T6-1;Q9Z1T6	1-phosphatidylinositol 3-phosphate 5-kinase	Pikfyve
23.4589	23.5659	24.2962	23.2364	22.6354	23.0533	23.0426	23.2004	23.0297	24.6113	23.2755	23.189				3	3	3	5.4	5.4	5.4	101.81	0	18.653	164780000	16	0.751547	D3Z601;Q99JH7	D3Z601;Q99JH7	Calsyntenin-3	Clstn3
29.4541	29.4985	29.5551	29.5898	29.302	29.42	29.3241	29.7629	29.681	29.5737	29.2434	29.7862				11	11	11	81.2	81.2	81.2	16.137	0	106.16	14487000000	232	0.089847	D3Z645;Q9QZ88;Q9QZ88-2;D3YYD5;D3YW98	D3Z645;Q9QZ88;Q9QZ88-2;D3YYD5;D3YW98	Vacuolar protein sorting-associated protein 29	Vps29
33.1956	33.136	33.1367	33.1166	33.162	33.1394	33.1469	33.1483	33.1683	33.1551	33.2759	33.1013				70	70	61	62.3	62.3	54.9	144.59	0	323.31	141780000000	3245	0.0836633	E9Q7S0;F7BQW7;D3Z656;Q8CHC4;D3Z1M7;F7CD11;F6XIX0;Q3V053	E9Q7S0;F7BQW7;D3Z656;Q8CHC4	Synaptojanin-1	Synj1
22.3253	24.6187	24.1249	24.5696	23.9348	22.6995	23.3401	24.2285	23.5511	22.0549	24.1146	23.3712				8	7	7	20.7	19.2	19.2	51.996	0	21.602	242040000	24	0.0593812	E2QRQ3;D3Z6D2;Q8CJ67-3;Q8CJ67-2;Q8CJ67;Q8CJ67-4;D3YXB2;D3Z461;D6RGR9;Q8CJ67-5	E2QRQ3;D3Z6D2;Q8CJ67-3;Q8CJ67-2;Q8CJ67;Q8CJ67-4	Double-stranded RNA-binding protein Staufen homolog 2	Stau2
26.1588	25.8235	25.9913	25.8334	25.8699	25.7459	25.9765	25.9228	25.7935	26.0196	26.0971	21.6222			O	16	1	1	53.8	5.6	5.6	30.364	0	23.279	872830000	27	0.278872	D3Z6G3;D3YUY6	D3Z6G3;D3YUY6		Mapre3
26.9343	26.7179	26.8731	27.5502	27.0707	27.2275	25.7864	26.7552	26.7961	27.6331	27.31	25.6057				3	3	2	22.2	22.2	14.6	20.041	0	13.735	2003800000	84	0.310608	D3Z6H3;Q9WUB4;D3Z4E5	D3Z6H3;Q9WUB4;D3Z4E5	Dynactin subunit 6	Dctn6
22.1449	24.1348	22.965	20.6505	22.4434	23.1236	22.0053	21.6661	22.0552	23.3243	21.3525	22.2748				5	5	5	23.5	23.5	23.5	32.173	0	11.167	333230000	14	0.31079	D3Z6I3;Q8CCZ4;Q99M04	D3Z6I3;Q8CCZ4;Q99M04	Lipoyl synthase
26.7995	26.6306	27.0677	26.7446	26.0141	27.0394	25.9915	25.9941	26.3556	26.967	26.2481	26.7594				8	8	8	25.5	25.5	25.5	37.007	0	41.432	1796200000	112	0.792943	D3Z6I4;Q921W4;D3YZD6;Q921W4-2;D3YU21;F7BGV1	D3Z6I4;Q921W4;D3YZD6;Q921W4-2;D3YU21	Quinone oxidoreductase-like protein 1	Cryzl1
23.0853	20.8043	22.7537	23.6044	22.867	22.9713	22.2537	23.033	21.1125	22.7208	23.0483	21.8331				12	12	12	21	21	21	71.302	0	22.489	677110000	45	0.295874	D3Z6S1;Q8BM55;Q8BM55-2;Q8BM55-3	D3Z6S1;Q8BM55	Transmembrane protein 214	Tmem214
22.9133	23.6557	23.5168	23.5012	23.5176	23.2825	22.587	23.3894	24.0767	23.7903	23.7731	21.6835				5	5	5	16	16	16	39.901	0	5.5099	161390000	25	0.0271349	D3Z6S7;P0C673	D3Z6S7;P0C673	Immunoglobulin superfamily member 11	Igsf11
26.2233	26.4947	26.3258	26.1889	26.1478	25.9602	26.6453	26.6443	26.7436	26.4449	26.3836	25.9495	+	Cluster 1		7	7	7	24.9	24.9	24.9	45.632	0	33.369	1182800000	68	1.81213	D3Z6Y2;Q91ZH7;D3YU06;Q91ZH7-2;F6RSE8	D3Z6Y2;Q91ZH7;D3YU06;Q91ZH7-2	Phospholipase ABHD3	Abhd3
26.1137	26.8124	26.1168	25.746	26.1793	25.3574	25.3946	25.8112	26.0535	25.3587	26.1586	26.5848				8	8	1	44.7	44.7	8.8	25.919	0	39.401	2048500000	53	0.410892	D3Z730;Q0P688;Q3UUT0;D3Z729;Q80ZJ3;D3YUV9;Q8BMB3;M0QWD1	D3Z730;Q0P688;Q3UUT0;D3Z729;Q80ZJ3;D3YUV9;Q8BMB3;M0QWD1	Eukaryotic translation initiation factor 4E type 2	Eif4e2
25.3838	25.8819	25.7372	25.388	25.9009	25.4707	25.8008	25.3631	25.8567	26.0724	25.3033	25.6097				15	15	15	36.7	36.7	36.7	62.352	0	49.191	2068200000	109	0.0079484	D3Z780;Q61749;Q61749-2;F7CPG6	D3Z780;Q61749;Q61749-2	Translation initiation factor eIF-2B subunit delta	Eif2b4
24.2801	24.3844	23.0128	23.1757	22.991	23.8324	24.0926	22.8655	23.3848	23.8147	23.1466	23.7386				2	2	2	21	21	21	19.378	0	37.458	441600000	34	0.175485	D3Z7C0;Q3UKS6;Q9Z2Q5	D3Z7C0;Q3UKS6;Q9Z2Q5	39S ribosomal protein L40
26.7132	27.2489	27.0619	27.0537	27.1904	26.6178	26.6964	27.1248	26.9454	26.4312	26.942	27.4079				33	30	22	26.4	23.6	18.2	169.52	0	61.778	1938200000	153	0.00528465	F8WI56;D3Z7D3;Q66L71;Q8BWT5;F7DDW0	F8WI56;D3Z7D3;Q66L71;Q8BWT5	Disco-interacting protein 2 homolog A	Dip2a
23.4885	21.7736	24.0625	23.4189	20.9133	20.9527	23.1091	23.7279	23.7468	23.3708	23.7734	24.0197				10	10	10	13.8	13.8	13.8	98.987	0	20.339	551820000	48	0.880239	D3Z7D5;Q02788	D3Z7D5;Q02788	Collagen alpha-2(VI) chain	Col6a2
28.5879	28.7551	28.8935	28.5513	28.6262	28.3722	28.2409	28.4717	28.5747	28.7217	28.6391	28.7625				19	11	11	51	39.3	39.3	51.245	0	172.94	6071100000	268	1.2216	D3Z7E5;Q2NL51	D3Z7E5;Q2NL51	Glycogen synthase kinase-3 alpha	Gsk3a
25.5603	25.5834	25.6679	25.6579	25.6394	25.1167	25.1588	25.6804	25.252	24.358	25.7008	25.6512				10	10	10	33.8	33.8	33.8	43.749	0	61.008	1367900000	108	0.116419	D3Z7P0;Q8K3W0;Q8K3W0-1;Q8K3W0-5;E9Q0U3;Q8K3W0-6;Q8K3W0-4;E9Q8Q1	D3Z7P0;Q8K3W0;Q8K3W0-1;Q8K3W0-5;E9Q0U3;Q8K3W0-6;Q8K3W0-4	BRCA1-A complex subunit BRE	Bre
32.1329	32.4772	32.7845	32.3221	32.3954	32.3085	32.3553	32.324	32.3159	32.3899	32.4615	32.2482				30	30	0	58.6	58.6	0	73.963	0	323.31	92205000000	1920	0.108808	D3Z7P3;F7B327	D3Z7P3	Glutaminase kidney isoform
21.7187	21.3743	21.4654	22.5262	21.4481	21.7282	22.553	22.6822	22.1906	21.7909	21.457	21.6329	+	Cluster 2		25	2	2	57	5.6	5.6	65.994	0	53.473	658500000	26	1.51817	D3Z7P3-2;F6RDM4	D3Z7P3-2	Glutaminase kidney isoform
27.126	26.7552	27.5667	26.5378	26.649	25.5594	26.2089	27.0028	26.9665	26.6585	27.0579	26.3214				10	1	1	35.6	10.2	10.2	26.294	0	145.14	2648700000	51	0.677786	D3Z7R4	D3Z7R4		Syt1
24.9979	24.6286	24.1199	24.8152	24.7034	21.9454	23.5566	24.1879	23.9181	24.1673	24.7199	24.0641				12	12	12	16.5	16.5	16.5	90.72	0	23.546	394280000	36	0.164009	D3Z7V3;H7BX64;Q3URD3-2;Q3URD3;F8WIH0;F6YCM8;F6UV57;Q3URD3-5;D3YV81;Q3URD3-4;Q3URD3-3;Q3TQF4;F6WY34	D3Z7V3;H7BX64;Q3URD3-2;Q3URD3;F8WIH0;F6YCM8	Sarcolemmal membrane-associated protein	Slmap
27.2464	26.886	26.8081	27.4751	26.769	27.4373	26.8695	26.8276	26.8247	27.1243	27.2341	26.5306				11	11	11	19.8	19.8	19.8	88.085	0	62.85	2761000000	145	0.310357	D4AFX6;Q6ZQK5;Q6ZQK5-2;Q8CI47;Q8K2H4	D4AFX6;Q6ZQK5;Q6ZQK5-2	Arf-GAP with coiled-coil
23.5256	24.2816	22.7183	22.9412	22.8961	23.3543	23.025	23.0207	23.7285	22.804	23.4401	22.7849				5	5	5	26.6	26.6	26.6	26.812	0	12.098	167030000	29	0.208154	Q3USF3;Q3UJY2;D4Q8F9;P58158;Q3UN75	Q3USF3;Q3UJY2;D4Q8F9;P58158;Q3UN75	Galactosylgalactosylxylosylprotein 3-beta-glucuronosyltransferase 3	B3gat3
32.4948	32.3982	33.4614	32.3323	32.4059	32.2368	32.3991	32.4268	32.2242	32.3445	32.4052	32.3839				51	51	3	44	44	4.4	132.1	0	323.31	96353000000	2144	0.563255	Q3UHH0;Q3UHJ3;F8WHB1;D5L240;Q9R0K7;Q6DIB8	Q3UHH0;Q3UHJ3;F8WHB1;D5L240;Q9R0K7;Q6DIB8	Calcium-transporting ATPase;Plasma membrane calcium-transporting ATPase 2	Atp2b2
25.4853	24.6775	24.3999	25.3604	24.485	24.781	25.5239	24.2134	24.5621	25.5059	24.4727	23.9163				5	5	4	57.1	57.1	53.2	16.453	0	8.8728	652750000	54	0.01625	D5MCW4;Q9CQ89;Q8VC83;Q9CQ89-3;REV__Q8CEV3;REV__Q3TR22;Q05DG8;REV__Q8CEC8;REV__Q8BNP6;REV__Q7TPC7;REV__O08796;Q78KK3	D5MCW4;Q9CQ89	Protein CutA	Cuta
29.537	29.3228	29.8886	29.2851	29.4139	29.2486	29.4416	29.1841	29.157	29.1417	29.0528	29.1045	+	Cluster 4		27	27	27	40.3	40.3	40.3	99.714	0	323.31	14616000000	467	1.32849	D6QSS8;Q9R1V6;Q9R1V6-13;Q9R1V6-15;Q9R1V6-8;Q9R1V6-14;Q9R1V6-11;Q9R1V6-12;A4FUT9;D3YUP9;Q9R1V6-20;Q9R1V6-1;Q9R1V6-5;Q9R1V6-9;Q9R1V6-4;Q9R1V6-17;Q9R1V6-6;Q9R1V6-7;Q9R1V6-10;Q9R1V6-19;Q9R1V6-2;Q9R1V6-18;Q9R1V6-21;Q9R1V6-16;D3YUQ0;F6XRZ6;F6VJ78;F7BZ55;F7DAP1;F6XIT3;F7CDH3;F6PZ09;S4R1S5;F7BXL9;F6SK63;F6TDF4;F7AYY9	D6QSS8;Q9R1V6;Q9R1V6-13;Q9R1V6-15;Q9R1V6-8;Q9R1V6-14;Q9R1V6-11;Q9R1V6-12;A4FUT9;D3YUP9;Q9R1V6-20;Q9R1V6-1;Q9R1V6-5;Q9R1V6-9;Q9R1V6-4;Q9R1V6-17;Q9R1V6-6;Q9R1V6-7;Q9R1V6-10;Q9R1V6-19;Q9R1V6-2;Q9R1V6-18;Q9R1V6-21;Q9R1V6-16	Disintegrin and metalloproteinase domain-containing protein 22	Adam22
22.1095	21.9158	22.5296	22.3598	23.3204	22.6224	23.6078	22.3546	22.6511	22.5439	20.9523	23.1058				3	3	3	35.1	35.1	35.1	9.9022	0	6.4867	148130000	14	0.27261	D6RIR0;D6RFP3;Q8K1A5;D6RDC1	D6RIR0;D6RFP3;Q8K1A5;D6RDC1	Transmembrane protein 41B	Tmem41b
24.151	21.7223	24.571	22.7901	24.3813	23.3063	22.5955	22.1889	23.3235	23.8623	23.4443	24.5022				3	3	1	16	16	4.2	32.062	0	29.681	390680000	27	0.303974	D6RHQ2;D6RFA9	D6RHQ2;D6RFA9		Entpd1
22.292	21.1268	21.5664	22.187	21.9773	22.0278	21.412	23.1988	21.1692	21.8208	21.7935	22.2942				2	2	2	18.4	18.4	18.4	16.254	0	29.293	157620000	30	0.0535221	D6RI20;Q9CR20;J3QMQ2	D6RI20;Q9CR20;J3QMQ2	Immediate early response 3-interacting protein 1	Hdhd2;Ier3ip1;Gm10784
22.3756	22.3067	21.8528	21.1034	22.5823	23.1496	21.9334	22.5037	22.6211	22.2265	22.3332	22.3154				1	1	1	13	13	13	12.509	0	4.5953	63804000	8	0.00633261	D6RI31;Q8BFQ6	D6RI31;Q8BFQ6	Disrupted in renal carcinoma protein 2 homolog	Dirc2
26.1099	25.6992	26.5409	26.0807	25.5326	26.0272	26.502	25.386	25.464	25.9812	25.6067	26.1188				18	17	17	16.7	16.3	16.3	175	0	81.164	1030700000	81	0.0928622	Q0VF51;D9HP81;Q9EQZ7;Q6ZQ55;Q9EQZ7-3;Q9EQZ7-2;Q6BCW3;Q6BCW1;Q6BCV9;Q6BCV7	Q0VF51;D9HP81;Q9EQZ7;Q6ZQ55;Q9EQZ7-3	Regulating synaptic membrane exocytosis protein 2	Rims2
20.6552	20.7742	21.9008	22.14	21.406	21.1956	21.4387	22.935	21.3335	21.0558	20.4759	22.1993				7	7	7	47.2	47.2	47.2	17	0	108.65	583770000	25	0.223474	E0CX20;Q6PGH1	E0CX20;Q6PGH1	Protein BUD31 homolog	Bud31
25.6149	26.1352	26.5785	25.2615	25.8428	26.3385	24.9378	25.5851	25.0441	26.0534	25.7439	26.1281				5	5	5	11.7	11.7	11.7	59.6	0	57.149	881900000	35	0.99338	E0CX32;Q5SP85-3;Q5SP85-2;Q5SP85;F6TRJ8;F7B6W4	E0CX32;Q5SP85-3;Q5SP85-2;Q5SP85	Coiled-coil domain-containing protein 85A	Ccdc85a
24.497	20.2889	24.5156	24.1423	24.5543	23.6254	22.3599	24.8735	24.0494	23.6423	24.1065	24.1006				1	1	1	12.4	12.4	12.4	11.933	0.00067751	2.9652	292180000	12	0.0834397	E0CZ04;E0CX39;Q923B0-2;Q923B0	E0CZ04;E0CX39;Q923B0-2;Q923B0	Gamma-glutamylaminecyclotransferase	Ggact
24.4271	23.8299	23.0671	24.0484	23.3689	24.4427	23.4722	23.3975	23.9516	21.7464	23.7274	22.2017			O	2	2	2	65.6	65.6	65.6	3.8054	0	44.563	636560000	36	0.856569	E0CZE8;E0CXR0;E0CX98;Q9D2C7	E0CZE8;E0CXR0;E0CX98;Q9D2C7	Bax inhibitor 1	Tmbim6
26.6939	26.6846	27.0005	27.1598	27.2182	26.5835	25.7995	26.9071	26.8294	27.3214	26.7548	26.491				7	7	7	50	50	50	23.513	0	37.986	1828900000	91	0.226787	E0CXA9;Q3UGM5;Q6PEB6;E0CYJ0;G8JL35;E0CX17	E0CXA9;Q3UGM5;Q6PEB6;E0CYJ0	MOB-like protein phocein	Mob4
24.5819	24.8267	23.8012	24.7392	24.7521	24.4191	24.7689	24.5874	24.6369	24.1073	24.9085	24.7216				2	2	1	15	15	10.8	23.653	0	33.323	351810000	48	0.0930438	E0CXJ2	E0CXJ2		Bscl2
30.1431	30.1283	29.8478	30.0341	29.9341	30.1627	30.0765	30.2932	29.9466	29.9691	30.0545	30.0255				20	20	19	63.8	63.8	60.4	35.231	0	166.83	16109000000	414	0.0612666	E0CXN5;P13707	E0CXN5;P13707	Glycerol-3-phosphate dehydrogenase [NAD(+)];Glycerol-3-phosphate dehydrogenase [NAD(+)]
26.5853	26.4097	26.009	25.7071	26.7398	26.2298	26.4151	26.6316	26.7866	25.926	26.2097	26.6555				8	8	8	20.7	20.7	20.7	55.339	0	16.128	1115900000	51	0.236037	E0CXZ1;J3QM95;F8WGT4;Q8BYN5-2;Q8BYN5;A1L3T0;Q8BYN5-3;Q8BWC3	E0CXZ1;J3QM95;F8WGT4;Q8BYN5-2;Q8BYN5	FSD1-like protein	Fsd1l
29.3865	29.5712	29.8471	29.3086	29.6745	29.5027	29.5674	29.6852	29.825	29.4563	29.5774	29.394				32	32	20	29	29	20.2	162.21	0	159.57	11094000000	425	0.386434	E0CZA5;E0CY11;F6RHI8;Q9CS84-3;Q9CS84-2;Q9CS84;Q9CS84-5;Q9CS84-4;H3BK41;H3BK93;G3UWQ9	E0CZA5;E0CY11;F6RHI8;Q9CS84-3;Q9CS84-2;Q9CS84;Q9CS84-5;Q9CS84-4	Neurexin-1	Nrxn1
24.9859	25.0062	25.0008	25.2206	25.5242	25.3835	25.4716	25.5119	25.5637	25.778	26.0931	25.3234	+	Cluster 2		3	3	3	18.8	18.8	18.8	23.698	0	49.876	710210000	38	1.81645	E0CY18;Q91X58	E0CY18;Q91X58	AN1-type zinc finger protein 2B	Zfand2b
24.84	25.2123	24.5274	26.0934	24.7825	25.8779	25.6179	25.8611	25.0293	25.6475	25.4686	25.5796				2	2	2	38.3	38.3	38.3	5.4004	0	4.005	778280000	22	0.648548	E0CY91;E0CYW1;E0CY38;E9QJZ1;E0CZB3;Q9EPV8;G3UWR6	E0CY91;E0CYW1;E0CY38;E9QJZ1;E0CZB3;Q9EPV8;G3UWR6	Ubiquitin-like protein 5	Ubl5;Gm16381
24.2794	24.1887	24.2941	24.7246	24.4277	24.4151	24.5539	24.1921	24.4485	24.5743	24.8211	23.1274				9	9	9	17.4	17.4	17.4	68.879	0	50.784	1302400000	68	0.0894418	E0CYH4;Q8C6G8;B2RTG7;F7DFQ2;F6UT94;F8WH48	E0CYH4;Q8C6G8;B2RTG7	WD repeat-containing protein 26	Wdr26
28.1704	28.216	28.1304	28.1945	28.0377	28.2421	27.8665	27.7708	28.3382	28.0871	28.0452	28.1503				24	24	19	15.2	15.2	12.8	221.88	0	129.62	4269600000	203	0.256924	E9QMI9;E0CYT1;E9QMI8;E9QM73;Q3UH66-7;Q3UH66-3;Q3UH66-5;E9Q6Q2;E9QJQ9;Q3UH66-6;Q3UH66-4;Q3UH66;E0CZE3;Q3UH66-2;F6SRP4;Q3V473;E9PZ38;E9Q470	E9QMI9;E0CYT1;E9QMI8;E9QM73;Q3UH66-7;Q3UH66-3;Q3UH66-5;E9Q6Q2;E9QJQ9;Q3UH66-6;Q3UH66-4;Q3UH66;E0CZE3;Q3UH66-2	Serine/threonine-protein kinase WNK2	Wnk2
31.2575	31.0171	30.9385	31.1189	31.0563	31.3008	30.8807	31.0841	30.9274	31.1841	31.0757	31.1656				13	13	13	65.6	65.6	65.6	24.634	0	323.31	33548000000	550	0.57989	Q545L9;F7D432;E9PWE0;E0CYV0;P23506;P23506-2;Q8BPI6;F6V9F1;F6TXE3	Q545L9;F7D432;E9PWE0;E0CYV0;P23506;P23506-2;Q8BPI6	Protein-L-isoaspartate O-methyltransferase;Protein-L-isoaspartate(D-aspartate) O-methyltransferase	Pcmt1
24.8845	25.6959	26.0328	25.7655	25.2881	25.3582	25.6793	26.0171	24.9471	26.3473	25.7115	25.6298				6	6	6	28.6	28.6	28.6	27.735	0	50.935	777890000	78	0.162811	E0CYX9;Q3TC33;E0CYP1;Q3TC33-2	E0CYX9;Q3TC33;E0CYP1;Q3TC33-2	Coiled-coil domain-containing protein 127	Ccdc127
29.4732	29.64	29.4019	29.5686	29.568	29.5261	29.4007	29.4633	29.5158	29.7848	29.542	29.402				31	31	2	45.8	45.8	5.9	83.86	0	111.51	11523000000	612	0.189086	E0CZ72;P28740-1;P28740;F8VQ42;Q9D481;F6SUU5	E0CZ72;P28740-1;P28740;F8VQ42	Kinesin-like protein;Kinesin-like protein KIF2A	Kif2a
29.6042	29.7909	29.3182	29.7135	29.5829	29.7331	29.6395	29.676	29.6473	29.5757	29.8186	29.5527				23	15	15	55.2	39.7	39.7	59.074	0	170.42	12024000000	488	0.0826083	E0CZ78;P48453-2;P48453;G3X8U7;E9Q6P2;Q3UXV4	E0CZ78;P48453-2;P48453;G3X8U7;E9Q6P2;Q3UXV4	Serine/threonine-protein phosphatase;Serine/threonine-protein phosphatase 2B catalytic subunit beta isoform	Ppp3cb
26.2669	26.6328	26.2673	26.4252	26.2003	26.545	26.4755	26.494	26.3053	25.8227	26.292	25.9504				17	17	17	45.5	45.5	45.5	57.619	0	170.34	2196300000	111	1.02374	E0CZE0;Q3UK27;Q8VBW6;Q3TS59	E0CZE0;Q3UK27;Q8VBW6;Q3TS59	NEDD8-activating enzyme E1 regulatory subunit	Nae1
22.1763	23.0414	23.6905	24.3265	24.0474	21.9677	23.9451	24.9182	24.0418	21.667	23.7337	23.9361				5	5	5	6.2	6.2	6.2	81.765	0	6.3039	185480000	21	0.372245	E2J868;E3VX20;E3VX19;Q9Z0U0-2;Q9Z0U0;D3Z2B4;E3VX18	E2J868;E3VX20;E3VX19;Q9Z0U0-2;Q9Z0U0;D3Z2B4	Xenotropic and polytropic retrovirus receptor 1	Xpr1
27.5168	27.6276	27.014	27.1785	27.7215	27.5538	26.7197	26.9319	27.7087	27.3392	27.2391	27.7407				24	24	23	22.6	22.6	22.1	150.66	0	82.114	2368000000	150	0.202317	E9PU87;F6S7W6;Q6P4S6;F6U6U5;F6U8X4;Q6P4S6-2	E9PU87;F6S7W6;Q6P4S6;F6U6U5;F6U8X4;Q6P4S6-2	Serine/threonine-protein kinase SIK3	Sik3
22.9607	23.6603	20.9128	23.3077	23.7169	24.2416	21.6173	23.0133	23.5926	21.9491	20.9178	22.4089				5	5	5	3.6	3.6	3.6	167.15	0.0047817	2.059	742850000	16	0.749651	E9PUA2;Q5BLK4;Q8CD38	E9PUA2;Q5BLK4	Terminal uridylyltransferase 7	Zcchc6
29.7235	29.8499	30.4164	30.1066	30.2019	29.9817	30.0579	30.0804	30.0385	30.1004	30.1402	30.3009				43	37	36	42.3	38	37.5	122.65	0	213.79	16251000000	518	0.137513	E9PUA3;Q8R0S2;Q8R0S2-2	E9PUA3;Q8R0S2;Q8R0S2-2	IQ motif and SEC7 domain-containing protein 1	Iqsec1
23.9475	24.6846	26.3064	25.2026	25.211	25.4441	25.9863	25.2151	25.2779	25.8596	25.5947	25.4569				12	12	12	9.3	9.3	9.3	182.09	0	38.769	659190000	78	0.18871	E9PUC4;Q6NSW3-2;Q6NSW3;Q6NSW3-3;Q6NSW3-4	E9PUC4;Q6NSW3-2;Q6NSW3;Q6NSW3-3;Q6NSW3-4	A-kinase anchor protein SPHKAP	Sphkap
25.0775	25.3814	25.6694	25.9317	26.1638	26.4176	25.2103	25.0856	25.4837	25.8423	26.0815	25.9334	+	Cluster 5		24	2	2	59.3	5.9	5.9	42.299	0	12.933	745180000	28	2.54825	E9PUC5;Q8C0E9	E9PUC5;Q8C0E9		Psd3
31.4108	31.5874	31.6569	31.3745	31.5791	31.3456	31.3717	31.4248	31.4061	31.4118	31.4024	31.4294				42	42	3	71.8	71.8	6.2	79.532	0	323.31	50227000000	1929	0.621258	E9PUD2;Q8K1M6-3;Q8K1M6-5	E9PUD2;Q8K1M6-3	Dynamin-1-like protein	Dnm1l
29.5768	29.6497	29.4346	29.502	29.7732	29.5682	29.5509	29.5682	29.4239	29.3791	29.4948	29.2486				30	30	26	50.3	50.3	47	92.486	0	233.34	11921000000	573	0.825453	E9PUE7;Q5SSL4;Q5SSL4-2;Q5SSL4-4;Q5SSL4-3;H3BKV6;Z4YN68;H3BKT3;H3BJY3;H3BL84	E9PUE7;Q5SSL4;Q5SSL4-2;Q5SSL4-4;Q5SSL4-3	Active breakpoint cluster region-related protein	Abr
22.2756	22.2076	25.0816	22.4673	22.301	21.4844	23.2107	22.5307	21.8221	21.4165	22.143	22.8766			O	8	8	8	16.5	16.5	16.5	63.974	0	55.226	275930000	20	0.267814	E9PUK3;E9PUI5;Q8K012-2;Q8K012	E9PUK3;E9PUI5;Q8K012-2;Q8K012	Formin-binding protein 1-like	Fnbp1l
26.7133	26.6792	26.4195	26.7222	26.7309	26.9317	27.0785	27.332	27.1042	26.752	26.9047	26.9966	+	Cluster 2		32	32	32	7.9	7.9	7.9	509.35	0	78.883	1738100000	171	2.21295	F6SMY7;E9PUJ6;Q7TPH6-2;Q7TPH6;F6T4V9;F7CZG3	F6SMY7;E9PUJ6;Q7TPH6-2;Q7TPH6	E3 ubiquitin-protein ligase MYCBP2	Mycbp2
28.4179	28.2784	29.5257	28.3477	28.7909	28.9256	28.6371	28.3747	28.7418	28.5574	28.8907	28.7141				8	8	8	42.2	42.2	42.2	35.923	0	228.45	6926500000	222	0.0169229	E9PUL5	E9PUL5	Proline-rich transmembrane protein 2	Prrt2
29.5378	29.2997	29.6719	29.1427	29.2321	29.2826	29.1933	29.3028	29.1218	29.1508	29.3454	29.4773				82	67	10	44.6	39.4	5.1	271.66	0	323.31	11904000000	882	1.0169	E9PUM4;B2RY15;Q71LX4;Q8CDM9;Q6PB69;Q3TN69;Q3TKJ2;REV__Q791V7;REV__P97931-2;REV__P97931	E9PUM4;B2RY15;Q71LX4;Q8CDM9	Talin-2	Tln2
26.5614	26.8062	27.0109	26.8917	27.0417	26.5823	26.7418	27.1953	26.646	26.6576	27.0111	26.8646				25	20	15	18.3	15.3	12.3	183.95	0	44.861	1560400000	88	0.00608397	Q3UGZ9;E9PUM9;E9Q7X7;E9Q5N7;B2RX09;Q6ZQ25;E9PUN0;F6WN33;F6Y027;Q6PAI9;O88723	Q3UGZ9;E9PUM9;E9Q7X7;E9Q5N7;B2RX09;Q6ZQ25;E9PUN0		Nrxn2;mKIAA0921
24.1658	24.3873	26.1822	24.728	24.8614	24.5561	25.0486	25.0326	25.3369	25.6104	24.9188	25.5037				10	3	3	17.4	5.9	5.9	70.384	0	14.399	453090000	49	0.211735	E9PUN2;Q3TQ54;E9PUN1	E9PUN2;Q3TQ54;E9PUN1		Nrxn2
22.209	22.9483	22.9492	21.2935	23.2567	23.3472	21.6558	21.8185	22.7203	21.2271	21.8204	22.6052				3	3	3	4	4	4	84.727	0.0015773	2.5728	86598000	7	0.298647	Q3V0X6;E9PUQ1;Q9CQ33;Q9CQ33-2;F6VJI5	Q3V0X6;E9PUQ1;Q9CQ33;Q9CQ33-2	Leucine-zipper-like transcriptional regulator 1	Lztr1
24.8346	23.8497	26.2052	25.5721	24.6353	25.0462	25.3604	24.9043	24.0754	24.9309	23.9297	25.8405				13	13	13	16.2	16.2	16.2	108.63	0	85.997	1337400000	58	0.0102207	Z4YJU8;Q5DTL1;E9PUQ5;Q921M4-2;Q921M4;A2AN46;A2AN45;A2AN48;F8WGE0;Q3UT29;Q9D9W6	Z4YJU8;Q5DTL1;E9PUQ5;Q921M4-2;Q921M4	Golgin subfamily A member 2	Golga2
24.2443	24.3525	25.5059	24.3537	25.0427	24.2458	24.5286	25.1867	24.4841	24.6551	25.0613	24.7411				7	5	5	8	6.1	6.1	135.21	0	23.612	392260000	35	0.0411377	E9PUQ8;Q6A0B7	E9PUQ8;Q6A0B7	Diacylglycerol kinase	Dgkd
25.9565	26.5773	26.2105	25.5264	26.4783	25.5177	25.553	25.3145	26.0415	21.3303	25.7921	25.9071				1	1	1	8.8	8.8	8.8	13.874	0	4.2432	1360000000	25	0.39592	E9PUY1;O35680	E9PUY1;O35680	28S ribosomal protein S12
27.2369	27.3559	27.2527	26.4942	27.5144	26.6438	27.2139	27.2513	27.2073	26.8573	26.8829	27.1791				10	10	2	25	25	4.3	46.555	0	23.106	3213300000	133	0.470403	Q80VC8;E9PUZ5;Q62083	Q80VC8;E9PUZ5;Q62083	PRKCA-binding protein	Pick1
23.8912	21.8642	24.3765	23.18	22.3177	22.2664	22.2568	21.5906	21.9427	22.1645	23.1048	22.9595				32	5	5	40.1	8.1	8.1	117.17	0	12.108	110690000	15	0.634241	E9PV14;Q8C8P2	E9PV14;Q8C8P2		Epb4.1l1
25.688	25.637	24.6092	25.327	26.0239	25.4661	25.609	25.2562	25.6205	25.4876	26.0242	25.8644				10	10	10	23.6	23.6	23.6	58.916	0	16.521	731030000	74	0.268813	E9PV21;G3X8X1;Q8VE09	E9PV21;G3X8X1;Q8VE09	Tetratricopeptide repeat protein 39C	Ttc39c
26.918	27.2736	27.5659	26.8771	27.4717	27.0064	27.5097	27.216	27.6205	27.057	27.6324	27.9919			O	13	13	13	17.5	17.5	17.5	107.62	0	46.502	2264900000	133	0.35488	Q6NVE5;E9PV26;H3BJU6;Q8CEU8;H3BLA4	Q6NVE5;E9PV26		Prr36
26.6077	27.1231	29.3633	27.6102	28.2225	27.6341	28.2379	28.7379	27.5174	28.1774	27.6407	28.8094				7	7	7	44.6	44.6	44.6	8.7887	0	149.48	4209700000	113	0.0678497	E9PV44;O35143;Q8BTA7	E9PV44;O35143	ATPase inhibitor
24.6282	25.1777	24.4274	25.0943	24.9321	24.7914	25.1672	24.8441	25.3188	25.2584	24.2608	25.4029				6	6	6	9.1	9.1	9.1	106.79	0	12.476	435120000	36	0.136697	E9PV86;Q8C8C0;E9PW38;Q8C6J4	E9PV86		Mctp1
22.6012	22.1063	23.4768	23.0545	23.1795	23.2036	23.2957	23.992	23.1811	20.6371	23.6593	24.08				8	5	3	12.5	8.4	5.8	84.456	0	12.615	488320000	35	0.1035	E9PVA6;Q9JLQ2;Q80XR8;J3QK07;D3Z1I2;Q5DU47;F7BIK4;Q3UGB1;D3Z409;F6WV69;F6SLJ2	E9PVA6;Q9JLQ2;Q80XR8;J3QK07;D3Z1I2;Q5DU47;F7BIK4;Q3UGB1	ARF GTPase-activating protein GIT2	Git2
28.3515	29.0802	28.05	28.4352	29.0785	27.9946	28.1208	28.0953	28.5097	27.9736	27.0696	27.9216				87	87	86	38.9	38.9	38.7	293.02	0	323.31	14568000000	472	0.7597	E9PVA8;Q3UHQ5;B2RWW6;Q8CHH7;Q6PGM5;Q8BIX2;Q640Q4;Q3U3Z4;Q8BTM7;Q6NV94	E9PVA8;Q3UHQ5;B2RWW6;Q8CHH7;Q6PGM5		Gcn1l1
25.0573	25.3633	21.8537	25.2385	25.3449	25.4702	20.6279	25.5145	25.604	25.5063	25.4093	25.7162				11	10	10	30	28.1	28.1	47.684	0	21.488	523750000	31	0.242418	Q6NVF8;E9PVC7;O35495-2;O35495;Q8C411;Q8BN81;O35495-3;Q8BFX6;Q8BQ67;Q9D4N7;D3YV23;D6RHB2;E9Q9M2;E3W997;Q3V3A1-3;Q3V3A1	Q6NVF8;E9PVC7;O35495-2;O35495;Q8C411;Q8BN81;O35495-3	Cyclin-dependent kinase 14	Cdk14
29.6956	28.5171	28.5596	28.7267	28.5802	28.3828	28.9468	27.7782	28.4734	27.8998	28.8934	28.0274				1	1	1	4.6	4.6	4.6	53.001	0.0018375	2.5576	19655000000	197	0.299962	Q8BZG2;E9PVG8	Q8BZG2;E9PVG8		9530053A07Rik
25.3017	25.4573	25.9687	25.623	25.3637	25.5284	25.991	25.4697	24.9085	25.2369	25.7113	25.7377				9	9	9	32.1	32.1	32.1	42.092	0	41.199	683540000	67	0.0114795	Q6PB99;F8WJB9;E9PVP4;P70429-2;P70429	Q6PB99;F8WJB9;E9PVP4;P70429-2;P70429	Ena/VASP-like protein	Evl
28.1146	27.9637	26.1864	27.5548	27.8333	27.6583	27.7446	27.8645	28.2128	28.1488	27.379	27.689				5	5	2	7.3	7.3	4	78.016	0	25.353	2918500000	101	0.120207	E9PVS1;Q61704	E9PVS1;Q61704	Inter-alpha-trypsin inhibitor heavy chain H3	Itih3
28.8081	28.6563	28.2726	28.5307	28.6738	28.4957	28.6214	28.7815	28.6676	28.7065	28.8921	29.006				35	35	1	33.9	33.9	1.4	144.77	0	192.86	6454800000	362	0.728219	E9Q175;E9PVU0;Q8BK95	E9Q175;E9PVU0;Q8BK95		Myo6
25.4656	25.9692	26.2302	25.7343	25.6329	25.744	24.1569	24.9658	25.8972	25.6192	25.8939	25.3108				14	10	2	20.5	14.7	3	90.758	0	38.538	746450000	98	0.630427	E9PVU7;B1PSD9;B2KF57;B2KF84;A2RSH1;Q01063-2;Q01063;A6XDB1;A6XDA7;A6XDB0;A6XDA6;Q01063-3;Q8CBK2;D3Z2G1;F6YIS2;Q3UEI1-2;Q3UEI1	E9PVU7;B1PSD9;B2KF57;B2KF84;A2RSH1;Q01063-2;Q01063	cAMP-specific 3
25.0242	25.6152	25.7139	25.0536	25.487	23.9336	24.3129	25.447	25.4033	24.5982	25.5136	24.6446				6	4	4	14.1	11.4	11.4	57.928	0	24.763	520680000	24	0.208605	Q3UHB6;E9PVV3;P15388;Q3TR92;Q3TZ61	Q3UHB6;E9PVV3;P15388;Q3TR92	Potassium voltage-gated channel subfamily C member 1	Kcnc1
32.3812	32.1515	32.2412	32.0874	32.1872	32.3327	32.0306	32.2954	32.0805	32.21	32.2141	32.1601				45	45	8	41.9	41.9	6.7	130.24	0	323.31	69401000000	1571	0.203195	E9Q171;E9PW06;Q6ZQ54;REV__E9PV91;REV__Q8BNJ2;REV__Q3U025;REV__Q3TNX8;REV__Q6A017;REV__A2ADM8	E9Q171;E9PW06;Q6ZQ54		Nfasc
24.864	25.3386	25.7349	25.2952	25.922	25.2506	26.8406	24.3494	25.7844	25.8272	25.9254	26.9454				6	6	6	9.7	9.7	9.7	74.13	0	8.8831	740470000	30	0.29234	E9QP85;E9PW07;Q66L44	E9QP85;E9PW07;Q66L44	Protein Dos	Dos
28.301	28.1367	28.7142	28.4107	28.427	28.3294	28.4499	28.2721	28.1205	28.0105	27.8941	27.928	+	Cluster 4		10	10	8	39.1	39.1	36.1	42.732	0	323.31	12882000000	343	1.36115	Q3TF41;Q8BSH9;E9PW66;P28656;Q9CSP8	Q3TF41;Q8BSH9;E9PW66;P28656;Q9CSP8	Nucleosome assembly protein 1-like 1	Nap1l1
26.0472	26.9568	26.9853	26.7358	26.1213	26.7162	26.494	26.7115	26.5569	27.1107	25.8264	26.333			O	14	14	14	48.5	48.5	48.5	38.767	0	84.493	2244800000	114	0.0322528	E9Q4G7;Q3U772;E9PWB2;Q8BK63;Q6PJ87;Q3U844;H7BXB1;E9Q3W1;Q8BK63-2;E9Q2U6;Q3TVX1;F6YBC9	E9Q4G7;Q3U772;E9PWB2;Q8BK63;Q6PJ87;Q3U844;H7BXB1;E9Q3W1;Q8BK63-2;E9Q2U6;Q3TVX1	Casein kinase I isoform alpha	Csnk1a1
24.7597	24.8983	25.4478	25.0128	24.7045	24.477	24.923	22.0438	22.0267	24.6235	25.3457	24.593				6	6	6	4.4	4.4	4.4	183.45	0	7.2752	395840000	23	1.12968	E9QNR5;E9Q6P0;E9PWD2;Q69ZU6;D3YWC4	E9QNR5;E9Q6P0;E9PWD2;Q69ZU6;D3YWC4	Thrombospondin type-1 domain-containing protein 7A	Thsd7a
30.6488	30.5997	29.244	30.5431	30.3923	30.6298	30.4519	30.3313	30.6013	30.5942	30.5393	30.5806				32	27	27	66.5	59.2	59.2	73.884	0	323.31	25598000000	1117	0.197923	E9PWE8;Q3TT92;Q62188;Q3TAS8;D3YUS0;Q71H74;D3Z567	E9PWE8;Q3TT92;Q62188;Q3TAS8	Dihydropyrimidinase-related protein 3	Dpysl3
26.6367	26.46	26.4628	26.8845	26.6396	26.4581	26.2289	26.4048	26.5632	26.8145	26.5882	26.8708				21	21	21	19.5	19.5	19.5	160.91	0	109.15	1798800000	125	0.964055	E9PWG2;Q69ZT3;Q8BJI6;E9PY51;Q6P6J3;Q811K7;Q9CU98	E9PWG2;Q69ZT3;Q8BJI6;E9PY51		Trappc8
24.4201	23.2799	26.9699	23.3076	24.155	24.4625	23.6882	25.6795	25.2803	24.0767	25.4971	25.7993				7	7	5	5.8	5.8	4	153.61	0	7.8708	508630000	39	0.169701	Q14AY4;E9PWG9;O35099;D3Z5H1;D3YVC4	Q14AY4;E9PWG9;O35099	Mitogen-activated protein kinase kinase kinase 5	Map3k5
23.1919	21.946	24.1151	24.1522	23.5128	22.3569	24.138	23.5955	23.4855	23.911	23.5223	22.8939				4	4	4	6.6	6.6	6.6	103.74	0	9.1404	189050000	14	0.108671	E9PWN0;Q99PI5;Q3UWC4;Q99PI5-2;Q571N3;D6RH34	E9PWN0;Q99PI5;Q3UWC4;Q99PI5-2	Phosphatidate phosphatase LPIN2	Lpin2
27.488	26.9436	27.6872	26.4912	26.0352	26.7706	25.9096	27.3862	27.2207	27.6912	27.4567	27.5129				72	72	53	29.6	29.6	22	353.93	0	310.99	5628300000	366	1.09991	E9PWQ3;J3QQ16;O88493;D3YWD1;Q9Z0I9;Q05504;O88494	E9PWQ3;J3QQ16;O88493;D3YWD1;Q9Z0I9		Col6a3
24.5762	24.1671	24.1514	23.9397	24.2089	24.5826	24.6983	23.8971	22.7902	24.0956	23.813	24.177				18	11	11	31.2	21	21	81.311	0	42.777	1248000000	43	0.184819	E9PWV3;Q505N6;F6RQA2;F6Q8A4;Q810V8;P18653;Q3TIM6;G3UZI3;Q3UFZ5	E9PWV3;Q505N6;F6RQA2;F6Q8A4;Q810V8;P18653;Q3TIM6;G3UZI3;Q3UFZ5	Ribosomal protein S6 kinase;Ribosomal protein S6 kinase alpha-1	Rps6ka1
24.0295	23.4581	24.121	24.4641	23.5036	24.0144	23.5836	22.8055	23.1842	21.775	22.8579	23.9026				15	11	11	8.1	6.5	6.5	264.58	0	14.817	181840000	22	0.779428	E9PWX8;E9QPR4;Q811L6;E9Q4Q9;E9Q1M8;Q811L6-2;E9Q6G0	E9PWX8;E9QPR4;Q811L6	Microtubule-associated serine/threonine-protein kinase 4	Mast4
29.0854	29.0626	29.1901	28.9928	29.1103	29.0083	28.7546	29.0876	29.0109	29.0159	28.7211	28.8184				23	23	23	53.1	53.1	53.1	57.47	0	323.31	22357000000	677	0.861208	E9PWY9;Q8C0C7;Q8BJG2;Q8BXN0;Q4FJQ2;Q3U0Y9;D6RIJ2;Q9CT72	E9PWY9;Q8C0C7;Q8BJG2;Q8BXN0;Q4FJQ2	Phenylalanine--tRNA ligase alpha subunit	Farsa
25.9268	23.1642	25.0362	24.9639	25.5736	25.4364	25.0849	25.5345	25.4543	25.3465	25.7453	25.0468				23	18	1	37.7	31.2	1.3	79.384	0	77.531	2506100000	104	0.179933	E9PX23;M1VHG1;M1VMF6;Q8K4B0;M1VB37;M1VHG3;F8WHY8;Q2KHS8;M1V1V1;M1VQI8;M1VQI9	E9PX23;M1VHG1;M1VMF6;Q8K4B0;M1VB37;M1VHG3;F8WHY8;Q2KHS8;M1V1V1;M1VQI8	Metastasis-associated protein MTA1	Mta1
29.5774	29.4374	29.0165	29.1822	29.3783	29.4544	29.1983	29.4565	29.3557	29.4013	29.5321	29.3826				61	58	56	32.1	31.2	30.5	288.82	0	227.04	10127000000	479	0.0589	E9PX29;Q91ZE6;Q8VIE5;E9PZC2;Q8VBX2;Q9EQM0;D3Z4P8;REV__Q80UK8-2;REV__Q80UK8;REV__Q148R8;Q66JV7;Q66JV7-2	E9PX29;Q91ZE6;Q8VIE5;E9PZC2;Q8VBX2		Sptbn4
21.2366	22.5736	23.2029	24.1358	23.7492	21.868	23.381	23.8926	23.6098	22.4059	22.6047	24.3734				10	10	10	13.1	13.1	13.1	94.986	0	11.314	170440000	17	0.335757	E9PX30;Q8BPM2-2;Q8BPM2;Q05BG3;E9Q1T3;Q8BRE4	E9PX30;Q8BPM2-2;Q8BPM2;Q05BG3;E9Q1T3	Mitogen-activated protein kinase kinase kinase kinase;Mitogen-activated protein kinase kinase kinase kinase 5	Map4k5
23.9092	24.323	24.7697	24.8895	24.5673	24.6363	24.4006	24.2325	24.791	24.7671	24.0372	25.0651				6	6	6	35.8	35.8	35.8	18.675	0	11.445	345260000	31	0.176618	E9Q812;H3BJY5;E9PX33;Q8CFT0;Q8BRJ3	E9Q812;H3BJY5;E9PX33;Q8CFT0;Q8BRJ3	RELT-like protein 2	Rell2
24.4989	24.9891	25.77	24.679	24.3879	24.8746	24.2809	24.6384	24.6586	25.2527	24.4423	21.9477				8	8	8	9	9	9	119.33	0	34.176	378550000	21	0.298857	E9PX43;Q69ZU4;Q7TQG1;Q3UEX8	E9PX43;Q69ZU4;Q7TQG1;Q3UEX8	Pleckstrin homology domain-containing family A member 6	Plekha6
25.7306	24.3921	26.7713	25.5716	24.4655	25.4075	25.9612	25.4866	24.6945	25.986	25.5649	25.5452				16	14	2	22.4	20.5	2.8	111.15	0	64.719	1036900000	75	0.0973887	Q3UH27;E9PX52	Q3UH27;E9PX52		Asap2
25.4869	23.4248	26.4651	24.5326	23.3076	24.875	22.9112	24.7278	24.0621	25.4959	24.6286	24.3745				24	24	24	10.2	10.2	10.2	333.73	0	26.002	476690000	58	0.303996	E9PX70;Q60847-2;Q60847-5;Q60847;Q60847-4;Q60847-3;Q3TNZ7	E9PX70;Q60847-2;Q60847-5;Q60847;Q60847-4;Q60847-3	Collagen alpha-1(XII) chain	Col12a1
25.0159	24.1692	24.2303	25.3054	25.2382	24.285	24.0391	25.2449	25.3833	24.3019	25.3743	25.5744				3	3	3	61.5	61.5	61.5	4.5863	0	6.7873	534350000	29	0.171712	Q3TSQ5;E9Q705;Q14A77;E9PX89;Q8CEI1	Q3TSQ5;E9Q705;Q14A77;E9PX89;Q8CEI1	BolA-like protein 3	Bola3
24.6118	24.0418	25.633	25.1096	24.6154	24.7883	22.051	25.2777	24.3131	24.8511	24.7717	24.6323				8	8	8	22.4	22.4	22.4	42.726	0	33.137	535090000	43	0.242398	E9PX91;Q505E1;F6TVX7;Q8BSF4;Q3TJ76;F7C386;Q3TRI5;D3YY63;V9H190;D3Z0X7	E9PX91;Q505E1;F6TVX7;Q8BSF4;Q3TJ76;F7C386;Q3TRI5;D3YY63	Phosphatidylserine decarboxylase proenzyme;Phosphatidylserine decarboxylase alpha chain;Phosphatidylserine decarboxylase beta chain	Pisd;Gm20671
26.7946	26.0512	25.8902	26.9693	26.1393	26.6366	26.5921	26.0014	26.6614	26.248	26.748	26.5228				1	1	1	16.7	16.7	16.7	9.2296	0.00041569	3.2533	1155200000	29	0.127727	E9PXB9;Z4YN86;Q9CQ85	E9PXB9;Z4YN86;Q9CQ85	Mitochondrial import inner membrane translocase subunit Tim22	Timm22
22.435	25.0916	24.6885	24.8091	24.6636	24.2311	23.6339	25.0115	24.902	25.3935	23.6298	24.6955				6	6	6	13.8	13.8	13.8	81.866	0	8.4128	342280000	26	0.0486748	Q3UTP0;Q5HZI5;E9PXF0	Q3UTP0;Q5HZI5;E9PXF0		Pcdh17
23.8429	24.5301	23.2597	23.6917	24.532	24.5326	24.0264	24.1013	24.7228	24.1329	21.581	21.5591				10	6	3	5.6	4.2	2.2	205.02	0	9.1024	246250000	24	1.04894	E9Q0D4;E9Q305;E9PXF8;Q91VH0;Q8BJ67;Q8BX53;Q6NX80;Q8BJP4;Q8BJD2;F6QG63;Q9Z2D2;F6ZDC5;Q8C135;E9Q372;Q80ZM6	E9Q0D4;E9Q305;E9PXF8;Q91VH0		Sbf2
27.2531	26.9751	27.3935	26.7551	27.3016	27.1231	27.5379	27.3323	27.0738	27.4167	27.4225	27.1414				24	24	24	38.1	38.1	38.1	91.121	0	55.26	2862700000	183	0.318985	E9PXG9;Q3UDN2;Q3TX19;Q3TLZ3;Q8CCB4;Q3TJT1;Q8CCB4-2;E9PYD3;E9PWD1;E9Q648;F6Z4G7	E9PXG9;Q3UDN2;Q3TX19;Q3TLZ3;Q8CCB4;Q3TJT1;Q8CCB4-2	Vacuolar protein sorting-associated protein 53 homolog	Vps53
24.5815	24.8454	23.4391	24.4695	24.7603	23.5615	24.507	24.5514	25.1186	24.704	24.3401	24.9708				9	9	9	13.3	13.3	13.3	99.893	0	10.597	346560000	40	0.205827	E9PXP7;Q8BZ60	E9PXP7;Q8BZ60	Stonin-2	Ston2
27.3891	27.6165	27.6391	27.096	27.573	27.3716	27.3143	27.3571	27.7341	27.3136	27.3619	27.1081			O	17	17	17	58.4	58.4	58.4	38.532	0	323.31	7443800000	205	0.474119	E9PXX7;Q3TEE8;Q91W90;Q3UBW8;Q3UWX1	E9PXX7;Q3TEE8;Q91W90;Q3UBW8;Q3UWX1	Thioredoxin domain-containing protein 5	Txndc5
28.7959	28.6489	28.8486	28.5813	28.7149	28.7439	28.8777	28.6371	28.6481	28.7365	28.6008	28.7773				35	35	35	38.1	38.1	38.1	128.47	0	195.11	9563400000	437	0.0964414	F8VPX1;E9PXY8;Q6A4J8;Q6A4J8-2;Q6A4J8-3;G3UWR8;Q3THF6	F8VPX1;E9PXY8;Q6A4J8;Q6A4J8-2;Q6A4J8-3	Ubiquitin carboxyl-terminal hydrolase;Ubiquitin carboxyl-terminal hydrolase 7	Usp7
29.0548	28.8664	29.267	29.3618	29.2078	28.8206	28.76	29.1218	28.7484	28.9841	28.8195	28.6033				18	18	18	55.3	55.3	55.3	43.37	0	84.565	8504000000	386	0.514823	E9PY16;Q8BVR8;Q6PGM4;B7ZMY4;Q8BVS1	E9PY16;Q8BVR8;Q6PGM4;B7ZMY4;Q8BVS1		Adap1
29.5824	29.4529	29.3261	29.5131	29.2359	29.3782	29.5892	29.6314	29.1823	29.4186	29.4998	29.3046				11	11	0	29.9	29.9	0	42.096	0	98.111	12443000000	330	0.0493682	E9PY39;B7ZBY7	E9PY39;B7ZBY7		Gm20431;Ube2v1
24.7005	24.1103	25.382	24.1465	24.5596	24.785	22.6912	24.9929	24.9013	25.0774	24.9131	24.2141				9	9	6	16.3	16.3	11	86.729	0	71.543	677900000	46	0.0920585	E9PY90;H3BKH2;H3BJS0;Q3TZZ3;H3BJI6;H3BK44;H3BK48;E9Q3S2;Q8R311;H3BJ71;H3BKL6;H3BL19;H3BJ35;H3BJ84;H3BJY7	E9PY90;H3BKH2;H3BJS0;Q3TZZ3;H3BJI6;H3BK44;H3BK48;E9Q3S2;Q8R311;H3BJ71;H3BKL6;H3BL19	cTAGE family member 5	Ctage5
26.8898	26.7788	26.5439	26.9493	26.5565	26.6396	26.869	26.7738	26.9954	27.22	26.7928	26.4391				15	15	5	17.4	17.4	5.1	115.43	0	82.264	2097000000	141	0.0784395	E9PYG6;Q91YX7;Q3TTA2	E9PYG6;Q91YX7;Q3TTA2		Rasa1
30.0285	29.8465	29.6225	29.7214	29.8961	30.0314	29.856	29.7125	29.86	29.8016	29.8244	30.1835				26	26	26	10.2	10.2	10.2	366.89	0	255.26	16630000000	776	0.0921397	E9PYH0;Q62059;G3XA35;E9QMK2;Q62059-3;Q62059-2;E9QMK3;Q62059-4;Q3UXS4;Q05CR7;Q3TNR6;Q3TQ47;Q8BS97;Q4VA91;F7B603;Q3TTS3;Q8C9U7;F7B6F7	E9PYH0;Q62059;G3XA35;E9QMK2;Q62059-3;Q62059-2;E9QMK3;Q62059-4	Versican core protein	Vcan
22.0609	21.6644	22.292	20.8197	21.7386	21.798	22.2633	21.5781	22.1309	22.3918	21.4986	22.5187				8	8	8	6.4	6.4	6.4	186.06	0	12.094	201380000	20	0.472657	E9PYH6;Q80V17;Q91Z33;Q80V59;D3YUD4	E9PYH6	Histone-lysine N-methyltransferase	Setd1a
28.4616	28.6028	28.2924	28.3093	28.3531	28.5211	28.3263	28.4051	28.5441	28.492	28.4602	28.3049				21	21	21	59	59	59	52.318	0	323.31	9723500000	485	0.0227842	E9PYI8;Q9JMA1;Q80UN0;Q3TC32	E9PYI8;Q9JMA1;Q80UN0	Ubiquitin carboxyl-terminal hydrolase;Ubiquitin carboxyl-terminal hydrolase 14	Usp14
23.6475	23.9614	23.2748	23.8229	24.0439	23.8295	24.4644	23.3936	24.0274	23.6963	20.5802	21.8321				10	10	10	18.7	18.7	18.7	77.67	0	14.142	274660000	20	1.14072	Q3U4A0;F8VQK6;E9PYR1;A4VCH8;Q14BU8	Q3U4A0;F8VQK6;E9PYR1;A4VCH8;Q14BU8		Fbxl18
27.1965	27.0397	27.3179	26.9495	26.9002	27.0228	27.0278	27.1305	27.3917	27.0571	27.1875	27.0137				24	24	24	19.2	19.2	19.2	172.47	0	55.01	2110100000	171	0.739868	E9PYT0;P97393;B9EKC3	E9PYT0;P97393;B9EKC3	Rho GTPase-activating protein 5	Arhgap5
23.7197	22.3502	26.4871	23.65	22.7205	24.3648	21.5395	24.7995	24.0365	23.7654	23.7864	21.9144				7	7	7	6.9	6.9	6.9	144.95	0	30.763	277990000	28	0.0639493	E9PZ19;D3Z169;Q5DU06	E9PZ19;D3Z169		Igsf9b
27.7638	26.8457	26.6458	27.7076	27.4539	27.9683	28.2572	27.3643	28.1441	27.9488	27.7173	28.3334				41	18	18	49.1	25.2	25.2	97.795	0	180.45	3180500000	189	0.944336	E9PZ43;E9PWC0;P27546-4	E9PZ43;E9PWC0;P27546-4	Microtubule-associated protein;Microtubule-associated protein 4	Map4
23.2292	23.5003	22.7423	22.7838	23.2377	23.3448	21.8169	21.6343	23.1446	22.9319	23.18	20.8489				3	3	3	8.1	8.1	8.1	50.774	0	6.914	118230000	13	0.441449	E9PZ64;Q61122	E9PZ64;Q61122	NGFI-A-binding protein 1	Nab1
26.8037	26.6506	26.6836	26.45	26.8186	26.496	26.0939	26.6227	26.6323	26.5385	26.821	26.8184				17	17	17	21.3	21.3	21.3	104.68	0	60.428	1635900000	105	0.426493	E9PZ88;F8WIE1;Q8BWY6;Q3ZCX9;Q91W89;E9PYM7;Q3TBQ3;Q80XU4;E0CYW2;Q3TAW2;Q9CTD5;E0CZB0;E0CXM6;E0CXI0	E9PZ88;F8WIE1;Q8BWY6;Q3ZCX9;Q91W89;E9PYM7;Q3TBQ3	Alpha-mannosidase;Alpha-mannosidase 2C1	Man2c1
22.7536	23.2173	23.7249	23.2279	23.6551	24.1106	21.6682	23.4358	23.9301	24.5524	24.1655	23.9888				4	4	4	23.5	23.5	23.5	24.515	0	6.1175	168550000	18	0.65191	E9PZ91;O89106;E9PVU9;E9Q3M6;F6SV10;Q91Y56	E9PZ91;O89106;E9PVU9;E9Q3M6;F6SV10	Bis(5-adenosyl)-triphosphatase	Fhit
29.3301	29.0426	29.1815	29.1511	29.2771	28.9748	29.3058	29.2805	29.1535	29.3057	29.4419	29.294				19	19	3	39.3	39.3	9.9	63.098	0	225.25	8689600000	461	0.635336	E9PZA8;Q0D2K7;Q8CF95;Q9R0N7	E9PZA8;Q0D2K7;Q8CF95;Q9R0N7	Synaptotagmin-7	Syt7
23.3968	21.1882	23.4266	20.9153	23.0486	22.8048	22.372	22.9307	21.4794	23.1951	23.6703	22.8693				7	1	1	39.7	12.6	12.6	19.876	0	69.488	766590000	85	0.240122	E9PZB3	E9PZB3		Gm5093
24.0901	24.0228	24.4373	24.736	22.7569	23.0651	23.7348	23.9246	24.088	24.1933	23.9901	25.6263				9	9	9	11	11	11	121.08	0	22.478	285530000	35	0.446971	G3X9T8;G3X8Q5;E9PZD8;Q61147;Q8BV37;Q2F3J4;G3UXG1;G3UWP5;CON__ENSEMBL:ENSBTAP00000031900	G3X9T8;G3X8Q5;E9PZD8;Q61147;Q8BV37	Ceruloplasmin	Cp
31.9064	32.0029	31.7936	32.1114	31.9667	31.8219	31.9308	31.8565	31.9646	31.5447	31.735	31.9057				18	18	7	80.1	80.1	27.7	30.2	0	323.31	145100000000	1559	0.685556	E9PZF0;Q5NC82;Q01768;B0LAA8;Q8R4B4	E9PZF0;Q5NC82;Q01768;B0LAA8;Q8R4B4	Nucleoside diphosphate kinase;Nucleoside diphosphate kinase B	Gm20390;Nme2
26.2566	26.4877	26.3435	26.8131	26.8107	26.4216	26.7208	26.3752	27.115	26.5429	26.3098	26.413				18	18	18	4.5	4.5	4.5	532.65	0	35.506	1556300000	97	0.692288	E9PZP8;Q8BNF7;Q99KS8;Q8BR49;Q4VBD0;Q8CBQ0;Q9CS23;Q3UF38;Q8CB86;Q8BNK4;F6RXM1	E9PZP8		Herc1
25.5767	25.4912	25.7912	25.6666	25.4414	25.3266	25.4982	25.6726	25.9199	25.5766	25.5951	25.4433				5	5	5	62.2	62.2	62.2	12.399	0	24.937	880330000	62	0.368504	Q3UDK5;Q99KD6;E9PZS8;Q61387;Q3U7R2;F7B257	Q3UDK5;Q99KD6;E9PZS8;Q61387;Q3U7R2	Cytochrome c oxidase subunit 7A-related protein
29.8729	29.7855	29.5302	30.5859	30.0482	29.9302	29.4432	29.5678	29.4089	29.4047	29.6081	29.9805	+	Cluster 5		43	43	15	49	49	16.8	107.8	0	323.31	16367000000	787	1.39802	E9Q035;P47758;Q542X6;F7BAE9;F7CJN9;E9Q2Q7;E9Q939	E9Q035		Gm20425
26.1642	26.2911	25.9432	26.1686	26.3256	26.1134	26.5502	26.4413	26.5986	26.1615	26.2952	26.3794	+	Cluster 2		7	7	7	33.5	33.5	33.5	20.396	0	284.41	1260200000	55	1.68683	E9Q0G1;Q9CQJ6	E9Q0G1;Q9CQJ6	Density-regulated protein	Denr
29.1921	29.2522	29.3508	29.3746	29.3598	29.4679	29.3495	29.4347	29.4629	29.5184	29.3903	29.4556	+	Cluster 2		39	39	35	28.7	28.7	26.7	194.89	0	323.31	10344000000	454	1.4459	E9Q0N0;Q9Z0R4;E9Q3I5;E9Q3I9;E9Q3I4;Q9Z0R4-2;E9Q3I8;Q3TUF4;Q6NZJ5;Q8C4B5;Q3U2A1;CON__ENSEMBL:ENSBTAP00000001528;D3Z6P4;Q8CGU5;Q6IZF3;F6TCC6;F6U8U1;Q8CJ55;Q8CJ54;F6ZLP6;Q6J1S9;Q6J1T0;F6R6C8;Q9EPX6;Q8CGU2;F6ZX53;Q8CJ62;Q8CJ43	E9Q0N0;Q9Z0R4;E9Q3I5;E9Q3I9;E9Q3I4;Q9Z0R4-2;E9Q3I8	Intersectin-1	Itsn1
26.4625	26.6653	26.7414	26.1253	26.5572	25.942	25.5324	26.3437	26.5026	26.6512	26.6352	26.6443				24	24	22	19.6	19.6	18.5	201.38	0	52.401	1854600000	112	0.798586	E9Q0S6;Q3U0Q9;Q7TSV1;Q9DBT6;Q7TPM8;Q8C6V6;Q8C323	E9Q0S6;Q3U0Q9;Q7TSV1		Tns1
26.3957	26.3007	26.1125	26.8287	25.9365	26.8009	26.9256	26.1384	26.5925	26.7627	26.7898	26.3314				9	9	9	8.2	8.2	8.2	132.35	0	57.116	1298100000	58	0.190477	E9Q0V6;B1AXH1;F6T2J3	E9Q0V6;B1AXH1	NHS-like protein 2	Nhsl2
23.9884	24.0889	21.9376	23.9953	24.1076	23.1892	25.8059	24.5004	24.3054	23.4951	24.4079	21.9274				6	6	6	25.9	25.9	25.9	33.58	0	21.744	762670000	30	0.595031	Q99LS5;E9Q137;Q3TXY2;Q9D7D9	Q99LS5;E9Q137;Q3TXY2;Q9D7D9		Tex264
23.9868	23.7964	23.3519	23.6497	22.6754	21.011	23.7889	21.67	22.3774	23.304	23.6241	24.0216				5	5	5	20.2	20.2	20.2	41.61	0	20.092	516930000	19	0.609563	E9Q179;Q8C5Q4;Q8C298;D3YUN1;D3YV30	E9Q179;Q8C5Q4;Q8C298	G-rich sequence factor 1	Grsf1
31.8864	31.7087	32.1478	31.7185	31.6681	31.8779	31.7538	31.808	31.6554	31.7922	31.6606	31.7941				26	26	1	58.8	58.8	2.7	50.648	0	323.31	79745000000	1640	0.414584	E9Q1G8;Q8C2A3;E9Q9F5;Q3UNN1;Q8C752;Q3UGE0	E9Q1G8;Q8C2A3;E9Q9F5;Q3UNN1		Sep-07
22.9384	23.4569	21.7056	23.0579	23.4022	23.689	22.8436	23.4623	21.7667	23.41	23.2942	22.8329				6	6	6	6.9	6.9	6.9	112.17	0	5.1649	89887000	18	0.291845	E9Q1K0;Q7TQF4;Q3ZT31	E9Q1K0;Q7TQF4;Q3ZT31	Sorting nexin-25	Snx25
24.2014	24.0379	23.9738	24.3235	23.9091	24.6606	24.0705	22.762	24.3352	24.0155	24.1038	24.1122				9	8	8	24.2	21.4	21.4	59.291	0	45.327	1327600000	51	0.270175	E9Q1P8	E9Q1P8	Interferon regulatory factor 2-binding protein 2	Irf2bp2
28.5268	28.374	28.3721	28.5216	28.5764	28.4257	28.1256	28.3133	28.4938	28.5984	28.3362	28.5621				22	22	19	43.6	43.6	37.9	82.955	0	323.31	8017200000	388	0.531653	E9Q1S3;Q01405;Q8C1E4	E9Q1S3;Q01405;Q8C1E4	Protein transport protein Sec23A	Sec23a
29.9727	29.9286	30.523	30.1847	30.1122	29.9396	29.8356	30.2433	30.0473	30.3591	30.0467	30.4803				26	15	0	64.4	37.7	0	60.004	0	251.14	17586000000	445	0.234285	E9Q1T1;E9Q1V9;Q8C8X9;Q8C4I3;O70459;F7A856;F6ZIE1;Q3V1X9;F6RWZ9	E9Q1T1;E9Q1V9;Q8C8X9		Camk2d
24.7119	26.1717	26.4712	25.8327	26.095	24.7556	25.3223	22.0232	22.6119	23.4762	26.0636	25.5002				6	6	6	13.6	13.6	13.6	70.273	0	14.349	581810000	31	0.829546	E9Q1U6;Q6PEE2;Q6PEE2-2	E9Q1U6;Q6PEE2;Q6PEE2-2	CBP80/20-dependent translation initiation factor	Ctif
26.7155	26.8358	26.5149	26.5466	26.5744	26.6967	26.3169	26.1343	26.4895	26.4751	26.9889	26.1417				13	13	13	15.5	15.5	15.5	100.64	0	69.688	1662300000	80	0.454921	E9Q1W7;Q8BM85;Q8BM85-2;Q6PA05	E9Q1W7;Q8BM85;Q8BM85-2	TBC domain-containing protein kinase-like protein	Tbck
24.6759	24.5984	24.5211	24.4071	24.5742	24.2993	24.1993	24.672	24.8098	23.9789	24.4615	24.6466				5	5	5	6	6	6	94.412	0	6.2204	296900000	28	0.198668	E9Q247;Q6AXF6;Q6Q3F7;Q6Q3F6;F6YLH2;Q8BZK2;Q6AXF6-2	E9Q247;Q6AXF6	SID1 transmembrane family member 1	Sidt1
24.9082	23.036	24.9911	24.0859	24.5499	24.7537	24.8239	25.8027	25.0427	25.4472	24.959	25.2128				10	10	9	18.6	18.6	17.5	75.359	0	53.503	942060000	53	0.603981	Q3TAW3;Q8C178;E9Q296;Q9EPL9;D3Z2N6	Q3TAW3;Q8C178;E9Q296;Q9EPL9	Acyl-coenzyme A oxidase;Peroxisomal acyl-coenzyme A oxidase 3	Acox3
29.4869	29.3195	28.0777	29.375	29.6695	29.4033	29.8265	29.4686	29.8919	28.9972	29.1126	28.9974				11	11	11	44.3	44.3	44.3	49.256	0	81.843	8931300000	244	0.837458	E9Q2D0;P0C7L0;D3Z5R4;P0C7L0-2	E9Q2D0;P0C7L0;D3Z5R4;P0C7L0-2	WAS/WASL-interacting protein family member 3	Wipf3
27.8212	27.7756	27.977	27.8618	27.9346	27.5122	27.673	28.0036	27.9208	27.758	27.6392	27.696				43	43	42	12.1	12.1	11.9	484.12	0	68.702	3479700000	275	0.277589	E9Q2E4;E9PX61;Q6GQX8;Q6PDJ9;Q6ZQ86;Q8BRI0;Q8BYX4;Q80UV2;Q8BYZ5;F6XXX5;Q80W01;Q4QQN3	E9Q2E4;E9PX61		Gm15800
20.9938	22.2535	22.6565	22	21.5255	22.0141	22.1858	20.5154	22.0149	22.6642	21.9735	22.0023				29	29	29	14	14	14	308.96	0	117.73	1928000000	70	0.146615	E9Q2H1;Q80TP3;Q8BJK5;Q3TSI5	E9Q2H1;Q80TP3	E3 ubiquitin-protein ligase UBR5	Ubr5
23.1424	22.7717	23.067	22.9484	21.7045	23.2062	23.7378	22.8134	23.0148	22.9052	23.037	22.4072				1	1	1	13.7	13.7	13.7	12.723	0.00067972	3.0105	109920000	1	0.24431	E9Q2K2	E9Q2K2		Tanc2
22.8427	23.0575	22.6882	22.841	21.7131	22.4225	23.6813	23.5926	22.5948	22.7904	22.5887	22.3061				9	9	8	9.5	9.5	8.7	159.23	0	11.945	86041000	31	0.920801	E9QAW9;E9Q2P0;Q80TR4;E9Q117	E9QAW9;E9Q2P0;Q80TR4	Slit homolog 1 protein	Slit1
23.5667	23.5309	26.0852	22.6961	21.8292	23.5129	23.754	23.4085	23.9373	23.3639	23.1974	23.9964				11	11	11	12.8	12.8	12.8	136.77	0	29.736	265760000	35	0.689503	E9Q2S0;Q3USI1;Q3TVS7;O88185;A2RS43;Q2TJI5;Q2TJI6;Q8CA35;Q2TJI4;O88274	E9Q2S0;Q3USI1;Q3TVS7;O88185;A2RS43		Pcdh7
23.7698	22.8668	21.8712	23.8553	24.1233	24.5763	25.5726	24.2968	24.8696	23.9516	24.5841	21.377				2	2	2	9.9	9.9	9.9	25.035	0.0022049	2.4291	301730000	16	0.833516	E9Q2S9;Q9CR29-2;Q9CR29	E9Q2S9;Q9CR29-2;Q9CR29	Coiled-coil domain-containing protein 43	Ccdc43
24.7478	24.9845	25.7843	26.6091	26.032	26.0199	24.2802	26.4321	25.6408	25.144	25.3245	26.191				10	10	10	19	19	19	62.749	0	11.832	762500000	36	0.447767	E9Q2V5;Q3UTZ3;E9Q6X8	E9Q2V5;Q3UTZ3	Uncharacterized protein C7orf43 homolog	BC037034
26.2234	26.2243	27.4856	26.3103	26.3854	23.3822	26.2495	26.3	25.7994	26.2847	26.3585	24.5816				34	1	1	67.6	3.1	3.1	59.897	0	36.709	2102900000	89	0.274471	E9Q2W9;D3Z761;Q61063	E9Q2W9		Actn4
23.418	22.7362	23.0792	23.9966	22.8423	24.2375	21.7119	22.0068	22.3395	24.0084	22.9126	22.7735	+	Cluster 5		5	5	5	42.5	42.5	42.5	17.595	0	176.01	1986000000	82	1.48957	Q4FZH3;E9Q317;O55128;D3Z2N9;D3YY73;D3YY55	Q4FZH3;E9Q317;O55128;D3Z2N9;D3YY73	Histone deacetylase complex subunit SAP18	Sap18;Gm10094
22.9848	22.6136	21.3396	21.2483	21.3256	22.0358	22.7214	21.2449	22.2278	21.8894	20.9022	22.0789				3	3	2	7.2	7.2	4.6	56.3	0	6.8973	88535000	12	0.298592	E9Q3B1;G1EE51;Q99LJ7-2;Q99LJ7;F6X7I4;F6ZTZ2	E9Q3B1;G1EE51;Q99LJ7-2;Q99LJ7	RCC1 and BTB domain-containing protein 2	Rcbtb2
30.239	29.8813	30.6808	29.808	30.1969	30.0641	29.5741	30.0095	30.0807	29.9237	30.0664	29.5845				17	17	17	69	69	69	35.256	0	149.72	18780000000	542	0.44679	E9Q3B9;D3YYS6;O35678;Q3UFX6;Q3UFN1;O35678-2	E9Q3B9;D3YYS6;O35678;Q3UFX6;Q3UFN1	Monoglyceride lipase	Mgll
25.0331	21.5031	22.4811	20.6406	22.2185	24.7335	25.6942	24.1957	22.4759	25.3633	24.6211	25.2534				5	3	3	5.5	4	4	130.68	0.0019564	2.4913	497150000	16	0.549533	E9Q3G7;Q69ZT0;P98197;F6Z4J2;D6RII8	E9Q3G7;Q69ZT0;P98197	Phospholipid-transporting ATPase;Probable phospholipid-transporting ATPase IH	Atp11a;mKIAA1021
24.9677	24.6352	24.7981	24.3462	24.8234	24.6359	25.1352	24.0457	24.1599	24.3807	23.7199	24.3736				24	24	24	23.9	23.9	23.9	152.01	0	153.89	1436800000	133	0.541727	E9Q3G8;Q80WR0;Q80UN3;Q8BRF6;Q8R2M9;Q3V3W1;Q3TA10	E9Q3G8;Q80WR0		Nup153
23.606	23.0819	21.9614	22.1216	20.6954	23.3948	23.0284	22.3301	22.8381	21.6288	22.5148	23.0885				3	3	3	12.4	12.4	12.4	28.927	0.0021899	2.3341	98132000	10	0.154949	E9Q3H6	E9Q3H6		Coq10a
24.9082	24.5667	23.4906	25.3742	24.5623	25.6544	24.2871	24.5688	25.4749	25.2516	25.0156	25.0686				15	10	8	22.1	16.3	12.8	89.02	0	20.653	476050000	49	0.539077	E9Q3K3;Q8BXK8;Q3UH88	E9Q3K3;Q8BXK8;Q3UH88	Arf-GAP with GTPase
29.9562	29.9513	30.3272	30.2037	30.1001	29.9661	29.846	30.1426	29.8633	30.2218	30.1706	30.0761				68	68	68	38.6	38.6	38.6	231.35	0	323.31	17222000000	831	0.33338	E9Q3L2;Q6DIC7;Q3UVT5;Q80Y45;Q7TNG2;F6XSW4;F6Y9T6;D6RJ66;F6WIX7	E9Q3L2;Q6DIC7		Pi4ka
31.2603	31.2141	31.1792	30.9821	31.0693	31.1581	31.0582	31.1169	31.0484	31.1871	31.0828	31.1637	+	Cluster 1		52	52	2	50.5	50.5	3.1	139.78	0	323.31	37377000000	1304	1.34227	Q6NZM3;E9Q3M3;O08788;Q3TRF1;D3Z2M9;D3YYG9	Q6NZM3;E9Q3M3;O08788	Dynactin subunit 1	Dctn1
32.9244	32.6163	32.8622	32.9804	33.0773	33.0881	33.2553	32.8995	33.0876	33.1142	33.1067	32.86				42	42	14	55.1	55.1	19.6	125.91	0	226.33	132680000000	679	0.831238	E9Q3M9;Q6GQT3;Q9D852;E0CXB3	E9Q3M9;Q6GQT3		2010300C02Rik
27.4713	27.8583	27.4672	26.5935	27.6947	27.8273	27.2906	27.517	27.9647	27.3651	27.517	27.4285				9	9	9	16.2	16.2	16.2	70.539	0	12.573	3028700000	48	0.0634821	Q3UUK0;Q3UFL0;E9Q3N0;Q91YU1;Q9Z129-2;Q9Z129;D3Z6T0;F6S4D9;D3YZW9;Q8BQQ9	Q3UUK0;Q3UFL0;E9Q3N0;Q91YU1;Q9Z129-2;Q9Z129	ATP-dependent DNA helicase Q1	Recql
21.6617	22.6196	22.6347	22.4217	22.658	21.9159	21.4601	22.1192	22.2611	21.3049	21.755	20.2748				2	1	1	6.7	4	4	51.084	0	4.819	195400000	31	1.07928	Q3TQZ8;E9Q3N1;Q3UTL4;Q3UGD6;Q09143	Q3TQZ8;E9Q3N1;Q3UTL4;Q3UGD6;Q09143	High affinity cationic amino acid transporter 1	Slc7a1
28.805	28.7688	29.6434	28.5821	28.8657	28.5844	28.511	28.8882	28.8634	28.9215	28.9604	29.0809			O	21	21	21	48.9	48.9	48.9	63.668	0	171.1	8976100000	390	0.470602	E9Q3Q6;E9Q4G8;Q54AJ5;Q61490;F6QH25;Q5MPX5	E9Q3Q6;E9Q4G8;Q54AJ5;Q61490	CD166 antigen	Alcam
26.8002	27.1463	27.4054	26.9832	27.3825	26.5399	26.6162	26.951	27.4358	27.1019	26.9022	27.0674				23	22	21	22.8	22.3	21.5	162.28	0	75.234	3047200000	140	0.0210901	H7BX15;E9Q3V9;E9Q9Q9;Q80TR1;Q80TR1-2;F6YP92;Q3UYB4;D6RI60	H7BX15;E9Q3V9;E9Q9Q9;Q80TR1;Q80TR1-2	Latrophilin-1	Adgrl1;Lphn1
25.3913	24.6616	23.275	24.3943	24.0138	24.7174	22.7699	24.4165	24.1086	23.8131	23.7042	23.7197				25	25	25	41.3	41.3	41.3	96.828	0	292.66	5157100000	181	0.292553	Q8C2S9;Q3THX5;E9Q3X0;Q9EQK5;Q3U7S9;D3Z2N7	Q8C2S9;Q3THX5;E9Q3X0;Q9EQK5;Q3U7S9	Major vault protein	Mvp
24.8277	28.5872	27.7809	25.028	27.8931	26.7266	26.3844	27.9179	28.3191	25.8993	27.8836	26.7389				5	5	5	5.7	5.7	5.7	118.98	0	5.4935	3674900000	36	0.0699587	Q6ZQ01;Q640Q9;E9Q3X4;P59438;P59438-2;P59438-3;F6Q7C7;Q3TU08;D3YYJ4	Q6ZQ01;Q640Q9;E9Q3X4;P59438;P59438-2;P59438-3	Hermansky-Pudlak syndrome 5 protein homolog	mKIAA1017;Hps5
21.1204	27.8748	27.6478	27.8188	26.4129	27.6404	25.9913	26.8034	27.8047	27.8631	27.8855	26.6776				5	5	5	4.2	4.2	4.2	142.54	0	5.3334	4779900000	43	0.177801	E9Q3Y7;E9Q5L4;Q5PR69-2;Q5PR69	E9Q3Y7;E9Q5L4;Q5PR69-2;Q5PR69	Uncharacterized protein KIAA1211	C530008M17Rik;Kiaa1211
29.9673	29.9354	30.0965	30.1404	30.1176	30.1547	29.9011	29.9319	29.807	29.9351	30.0413	29.7868	+	Cluster 5		123	123	106	30.6	30.6	27.2	564.73	0	323.31	15328000000	953	1.61467	F6U7V1;E9Q401;Q80ZZ5;Q9CTT8;Q3UWJ0;REV__E9PVP2	F6U7V1;E9Q401	Ryanodine receptor 2	Ryr2
24.6532	24.6261	25.0799	25.2717	24.5915	23.8569	25.6079	25.2497	24.197	25.2234	25.4532	25.0191				17	16	16	9	8.7	8.7	265.77	0	31.945	682490000	61	0.296031	E9Q411;Q6GQV6;Q80XK8;Q6PGH6;Q3UJX6;Q8BUH3;Q80X24;Q9D3Z9	E9Q411;Q6GQV6;Q80XK8;Q6PGH6		Nbas
21.9166	21.6978	23.5404	21.1874	22.7247	21.8428	22.8575	21.534	22.544	21.5143	23.0175	22.0942				3	3	1	10.9	10.9	5.1	35.049	0	22.917	99655000	10	0.0454089	E9Q415;P08101-2;P08101-3;P08101	E9Q415;P08101-2;P08101-3;P08101	Low affinity immunoglobulin gamma Fc region receptor II	Fcgr2b;Fcgr2
21.6839	22.3791	21.7821	21.972	21.7848	21.3917	23.1918	21.4999	21.982	21.9688	21.7972	22.7568				5	4	4	3.3	2.6	2.6	239.13	0.0011981	2.7374	456900000	17	0.167805	E9Q423;Q9ESD7-2;E9QL12;E9PXU9;Q9ESD7-3;Q9ESD7	E9Q423;Q9ESD7-2;E9QL12;E9PXU9;Q9ESD7-3;Q9ESD7	Dysferlin	Dysf
29.0889	29.1356	29.079	29.0289	28.9434	28.9793	29.0984	29.2843	29.0705	29.2558	29.2867	29.311	+	Cluster 1		25	15	0	54.1	35.2	0	32.495	0	323.31	22318000000	503	2.47475	E9Q452;Q8BSH3;S4R2U0	E9Q452;Q8BSH3;S4R2U0		Tpm1
27.4201	27.5416	21.5031	28.2804	27.9442	27.9679	27.8987	27.6115	28.0479	27.759	27.4324	27.9577				12	12	12	38.1	38.1	38.1	37.397	0	96.424	3071400000	162	0.520414	E9Q4D5;Q8VEL9;Q8VEL9-2;E9PVZ0;F6Z0Z5	E9Q4D5;Q8VEL9;Q8VEL9-2	GTP-binding protein REM 2	Rem2
22.3825	21.9608	24.0968	22.7429	23.7975	23.3711	22.8311	22.7127	22.9705	21.0694	22.6077	20.6961				24	1	0	51.5	3.3	0	73.589	0	5.7472	97672000	16	0.999377	Q19VH2;E9Q4K0;Q8BL65;Q8BL65-5;F6UI99;Q8BKD1	Q19VH2;E9Q4K0;Q8BL65;Q8BL65-5	Actin-binding LIM protein 2	Ablim2
22.9128	22.6994	23.4524	23.6261	20.7312	23.1268	23.2721	23.2982	22.8694	23.2687	23.521	20.9226				12	12	11	7.6	7.6	7.1	204.57	0	48.936	320580000	36	0.0730589	E9Q4K7;Q6A029;O35063;A2AKI2;E7FLY0;F8VQ75;B1AVY7;Q9EQW7	E9Q4K7	Kinesin-like protein	Kif13b
23.5442	23.8151	23.6908	24.002	23.1813	22.4586	22.2354	23.6533	23.3073	22.7764	23.3044	22.7282				13	11	6	7.7	6.6	4	237.02	0	9.7794	268800000	21	0.359352	E9Q6R4;E9Q4N7;E9Q4N6;Q3UT39;Q6ZWS9	E9Q6R4;E9Q4N7;E9Q4N6;Q3UT39		Arid1b
28.2355	28.8082	28.7467	28.3193	28.4445	28.3279	27.8684	28.3013	28.6668	28.7678	28.6486	28.951				17	17	17	45.4	45.4	45.4	46.217	0	52.515	5680700000	176	0.791832	E9Q4P1;Q5DTX9;Q8R3I5;D3Z057;Q9DAD3;D3YWG9	E9Q4P1;Q5DTX9;Q8R3I5		Wdfy1
24.2549	24.6656	24.1725	23.8349	24.2799	25.0812	21.3954	24.0734	24.6975	24.1984	24.782	24.5177				7	7	3	6.8	6.8	2.1	172.76	0	8.1053	483320000	21	0.312984	E9Q4X2;G3UXP5;Q8BKH2	E9Q4X2		Uggt2
25.9366	25.4862	25.7657	25.3677	25.6611	24.9409	25.9828	25.5138	25.7132	26.0805	25.2564	25.2867				8	7	7	15.2	13.8	13.8	81.374	0	29.782	781190000	55	0.355898	E9Q505;P98084;Q3TYH5;D3Z3A5;E9Q0G5	E9Q505;P98084;Q3TYH5	Amyloid beta A4 precursor protein-binding family A member 2	Apba2
25.4934	25.6479	26.3714	25.6505	22.8421	22.1848	25.8687	22.2804	25.7945	25.6916	23.1683	26.1542				5	5	3	10.6	10.6	7.6	81.479	0	4.2076	711630000	13	0.366836	E9Q577;Q5U5Q9;E9PWM5;Q5U5Q9-2;Q8C5J8	E9Q577;Q5U5Q9;E9PWM5;Q5U5Q9-2	BRCA1-A complex subunit RAP80	Uimc1
21.5197	22.9561	20.8178	21.9913	22.1077	22.8055	22.1625	22.1846	23.5532	22.5384	22.0221	21.6907				51	1	1	51.1	2.7	2.7	136.85	0	40.79	268440000	27	0.249851	E9Q586;Q3TB96;Q3T9V8;D3YX34	E9Q586;Q3TB96;Q3T9V8;D3YX34		Dctn1
25.0804	25.3192	25.0441	24.822	25.1326	25.2535	25.4961	25.0675	25.4095	25.0099	25.2359	25.0785				10	10	9	20.3	20.3	18.7	73.427	0	68.172	3406400000	81	0.398956	Q8CE21;Q3UI16;Q3TKZ9;E9Q5C9;Q6ZQK6;Q3U6W2;Q3UBB6	Q8CE21;Q3UI16;Q3TKZ9;E9Q5C9;Q6ZQK6;Q3U6W2;Q3UBB6		Nolc1
24.9098	25.0356	25.5087	25.8896	25.0869	25.0182	25.7466	25.0208	25.5938	24.5218	24.8988	24.2479				13	13	11	21.8	21.8	18.6	75.767	0	33.382	796340000	58	1.08647	E9Q5D6;P69566;P69566-2	E9Q5D6;P69566;P69566-2	Ran-binding protein 9	Ranbp9
24.7656	24.8027	25.7089	25.2577	25.1516	25.4944	25.2945	24.8989	24.9754	22.0746	24.634	25.3859				4	4	1	9.7	9.7	2.2	54.013	0	32.323	522070000	38	0.41435	Q3URR2;E9QKT0;E9Q5E0;Q921S6;Q63943-2;S4R2H4;Q8C895;Q60929-3	Q3URR2;E9QKT0;E9Q5E0;Q921S6;Q63943-2	Myocyte-specific enhancer factor 2D	Mef2d
22.6445	22.049	23.2869	22.1701	22.7922	22.5885	22.3307	21.3746	22.9949	21.9269	22.8558	21.8183				3	3	3	4.1	4.1	4.1	120.82	0	4.4385	818140000	11	0.122704	E9Q5E1;Q80TF3;Q147Z9;A2AGW4	E9Q5E1;Q80TF3;Q147Z9	Protocadherin-19	Pcdh19
22.7388	22.9882	23.1578	22.6732	23.174	23.1156	22.3415	22.8519	22.6198	22.206	23.4553	24.124				1	1	1	8.2	8.2	8.2	16.35	0.0019613	2.5181	95602000	16	0.265851	H3BJK3;E9Q5J6;Q8C4X7	H3BJK3;E9Q5J6;Q8C4X7	UPF0258 protein KIAA1024-like homolog	A730017C20Rik
23.4842	23.9148	20.5403	21.5448	24.5146	24.6369	22.7216	22.5409	24.4968	24.9802	23.1898	20.3566				6	6	6	8	8	8	85.648	0	14.088	956720000	31	0.0349895	E9Q5K9;D6RG95;E9Q5K9-3;E9Q5K9-2	E9Q5K9;D6RG95;E9Q5K9-3;E9Q5K9-2	YTH domain-containing protein 1	Ythdc1
22.6959	22.9221	25.3923	22.9674	20.738	24.1908	22.1035	24.965	25.2548	23.8799	25.0735	25.6294				7	7	7	11.8	11.8	11.8	94.974	0	24.041	310610000	17	0.408494	E9Q5M4;Q3TN48;Q80TK6	E9Q5M4		Zfr2
24.2836	25.6758	25.8563	25.1663	25.9916	25.267	25.4947	25.6159	24.9572	25.4721	26.1403	25.5579				14	14	14	5.7	5.7	5.7	328.27	0	20.309	843450000	63	0.115822	E9Q5W5;Q5SSH7-2;Q5SSH7;Q5SSH7-3	E9Q5W5;Q5SSH7-2;Q5SSH7	Zinc finger ZZ-type and EF-hand domain-containing protein 1	Zzef1
26.9629	26.1851	27.507	27.3774	27.1734	26.6362	27.3972	27.313	27.3134	27.184	27.4229	26.8644				187	187	187	65.2	65.2	65.2	604.25	0	323.31	54448000000	1136	0.218063	E9Q616;Q6UL10;A0PJF4;Q61484;Q8BKS2;Q8VDN3;A0JLR7;Q8CGE7;Q8BRB8;Q6UIL4;Q3UYW8;G5E8K8;Q8R2L7;Q8CEX7	E9Q616		Ahnak
24.8945	24.8722	24.3927	25.1934	25.0307	25.3056	24.3631	24.59	24.5922	24.9142	25.1867	24.4203				16	16	15	19	19	17.8	112.66	0	44.763	1240900000	88	1.14281	E9Q640;Q6NZN0-5;Q6NZN0-3;Q6NZN0-4;Q6NZN0-2;Q6NZN0;E9PYZ7;E9PUF4	E9Q640;Q6NZN0-5;Q6NZN0-3;Q6NZN0-4;Q6NZN0-2;Q6NZN0;E9PYZ7;E9PUF4	RNA-binding protein 26	Rbm26
22.7499	23.0036	24.4124	23.0189	24.0063	22.5798	23.5337	24.5949	22.6748	22.7398	23.5547	23.3562				9	9	9	8.2	8.2	8.2	156.52	0	10.565	162580000	15	0.0394628	E9Q652;Q8CGE9;Q9D677;E9Q1K7;D3Z0G6;D3Z0G7;D3Z0G5;Q3TTW9;D3YXA5;F7B2U5;Q8BPL6;F6YRR2;Q3UML5	E9Q652;Q8CGE9;Q9D677;E9Q1K7;D3Z0G6;D3Z0G7;D3Z0G5;Q3TTW9	Regulator of G-protein signaling 12	Rgs12
23.9231	22.3586	23.4235	23.0099	21.6845	23.1933	21.564	24.0502	22.5317	22.4584	23.9822	23.4424				1	1	1	16.3	16.3	16.3	9.5118	0.00014077	3.5191	115540000	8	0.124479	H3BL12;H3BJG3;E9Q6C8	H3BL12;H3BJG3;E9Q6C8	XK-related protein;XK-related protein 6	Xkr6
24.3919	23.8239	24.0978	24.2731	24.2872	24.2713	23.8564	24.0692	23.7788	23.7736	23.3072	23.2836	+	Cluster 4		5	5	5	17	17	17	53.102	0	17.481	1312200000	49	2.128	Q3UIX4;E9Q6E5;Q8C0Z3;Q8CFF2;Q8CGI3;Q9CT17;Q6NSR2;D3Z4B0;F6TN80;D6RE22;Q3TR16;Q8BYD3;B7ZNC5;Q8BV04;F6X2U6;Q3UUW4;F6XR65;Q3URV9	Q3UIX4;E9Q6E5;Q8C0Z3;Q8CFF2;Q8CGI3;Q9CT17;Q6NSR2;D3Z4B0		Srsf11
26.1055	26.5875	26.4113	25.9357	25.7683	26.854	25.6488	25.9091	26.0818	26.0352	25.9056	25.3453				16	16	16	16.6	16.6	16.6	137.12	0	25.557	1047700000	89	0.573843	Q6ZPK1;E9Q6H8;Q8CIA7;Q91YS3;Q8VDM7	Q6ZPK1;E9Q6H8;Q8CIA7		Plekha5
26.3096	26.9722	26.4719	26.3057	26.5764	26.527	26.6518	26.7823	26.6863	26.7248	26.4988	26.9829				14	14	14	29.8	29.8	29.8	67.097	0	30.998	1401100000	90	0.308232	E9Q6J8;Q08274;Q5HZG7;Q8K0I9	E9Q6J8;Q08274;Q5HZG7;Q8K0I9	Dystrophia myotonica WD repeat-containing protein	Dmwd
28.9119	28.8389	29.4079	29.1441	29.2628	29.0737	29.2011	29.0362	29.0535	29.0687	29.1516	29.132				47	47	45	37.5	37.5	35.9	172.66	0	318.92	8439600000	553	0.0513808	E9Q6L9;Q80TE7;B9EHV0;Q3URB9	E9Q6L9;Q80TE7;B9EHV0	Leucine-rich repeat-containing protein 7	Lrrc7
29.3993	29.4147	29.4251	29.2134	29.2751	29.232	29.4229	29.2112	29.2997	29.2137	29.0585	29.2048	+	Cluster 3		30	30	30	43.7	43.7	43.7	94.202	0	198.48	9740000000	501	1.89221	E9Q6P5;Q3UFQ5	E9Q6P5;Q3UFQ5		Ttc7b
25.2942	24.6702	25.0907	24.9793	24.7568	25.1597	25.7555	25.7574	25.5787	25.0683	25.277	25.0759	+	Cluster 2		28	28	28	11.5	11.5	11.5	392.7	0	88.471	1693200000	94	2.0872	E9Q6R7;O08614;Q3TR59;Q3UYS4;Q6P6L2;Q810I5;Q61636;Q8C7R5;Q9D1Z0	E9Q6R7;O08614		Utrn
24.777	25.163	24.6459	24.7116	24.5578	24.849	25.1299	24.7942	24.7995	24.667	24.2508	24.4327				3	3	3	25.4	25.4	25.4	14.731	0	13.036	1696200000	34	1.00477	E9Q6U4;Q3UWL8;Q6P0X1;E9Q4Q8;E9Q8R1	E9Q6U4;Q3UWL8;Q6P0X1	Prefoldin subunit 4	Pfdn4
25.086	23.4358	24.2011	23.4306	24.4315	23.755	24.2904	24.3384	24.549	21.9018	23.9095	23.3297				2	2	2	21.1	21.1	21.1	9.8222	0	4.243	279760000	20	0.761819	E9Q6W2;Q9D2R6	E9Q6W2;Q9D2R6	Cytochrome c oxidase assembly factor 3 homolog
26.1958	26.0538	25.6877	26.2782	26.1686	26.3808	26.1765	25.6647	26.2554	26.3571	25.817	26.0684			O	13	13	13	14.4	14.4	14.4	146.32	0	79.179	1031300000	81	0.271852	E9Q6Y8;Q80TH9	E9Q6Y8	Ubiquitin carboxyl-terminal hydrolase	Usp31
28.5455	26.8756	25.1767	27.3468	25.7476	27.297	27.1709	27.4113	25.8902	27.0444	27.3836	27.0488				6	6	6	35.7	35.7	35.7	24.032	0	28.995	1972500000	39	0.0128998	E9Q769;Q9D8B7	E9Q769;Q9D8B7	Junctional adhesion molecule C	Jam3
21.2049	21.648	22.466	22.8161	23.0543	22.6866	22.5297	21.1829	22.4498	22.9161	22.5249	22.5096				5	5	5	10.8	10.8	10.8	71.934	0	120.41	409980000	39	0.979514	Q3TLG6;Q80UN2;Q7TQE1;E9Q7C1;Q3TE00;Q6KAM1;G3X8S4;Q924H2;A0JLM5	Q3TLG6;Q80UN2;Q7TQE1;E9Q7C1;Q3TE00;Q6KAM1;G3X8S4;Q924H2;A0JLM5	Mediator of RNA polymerase II transcription subunit 15	Med15
28.7025	28.5785	28.2312	28.3105	28.779	28.3666	28.498	28.3064	28.5339	28.125	28.0763	28.4743				24	24	14	47.4	47.4	27.1	61.629	0	321.45	7932400000	499	0.380608	Q5UE59;E9Q7C9;Q7TNF4;Q8CD76;Q7M703;Q7M702;Q7M6Z8;Q7M701;Q7M6Z7;Q7M6Z9;Q7M700;Q7M6Z6;O88447;F6UYN4;D3Z710;Q91W40	Q5UE59;E9Q7C9;Q7TNF4;Q8CD76;Q7M703;Q7M702;Q7M6Z8;Q7M701;Q7M6Z7;Q7M6Z9;Q7M700;Q7M6Z6;O88447	Kinesin light chain 1	Klc1
23.1007	24.2608	20.8592	23.5414	24.1611	23.9022	23.248	24.0855	23.9848	23.5674	24.4921	23.8008				10	7	7	12.4	10	10	98.192	0	12.132	212690000	36	0.391648	E9Q7E9;Q3V3Q7;Q3V3Y3;Q6PCX4	E9Q7E9;Q3V3Q7	Phosphofurin acidic cluster sorting protein 2	Pacs2
25.2646	21.5278	24.9693	20.8781	24.8836	24.7528	25.4001	24.7691	25.4396	22.1123	23.5386	26.3442				16	16	16	11	11	11	171.62	0	29.93	788830000	40	0.139556	E9Q7L1;B9EKU4;Q80U74;G3UX45	E9Q7L1;B9EKU4;Q80U74;G3UX45		Urb2
23.2031	24.1007	23.9457	23.1823	24.1647	22.0825	21.0167	24.3611	24.3388	23.4973	23.2863	22.0228				13	13	13	20	20	20	82.025	0	17.11	414520000	22	0.0673258	E9Q7N5;Q8R2Q4-3;Q8R2Q4-2;Q8R2Q4;Q3TML3;Q3TSU6;Q8C1C2;E0CY79;E0CXH2	E9Q7N5;Q8R2Q4-3;Q8R2Q4-2;Q8R2Q4;Q3TML3;Q3TSU6;Q8C1C2	Ribosome-releasing factor 2
31.0259	31.2276	31.0531	31.203	31.188	31.1715	31.1347	31.4073	31.2271	31.2173	31.2293	31.3328				28	28	0	69.4	69.4	0	28.734	0	323.31	49758000000	701	0.666752	E9Q7Q3	E9Q7Q3		Tpm3
26.113	25.6187	25.3778	25.5214	26.0628	25.8322	25.086	25.5082	25.5078	25.6993	25.7275	25.9486				13	13	13	26.5	26.5	26.5	70.932	0	28.606	807780000	78	0.620925	E9Q7U2;Q8CGU1	E9Q7U2;Q8CGU1	Calcium-binding and coiled-coil domain-containing protein 1	Calcoco1
24.4078	25.3034	27.5699	25.336	22.6435	22.9708	25.6457	23.6563	21.7001	24.3929	22.3272	24.8668				6	5	5	41.4	33.8	33.8	16.086	0	14.983	1157200000	32	0.427571	E9Q827;P56212-2;P56212;E9Q4B9;E9PXD7	E9Q827;P56212-2;P56212;E9Q4B9;E9PXD7	cAMP-regulated phosphoprotein 19	Arpp19
21.861	22.9815	22.007	22.2621	23.5384	23.3295	21.1774	22.4154	22.0146	23.6092	21.812	23.1571				3	3	2	4.8	4.8	2.4	71.169	0	4.7682	60202000	9	0.59378	Q8CE98;Q3UZE5;E9Q8G4;Q60722-3;Q60722;Q91YV0;Q91XK1;Q60722-2	Q8CE98;Q3UZE5;E9Q8G4;Q60722-3;Q60722;Q91YV0;Q91XK1;Q60722-2	Transcription factor 4	Tcf4
26.4407	26.0471	26.8879	26.4203	26.3144	26.8056	26.7595	26.876	26.5039	26.6649	26.4363	26.3228				35	35	32	14.8	14.8	14.3	339.09	0	71.399	1355200000	145	0.173502	E9Q8I9;E9Q8I9-2;E9Q8I9-3;Q8BIX6;Q3TZB0	E9Q8I9;E9Q8I9-2	Protein furry homolog	Fry
30.2382	30.1104	30.0247	30.076	30.1595	30.1788	30.2831	30.0716	30.2175	30.4539	30.2238	30.2197				47	47	33	45.8	45.8	32.1	140.72	0	323.31	18253000000	914	0.616338	E9Q8N5;Q08EB6;Q08EB5;Q8BRT1;F7DCH5;B9EJA4;A2RRR3;Q3UF57;Q8R337;Q8BRT1-6;Q3TPM6	E9Q8N5;Q08EB6;Q08EB5;Q8BRT1;F7DCH5;B9EJA4;A2RRR3	CLIP-associating protein 2	Clasp2
31.7002	31.5257	30.8412	31.3408	31.1371	31.2372	31.2529	31.075	31.1645	31.3985	31.2377	31.3897				26	26	3	29.5	29.5	3	123.08	0	323.31	39705000000	1193	0.129975	E9Q8N8;A2VDF7	E9Q8N8;A2VDF7	Anion exchange protein	Slc4a4
27.9203	27.6626	28.8362	27.9952	27.7819	27.8751	27.7455	27.6993	27.7888	27.9693	27.7658	28.217				11	11	11	37.2	37.2	37.2	38.958	0	130.47	4176600000	177	0.256791	E9Q8P8;Q3TY60-2;A4FUR1;Q3TY60	E9Q8P8;Q3TY60-2;A4FUR1;Q3TY60	Protein FAM131B	Fam131b
25.691	25.5259	26.0692	25.7555	26.0153	25.6483	26.1397	25.6526	26.0676	25.4415	25.6833	25.9522				14	12	12	16.9	15.9	15.9	142.55	0	51.35	915950000	58	0.194748	E9Q8S5;Q3U214;Q8K1C6	E9Q8S5;Q3U214	Microtubule-associated serine/threonine-protein kinase 3	Mast3
21.823	21.4811	24.9679	26.6321	25.6715	27.0502	21.2666	26.568	22.5045	20.3425	21.3099	25.8924				6	5	5	9.3	8.5	8.5	112.18	0	25.935	717340000	14	0.686448	Q3UL40;E9QL08;E9Q9Z4;E9Q8T1;Q9JJG0-3;Q9JJG0-4;Q9JJG0-2;Q9JJG0;Q5DTJ3	Q3UL40;E9QL08;E9Q9Z4;E9Q8T1;Q9JJG0-3;Q9JJG0-4;Q9JJG0-2;Q9JJG0;Q5DTJ3	Transforming acidic coiled-coil-containing protein 2	Tacc2
22.926	23.1312	24.7596	22.7448	22.8354	23.4002	23.4242	22.8279	23.3105	23.2765	23.5151	22.8512				3	3	2	5.4	5.4	3.3	59.131	0	5.2299	138080000	20	0.193009	E9Q8Y9;Q80XG9-2;Q80XG9	E9Q8Y9;Q80XG9-2;Q80XG9	Leucine-rich repeat transmembrane neuronal protein 4	Lrrtm4
26.2965	26.3217	26.3437	26.8421	26.5808	26.1354	25.0191	26.0525	25.9983	26.4319	24.9441	24.3955				4	4	4	24.4	24.4	24.4	19.808	0	8.3984	1352100000	37	0.892834	E9Q933;Q8BK08;Z4YN74	E9Q933;Q8BK08;Z4YN74	Transmembrane protein 11
23.5852	23.2435	25.9945	25.0715	24.4744	24.816	24.8934	23.1024	24.6896	25.0855	24.4871	24.8727				18	18	18	11.6	11.6	11.6	188.25	0	20.161	418600000	45	0.105199	Q80TG7;E9Q9B7;Q80SX9;B2RXL7;Q3V2X2;Q52KP9	Q80TG7;E9Q9B7;Q80SX9;B2RXL7;Q3V2X2		mKIAA1250;Kidins220
28.783	28.9555	29.9394	28.7467	29.0047	28.9594	28.7814	29.1557	29.0363	28.9211	29.3038	28.9809				23	23	1	40.6	40.6	2.3	77.222	0	170.67	8492400000	295	0.144505	E9Q9C4;E9Q9C0;E9Q9C1;Q8K4G5-4;Q8K4G5-2;B9EIV0;E9Q9C2;Q8K4G5-5;F6YHE5;Q9EPW6	E9Q9C4;E9Q9C0;E9Q9C1;Q8K4G5-4;Q8K4G5-2;B9EIV0;E9Q9C2	Actin-binding LIM protein 1	Ablim1
23.2731	23.0923	24.8167	22.5956	22.8795	22.06	23.2514	23.1921	21.1449	22.6469	24.5731	21.1384				5	3	3	6.8	5	5	101.34	0.0011946	2.6967	566940000	14	0.245929	G3UYG5;E9Q9F1;Q9JK45;G3UYP4;A7XUT9;G3UZ84	G3UYG5;E9Q9F1;Q9JK45;G3UYP4	Potassium voltage-gated channel subfamily KQT member 5	Kcnq5
24.5358	24.6165	26.202	24.1831	24.8938	24.1538	24.8254	25.4656	24.6748	24.6763	25.0367	25.3338				36	3	1	55.5	7.2	2.2	100.82	0	58.315	472320000	44	0.322792	E9Q9H0;S4R2T8;Q571K0;Q3TPP5;F6UDT8;Q8CD64	E9Q9H0		Dlg1
22.7747	23.3945	23.149	23.4827	22.9025	23.9134	23.2737	21.5667	21.1859	22.9405	24.1182	21.9778				2	2	2	1.6	1.6	1.6	174.64	0.00067613	2.9313	63457000	6	0.59694	Q6NXJ3;F6YZU5;Q3UH41;E9Q9I2;Q3UGX5;E9Q9R9	Q6NXJ3;F6YZU5;Q3UH41;E9Q9I2;Q3UGX5;E9Q9R9		Dlg5
25.7547	26.208	26.2407	26.1803	25.8141	25.3922	26.1442	26.4456	25.5486	26.0479	26.1495	26.1105				12	12	12	29.9	29.9	29.9	67.764	0	78.446	2244200000	86	0.173608	G3X9J6;E9Q9M1;Q3V1L4	G3X9J6;E9Q9M1;Q3V1L4	Cytosolic purine 5-nucleotidase	Nt5c2
26.167	26.2873	26.1748	25.8935	26.3903	26.3546	25.6957	26.1661	26.2334	25.5977	25.6723	26.1575				13	13	12	21.3	21.3	20.5	84.338	0	29.158	1045500000	66	0.608037	E9Q9N7;Q5RKR3	E9Q9N7;Q5RKR3	Immunoglobulin superfamily containing leucine-rich repeat protein 2	Islr2
24.4534	21.6655	24.3374	24.8914	25.0783	25.2419	23.7919	25.3773	24.6733	23.6172	24.8364	25.1797				7	7	7	29	29	29	40.639	0	47.448	686130000	24	0.510309	E9QA46;Q8C6F0;Q3UIG2;Q9QXY9;D3Z6X3;D3Z6X4	E9QA46;Q8C6F0;Q3UIG2;Q9QXY9;D3Z6X3;D3Z6X4	Peroxisomal biogenesis factor 3	Pex3
29.4717	29.8725	30.2197	30.05	29.8499	29.9157	29.756	30.2276	29.9166	30.2207	30.4726	29.3496				10	8	8	25.7	21.2	21.2	46.789	0	133.12	18507000000	365	0.0179695	V9GX43;S4R2U7;S4R1S7;E9QA47;Q9Z0H4-11;Q9Z0H4-7;Q9Z0H4-5;Q9Z0H4-4;Q9Z0H4;Q9Z0H4-8;Q9Z0H4-2;Q9Z0H4-6;Q9Z0H4-9;A3KGT2;S4R2L5;S4R2J2;A3KGT0;S4R2S7;S4R2U1	V9GX43;S4R2U7;S4R1S7;E9QA47;Q9Z0H4-11;Q9Z0H4-7;Q9Z0H4-5;Q9Z0H4-4;Q9Z0H4;Q9Z0H4-8;Q9Z0H4-2;Q9Z0H4-6;Q9Z0H4-9;A3KGT2;S4R2L5	CUGBP Elav-like family member 2	Celf2
25.2171	21.0844	24.3573	24.862	24.2915	24.8554	25.066	24.2943	25.2154	24.3442	24.7494	25.2674				10	2	0	22.1	5.8	0	58.971	0	13.934	405010000	21	0.297585	Q8C1W2;E9QAC6	Q8C1W2;E9QAC6	Galectin	Pick1
25.3223	24.9673	20.8988	25.4005	24.6318	24.8461	24.4016	25.0763	25.1707	25.041	25.165	25.5728				7	7	7	40.2	40.2	40.2	24.029	0	14.702	443990000	36	0.293363	E9QAD1;Q9JHR9-2;Q9JHR9;Q52KR0;F7BIJ5	E9QAD1;Q9JHR9-2;Q9JHR9;Q52KR0	Nuclear receptor-interacting protein 2	Nrip2
29.8572	29.8385	30.6809	29.729	29.9234	30.0607	29.9359	30.097	30.1031	30.0371	30.1967	30.1776				49	49	43	46.3	46.3	43.1	162.83	0	289.24	15990000000	755	0.159607	E9QAD8;Q5DU25;A4GZ26;D3Z5I6;D3Z6V7	E9QAD8;Q5DU25;A4GZ26;D3Z5I6;D3Z6V7	IQ motif and SEC7 domain-containing protein 2	Iqsec2
27.691	27.9418	25.3191	27.9214	27.8258	27.8581	27.8304	27.7749	27.9391	27.6832	27.4579	27.7612				34	33	33	23.5	23.1	23.1	200.06	0	97.371	3098000000	269	0.3417	E9QAF9;B9EJ77;Q0VGY8;Q8CHA0;Q0VGY8-2;Q80YQ9;Q3UYQ1	E9QAF9;B9EJ77;Q0VGY8;Q8CHA0;Q0VGY8-2	Protein TANC1	Tanc1
25.4442	25.4418	25.2541	25.2389	25.7633	24.9307	25.7793	25.4999	25.0543	25.6107	24.6787	25.6356				9	9	9	15.7	15.7	15.7	85.951	0	15.338	609520000	63	0.0139752	E9QAQ3;Q6ZQ82;B9EJ96;Q9D0J3;F6XTB7;Q8BIY6;F7D661;F6Q7M1;D3Z1X5;Q3U860	E9QAQ3;Q6ZQ82;B9EJ96	Rho GTPase-activating protein 26	Arhgap26
29.7072	29.6529	29.6576	29.8705	29.7624	29.6657	29.5618	29.5286	29.6235	29.7045	29.7091	29.6684	+	Cluster 5		25	25	17	69.1	69.1	55.9	47.989	0	230.95	12775000000	414	1.61213	E9QAQ5;Q5KU03;Q9WV60;Q3TB31	E9QAQ5;Q5KU03;Q9WV60	Glycogen synthase kinase-3 beta	Gsk3b
27.0357	27.3262	26.9777	26.9426	27.633	27.1715	26.7204	27.1371	26.7033	26.8083	27.1437	26.8985				51	51	34	34.3	34.3	25	216.37	0	323.31	10160000000	450	0.533438	E9QAS4;E9QAS5;Q5DTP7;Q6PDQ2;Q99JM0;Q8BM83;Q3U582;F6WR45;Q3UFM8;Q8BL30;Q3ULG0;Q6IQY9	E9QAS4;E9QAS5;Q5DTP7;Q6PDQ2;Q99JM0	Chromodomain-helicase-DNA-binding protein 4	Chd4
25.7208	25.8524	26.4896	25.3853	25.9295	25.8587	25.6704	25.8971	25.6933	25.5625	24.8964	25.9667				10	10	10	29.1	29.1	29.1	47.622	0	15.983	872560000	67	0.378172	Q7TNC9;Q3TZT4;Q8BNK3;E9QAS7	Q7TNC9;Q3TZT4;Q8BNK3;E9QAS7		Inpp5a
25.0215	25.3131	25.6769	25.139	25.2245	25.7505	26.0578	24.9783	25.766	25.3055	24.7678	25.8299				13	11	11	25.3	20.7	20.7	66.269	0	159.13	1926200000	104	0.0730286	Q547R0;E9QAT0;Q6AXB7;P35922-3;P35922-2;P35922;D3Z6U8;E9QNF5;E9QAS8;P35922-9;P35922-8;P35922-7;E9QAS9;P35922-5;P35922-4;P35922-6;Q8BPK8;P35922-11;P35922-10;P35922-12;Q8BPN5;Q925S6	Q547R0;E9QAT0;Q6AXB7;P35922-3;P35922-2;P35922;D3Z6U8;E9QNF5;E9QAS8;P35922-9;P35922-8;P35922-7;E9QAS9;P35922-5;P35922-4;P35922-6;Q8BPK8;P35922-11;P35922-10;P35922-12;Q8BPN5	Fragile X mental retardation protein 1 homolog	Fmr1
31.6834	31.9044	31.5671	31.6582	31.766	31.8237	31.0985	31.4804	31.6534	31.3622	31.3684	31.2359	+	Cluster 4		15	15	15	54.9	54.9	54.9	24.146	0	323.31	83009000000	1077	1.41369	Q5M8Q0;E9QAZ2;Q9CZM2;Q3U7D2;B8JKK2	Q5M8Q0;E9QAZ2;Q9CZM2;Q3U7D2	Ribosomal protein L15;60S ribosomal protein L15	Rpl15;Gm10020
29.4789	29.5966	29.8263	29.1677	29.2115	29.4941	29.9974	29.3427	29.3712	29.4236	29.0303	29.922				36	3	3	54.2	6.5	6.5	93.491	0	77.991	9806100000	92	0.2296	E9QB01;P13595-2;E9Q589;P13595-3;P13595-4;O08909;Q6LBT4;Q61945	E9QB01;P13595-2;E9Q589;P13595-3;P13595-4	Neural cell adhesion molecule 1	Ncam1
28.2115	28.266	28.339	28.7804	28.3729	28.4021	28.0771	28.4447	28.2919	28.2645	28.2977	28.2304			O	37	37	37	43.1	43.1	43.1	102.37	0	323.31	17056000000	540	0.731812	E9QB02;Q68FL6;F6W0G8	E9QB02;Q68FL6	Methionine--tRNA ligase
28.3131	28.2242	27.906	28.088	28.3629	27.9299	28.2912	28.1683	28.1661	28.2546	28.3372	27.8798				5	5	5	41	41	41	14.925	0	39.949	4468100000	203	0.0164609	Q4VAF0;E9QJT5;P56376;Q8BMV3	Q4VAF0;E9QJT5;P56376	Acylphosphatase;Acylphosphatase-1	Acyp1
26.7631	25.9281	28.7796	26.6764	28.0238	27.3581	28.931	28.758	27.9403	28.8848	28.4972	27.9197				3	3	3	5.2	5.2	5.2	62.223	0.0021961	2.3707	4502600000	39	0.709924	Q91Z52;Q8C220;Q5U3L0;Q3UD40;Q3U1H0;E9QJU7;Q06649;Q3U0G0;D3Z107	Q91Z52;Q8C220;Q5U3L0;Q3UD40;Q3U1H0;E9QJU7;Q06649;Q3U0G0	SH3 domain-binding protein 2	Sh3bp2
26.2519	29.172	28.3883	28.5158	29.2908	28.4201	28.3689	28.6637	29.0231	28.7836	28.8858	28.6036			O	3	3	3	22.6	22.6	22.6	17.551	0	23.73	5480200000	52	0.244199	Q53ZD4;E9QJW0;Q91VS7;D3YU60	Q53ZD4;E9QJW0;Q91VS7	Microsomal glutathione S-transferase 1	Mgst1
22.9897	22.6516	22.0256	21.7989	21.6476	21.2412	22.5053	21.1057	22.3923	21.4045	21.995	20.9454				3	3	3	4.8	4.8	4.8	97.865	0	22.892	80210000	13	0.879965	Q3U5W1;Q9QXJ2;E9QJX9;Q9QZE4;Q3UDU1;Q9WVL2;Q8CD97	Q3U5W1;Q9QXJ2;E9QJX9;Q9QZE4;Q3UDU1;Q9WVL2	Signal transducer and activator of transcription;Signal transducer and activator of transcription 2	Stat2
25.9977	25.8453	25.9302	25.5241	25.6557	25.7478	25.1123	26.0444	25.7453	24.948	25.9115	26.4397				18	18	18	17.6	17.6	17.6	159.97	0	25.339	872220000	104	0.0734202	Q7TQG5;E9QK04;P97798-5;P97798-2;P97798-3;P97798-4;P97798;Q8C766	Q7TQG5;E9QK04;P97798-5;P97798-2;P97798-3;P97798-4;P97798	Neogenin	Neo1
26.8683	26.6302	26.2215	26.7627	26.4565	26.8608	26.0291	26.0394	26.852	27.0017	26.7304	26.7553				23	23	23	34	34	34	90.791	0	87.878	2053700000	150	0.538807	E9QK48;Q7TNG5;Q7TNG5-2;D3YWS2;D6RGM3	E9QK48;Q7TNG5;Q7TNG5-2;D3YWS2;D6RGM3	Echinoderm microtubule-associated protein-like 2	Eml2
27.6554	28.0663	28.3938	28.1185	27.9607	27.9635	28.0136	28.2454	28.2576	28.2052	28.0648	27.6845				6	6	6	19.2	19.2	19.2	45.965	0	52.604	3522800000	87	0.101359	E9QKB2;Q9JKS5;A7MAY6;Q3UJC1	E9QKB2;Q9JKS5;A7MAY6;Q3UJC1	Intracellular hyaluronan-binding protein 4	Habp4
21.2293	23.3199	21.1093	21.553	22.0106	22.9404	22.5422	21.7521	22.2983	21.9488	21.0818	22.1667				7	7	7	9	9	9	130.66	0	46.924	346200000	33	0.0621221	E9QKD1;Q3UHX0;Q3UHX0-2	E9QKD1;Q3UHX0	Nucleolar protein 8	Nol8
28.7262	29.1425	28.8257	29.0112	29.1008	28.9501	29.1164	29.1537	28.9471	29.0124	29.0242	28.9844				39	39	38	35.9	35.9	35.5	154.64	0	323.31	9092500000	534	0.348537	E9QKE4;Q8BMG7;Q3UEY3;Q8BMG7-2;Q8BYZ6;Q3TZV1	E9QKE4;Q8BMG7	Rab3 GTPase-activating protein non-catalytic subunit	Rab3gap2
27.904	28.0407	28.2694	28.0604	27.9588	27.9903	28.1199	27.9373	28.0858	28.0673	28.1482	27.6659			O	44	39	38	34.4	31.1	30.7	169.31	0	256.53	4558200000	345	0.0679925	E9QKH0;Q80TV8;B2RY22;E9Q6L0;J3QP81;E9QNY9;A5D6Q8;Q80TV8-2	E9QKH0;Q80TV8;B2RY22;E9Q6L0;J3QP81;E9QNY9;A5D6Q8;Q80TV8-2	CLIP-associating protein 1	Clasp1
22.6455	23.2989	22.4396	22.5476	21.8627	22.5953	22.9118	23.026	23.0897	22.7391	23.4616	22.7028				5	4	4	4.7	3.9	3.9	127.81	0	8.7565	168140000	20	0.72824	E9QKK8;F6Q8D3;Q9QZW0-2;Q9QZW0	E9QKK8;F6Q8D3;Q9QZW0-2;Q9QZW0	Phospholipid-transporting ATPase;Phospholipid-transporting ATPase 11C	Atp11c
28.4373	28.3986	28.1206	28.1496	28.4532	28.4064	27.26	28.3966	28.6141	28.3701	28.2369	28.7354				14	14	14	21.7	21.7	21.7	83.983	0	100.49	4323100000	259	0.126112	E9QKR1;J3QNM3;E9QKQ9;E9QLZ9;Q03173-4;Q03173-5;Q03173;Q03173-6;Q03173-3;Q03173-2	E9QKR1;J3QNM3;E9QKQ9;E9QLZ9;Q03173-4;Q03173-5;Q03173;Q03173-6;Q03173-3	Protein enabled homolog	Enah
26.5111	26.6641	26.795	26.9088	26.7662	26.5698	25.1319	26.6295	26.7913	26.5318	26.7356	26.6092				25	25	1	31.5	31.5	1.7	99.818	0	90.291	2482000000	179	0.296352	E9QKT1;Q8CE29;O08759;Q3TPQ9;C6EQH4	E9QKT1;Q8CE29;O08759	Ubiquitin-protein ligase E3A	Ube3a
24.0719	24.3372	24.0438	22.3657	24.2607	25.6441	21.7545	24.7656	23.5592	25.2443	20.8557	22.264				4	4	4	1.1	1.1	1.1	444.01	0.002435	2.2795	576340000	13	0.160173	E9QKX5;Q80TY5	E9QKX5;Q80TY5	Vacuolar protein sorting-associated protein 13B	Vps13b
27.4071	27.6583	27.5402	27.3432	27.421	27.3781	27.2651	26.865	26.9916	26.9442	27.2183	27.3397	+	Cluster 3		28	28	28	35.7	35.7	35.7	115.95	0	323.31	7981800000	313	1.67956	E9QKZ2;Q91YE6;Q4G0B8;E0CXB2;F6TLX3;Q69ZP1;E0CY46;F6UT58	E9QKZ2;Q91YE6;Q4G0B8;E0CXB2	Importin-9	Ipo9
23.4152	24.7615	26.0327	26.1002	26.2814	26.2862	24.1942	24.5379	23.5757	23.7549	25.7259	24.3543				6	6	6	24.1	24.1	24.1	31.565	0	12.513	622250000	56	1.11641	Q8R1E1;E9QL80;Q6A0A4;Q3UZK0;Q91YX5;D3YVK0	Q8R1E1;E9QL80;Q6A0A4;Q3UZK0;Q91YX5	Acyl-CoA:lysophosphatidylglycerol acyltransferase 1	Lpgat1
26.209	26.3025	25.44	26.4661	26.2674	26.202	26.2032	25.8025	26.1028	25.7799	25.7752	25.6699			O	17	17	17	17.9	17.9	17.9	138.36	0	170.88	1472100000	104	0.800664	E9QLA5;Q0GNC1-3;Q0GNC1	E9QLA5;Q0GNC1-3;Q0GNC1	Inverted formin-2	Inf2
27.0692	26.5714	26.1996	25.7314	26.7112	26.316	26.4818	26.1595	26.8554	26.629	26.2959	26.4317				10	10	10	52.7	52.7	52.7	26.34	0	54.455	2068300000	76	0.146266	E9QLB2;Q3UFF7	E9QLB2;Q3UFF7	Lysophospholipase-like protein 1	Lyplal1
22.7223	22.8207	22.1487	23.3465	22.7706	23.0755	21.8007	22.8222	23.2908	23.1883	22.5173	22.4784				4	4	4	11.1	11.1	11.1	59.178	0	5.5152	135920000	20	0.203961	E9QLB8;Q566J8	E9QLB8;Q566J8	AarF domain-containing protein kinase 4	Adck4
22.757	22.6601	22.1673	22.6739	22.7806	22.7546	21.5288	20.4614	23.0318	23.0906	22.0375	20.3198				3	3	3	2.1	2.1	2.1	200.55	0	3.943	68152000	11	0.30846	E9QLE4;Q8BXR5	E9QLE4;Q8BXR5	Sodium leak channel non-selective protein	Nalcn
25.7771	26.7277	26.0378	26.7817	26.648	25.4018	26.4271	26.9944	26.0743	27.0055	25.7669	26.5997				31	31	27	10.2	10.2	9	435.8	0	39.946	5442900000	86	0.0450267	E9QLK7;E9PZA7;E9PWT1;F7CGG2;Q3UH32;Q80YV3;Q8BW25;REV__Q9D611	E9QLK7;E9PZA7;E9PWT1;F7CGG2;Q3UH32;Q80YV3	Transformation/transcription domain-associated protein	Trrap
29.6772	29.5906	29.9417	29.3552	29.3091	29.3424	29.0936	29.2994	29.4419	29.632	29.2789	29.393	+	Cluster 3		43	29	29	52.1	36.6	36.6	97.272	0	323.31	14141000000	595	1.5445	E9QLL2;Q8BZ98-2;Q8BZ98;Q8BUT2;F2Z460;E0CXZ8	E9QLL2;Q8BZ98-2;Q8BZ98;Q8BUT2	Dynamin-3	Dnm3
29.1343	29.2429	27.5371	28.5833	28.3928	28.5046	29.0492	28.9879	28.741	28.919	28.8895	28.7873				31	30	29	31.7	31.2	30.3	130.67	0	83.01	7335300000	338	0.162732	E9QM38;P55012;Q3TP36;P55014-2	E9QM38;P55012	Solute carrier family 12 member 2	Slc12a2
26.6603	26.8335	27.3473	26.66	26.9736	26.8554	27.07	26.4616	27.241	26.8249	26.6784	27.112				15	15	15	18	18	18	136.46	0	56.469	2656600000	152	0.0162796	E9QM77;O70305;O70305-2;F6U2C2;Q3UX07;O70305-3;F7B6X4;Q3UX51;F6V8M6	E9QM77;O70305;O70305-2;F6U2C2;Q3UX07;O70305-3	Ataxin-2	Atxn2
23.6568	24.2797	24.493	23.8552	23.8195	20.3137	24.2747	22.6037	21.002	24.561	23.7125	24.8875				29	1	1	34.5	0.9	0.9	131.87	0.00067787	2.9723	171870000	7	0.520824	E9QM90;Q148V7-2;Q9D743;Q8CAN3	E9QM90;Q148V7-2	LisH domain and HEAT repeat-containing protein KIAA1468	2310035C23Rik;Kiaa1468
24.4666	26.2208	22.7627	26.7659	25.9004	25.2297	26.1212	26.4872	25.3762	27.0275	26.2754	27.0773				28	28	27	16.2	16.2	15.7	249.57	0	50.294	1641300000	90	0.938905	E9QM99;Q8BZN6;Q8BZN6-2;Q8BZN6-3;F1AHI9;B2RWY0;Q8BLX9;Q3T9E0	E9QM99;Q8BZN6;Q8BZN6-2;Q8BZN6-3;F1AHI9;B2RWY0	Dedicator of cytokinesis protein 10	Dock10
24.4104	24.1834	25.7057	24.7426	23.8458	24.7788	25.6393	24.3336	24.7608	24.5068	24.696	25.6624				5	5	2	18.6	18.6	7.7	39.759	0	11.017	482930000	53	0.0996803	E9QMB7;Q8CES0;B2RXP7	E9QMB7;Q8CES0;B2RXP7	N-alpha-acetyltransferase 30	Naa30
28.1455	27.9388	28.9756	28.0101	28.0208	28.2845	28.0759	28.1962	28.2371	28.2426	28.0471	28.0857				30	30	28	29.9	29.9	29	123.53	0	170.68	5177500000	333	0.139571	E9QMJ1;H3BL41;H3BJY2;E9QN63;Q9QWY8-4;Q9QWY8-3;Q9QWY8;H3BKD4;Q3UJA5;H3BKE6;E9QMI7;Q9QWY8-2;H3BK40;Q3TXY1;H3BJM7	E9QMJ1;H3BL41;H3BJY2;E9QN63;Q9QWY8-4;Q9QWY8-3;Q9QWY8;H3BKD4;Q3UJA5;H3BKE6;E9QMI7;Q9QWY8-2	Arf-GAP with SH3 domain
25.2753	25.4653	24.7412	25.1188	25.0204	25.2302	25.5444	25.2723	25.2826	25.4686	25.8787	25.7985			O	14	14	14	27.2	27.2	27.2	69.921	0	27.424	983580000	78	1.27481	E9QMK9;Q8BH86;Q8BH86-2;Q3U7K4;F7CUW7	E9QMK9;Q8BH86;Q8BH86-2;Q3U7K4	UPF0317 protein C14orf159 homolog
24.8754	25.9471	25.0274	24.7384	25.1034	25.3608	25.3915	25.2892	24.803	24.9162	25.3506	25.4365				21	21	21	14.1	14.1	14.1	214.46	0	54.548	1196900000	56	0.0402524	E9QML5;Q61464-4;Q61464;E9QKZ7;Q61464-7;Q61464-2;Q61464-5;Q3TZK9;Q3TQM2;Q3TNM0;Q3TQ35;Q61464-3;Q3UEX6;Q99LP9	E9QML5;Q61464-4;Q61464;E9QKZ7;Q61464-7;Q61464-2;Q61464-5;Q3TZK9;Q3TQM2;Q3TNM0;Q3TQ35	Zinc finger protein 638	Zfml;Znf638
25.2696	20.903	25.7645	24.9605	25.6051	24.0236	20.3143	25.3037	21.7984	25.7339	24.7632	25.0118				7	7	7	11.5	11.5	11.5	82.932	0.0015827	2.6147	392980000	21	0.432464	Q9JM03;E9QMN8;Q9ES07;E9PYQ9;G3XA51;Q8VEK9;Q9CXC0;Q80XC0;E9Q329;E9Q0L2;Q7TQC0	Q9JM03;E9QMN8;Q9ES07;E9PYQ9	Solute carrier family 15 member 2	Slc15a2
29.666	29.7421	30.2034	29.7368	29.6984	29.767	29.7445	29.7492	29.5088	29.6628	29.7512	29.6909				30	30	21	45	45	32.6	86.355	0	298.21	13091000000	432	0.312902	E9QMP6;Q05512-2;Q05512;E9Q9N6;E9PYX3;F6ZS70;Q05512-3;Q05512-4;Q3T9A3;Q3U3A1;Q571J8;F7CVZ7;F7A3Q3;F6ZEX4;E9Q2J6;F6UY70;F7CRG8;E9Q8H5;E9Q2G8;F6Z4Q6;E9PZ55	E9QMP6;Q05512-2;Q05512;E9Q9N6;E9PYX3;F6ZS70;Q05512-3;Q05512-4;Q3T9A3;Q3U3A1;Q571J8	Serine/threonine-protein kinase MARK2	Mark2
30.1524	29.9952	30.3956	30.0271	29.9864	30.2899	29.9235	30.008	29.8703	29.7715	30.0154	30.3734				8	8	8	26.4	26.4	26.4	30.292	0	63.282	15471000000	363	0.269977	E9QMY1;Q80VX2;O54901;E9PZI9;Q05D16	E9QMY1;Q80VX2;O54901;E9PZI9;Q05D16	OX-2 membrane glycoprotein	Cd200
20.7355	21.3479	21.8344	23.8	21.969	22.8112	20.6153	22.2697	21.713	22.0434	22.3443	22.1118				5	5	2	4.9	4.9	2.5	122.93	0.0021896	2.3324	156380000	7	1.0549	Q7TMR8;E9QPE2;Q3UYC9;E9QN12;P05622;Q3TZ27	Q7TMR8;E9QPE2;Q3UYC9;E9QN12;P05622;Q3TZ27	Platelet-derived growth factor receptor beta	Pdgfrb
28.5823	28.4788	28.6009	28.7765	28.8918	28.6283	29.0642	28.7709	28.8608	28.8436	28.9598	28.8947	+	Cluster 2		40	40	1	49.1	49.1	1.6	121.72	0	297.49	6704600000	338	1.84224	E9QN14;Q91Z68	E9QN14		Srgap3
24.1268	24.7256	25.3646	24.0333	22.2637	20.8527	24.6046	22.2779	22.7088	24.3918	22.5078	25.5342				6	6	6	16.7	16.7	16.7	45.214	0	37.405	265370000	18	0.683787	E9QN38;Q9CZN4-4;Q9CZN4-3;Q9CZN4	E9QN38;Q9CZN4-4;Q9CZN4-3;Q9CZN4	Protein shisa-9	Shisa9
23.3789	23.0537	23.513	23.8252	23.8196	25.2869	22.3138	22.6503	23.8903	23.688	23.7211	23.6663				3	3	3	8.7	8.7	8.7	47.133	0	10.524	209380000	27	0.954716	E9QN52;Q91WK0-2;Q91WK0;Q8C062	E9QN52;Q91WK0-2;Q91WK0	Leucine-rich repeat flightless-interacting protein 2	Lrrfip2
29.4847	29.5412	29.6276	29.4677	29.5317	29.4853	29.3011	29.6208	29.522	29.5496	29.6419	29.5292				20	20	8	56	56	27.8	48.003	0	96.343	11085000000	516	0.213962	Q3TQZ7;Q80W82;Q8C9D4;E9QN59;Q78GB8;Q80W81;Q80W80;Q61831-2;Q61831;Q3V398	Q3TQZ7;Q80W82;Q8C9D4;E9QN59;Q78GB8;Q80W81;Q80W80;Q61831-2;Q61831	Mitogen-activated protein kinase;Mitogen-activated protein kinase 10	Mapk10
26.6127	25.1088	26.5648	26.4434	26.4474	25.67	26.6521	25.7684	26.6424	26.2776	26.1257	27.9505				29	29	29	18.5	18.5	18.5	202.44	0	116.99	2839600000	66	0.161935	Q3UHL7;E9QN70;P02469;B9EKB0;Q9CRX6;Q8K271;E9PYT5;Q0V927;Q3TNZ8;Q3UR38	Q3UHL7;E9QN70;P02469;B9EKB0;Q9CRX6;Q8K271	Laminin subunit beta-1	Lamb1
29.624	29.701	30.8507	29.4336	29.5089	29.5859	29.5171	29.7467	29.5443	29.9643	29.4626	29.726				30	28	28	42.9	41.8	41.8	91.129	0	208.38	16048000000	640	0.447264	E9QN98;Q6NXK7;D3Z5I7	E9QN98;Q6NXK7;D3Z5I7	Inactive dipeptidyl peptidase 10	Dpp10
25.8972	25.9988	24.6545	25.6992	24.6973	25.5201	25.4926	25.3585	25.5549	25.4415	25.492	25.4255				8	8	8	47.1	47.1	47.1	22.45	0	25.14	789980000	86	0.0231617	E9QN99;Q8VCR7	E9QN99;Q8VCR7	Alpha/beta hydrolase domain-containing protein 14B	Abhd14b
25.2952	25.3648	26.6227	26.0366	26.3072	25.4499	25.0589	26.0919	23.5886	25.5238	25.4248	25.4668				10	8	1	27.9	24.3	2.9	46.875	0	47.607	1108700000	42	0.364688	E9QND8;Q6PA06-2;Q6PA06;Q8C081;Q9WUG4	E9QND8;Q6PA06-2;Q6PA06	Atlastin-2	Atl2
25.2863	26.1174	25.9024	25.1211	25.6072	25.366	25.7395	25.9079	26.2977	24.809	22.7766	26.2869			O	16	16	15	21.5	21.5	20.5	101.34	0	14.151	632710000	59	0.450394	E9QNE9;Q99JP0	E9QNE9;Q99JP0	Mitogen-activated protein kinase kinase kinase kinase;Mitogen-activated protein kinase kinase kinase kinase 3	Map4k3
29.0056	28.5866	29.0537	28.5735	28.6745	28.6351	28.5871	28.7682	28.6183	28.8933	28.9111	28.5698				26	26	26	27.7	27.7	27.7	148.25	0	138.36	6915700000	353	0.530382	E9QNF7;Q9CPW0;A3KMI8	E9QNF7;Q9CPW0	Contactin-associated protein-like 2	Cntnap2
21.7712	22.9922	23.8307	23.1575	24.9362	24.3357	23.7878	23.8935	23.9476	21.4138	23.8324	23.2125				5	3	3	6.4	3.7	3.7	83.831	0.00041322	3.1855	169370000	20	0.581817	Q3TQL1;Q61563;Q99052;Q7TSI8;Q3UPE1;F6TK14;E9QNJ9;Q61851;Q61851-2;Q3TQJ1;D3Z7U5	Q3TQL1;Q61563;Q99052;Q7TSI8;Q3UPE1;F6TK14;E9QNJ9;Q61851;Q61851-2	Receptor protein-tyrosine kinase;Fibroblast growth factor receptor;Fibroblast growth factor receptor 3	Fgfr3
30.1919	29.9679	29.9008	29.9933	29.9204	30.072	29.995	29.9539	29.9514	29.9712	29.922	30.0133				48	48	48	41	41	41	149.69	0	323.31	37075000000	1223	0.0627311	E9QNN1;O70133;O70133-2;O70133-3;Q3UR42;Q3TF92;Q05BR6;Q3TEB2	E9QNN1;O70133;O70133-2;O70133-3;Q3UR42	ATP-dependent RNA helicase A	Dhx9
27.7616	28.2368	27.7054	27.344	28.3925	27.4825	26.8818	27.2829	28.4899	27.3073	27.6391	27.3721				9	9	9	31.5	31.5	31.5	31.845	0	24.421	4159000000	114	0.135445	E9QNR6;Q8VD62	E9QNR6;Q8VD62	UPF0696 protein C11orf68 homolog	AI837181;Bles03
21.5146	25.9125	25.1403	25.0303	25.4995	21.6335	24.9978	25.1416	24.9444	26.517	25.9006	25.2996				5	5	5	6.8	6.8	6.8	105.01	0.0018378	2.5577	679250000	19	0.29787	Q3UVJ3;Q3U1L4;E9QNX9;Q60751	Q3UVJ3;Q3U1L4;E9QNX9;Q60751	Tyrosine-protein kinase receptor;Insulin-like growth factor 1 receptor;Insulin-like growth factor 1 receptor alpha chain;Insulin-like growth factor 1 receptor beta chain	Igf1r
26.4854	26.2249	25.5924	26.0924	25.927	26.2522	25.8772	26.0734	24.9997	26.2756	25.324	26.0773				26	26	21	6.8	6.8	5.7	520.69	0	52.909	926480000	96	0.222312	E9QNY8;Q9JLC8-3;Q9JLC8;Q9JLC8-2;B2RRL5;D3Z3H1;REV__Q3UUS2	E9QNY8;Q9JLC8-3;Q9JLC8;Q9JLC8-2	Sacsin	Sacs
22.2683	22.3625	22.7423	22.4117	22.0421	22.0956	22.4653	22.6297	22.0066	22.8531	22.3963	22.1738				2	2	2	2	2	2	138.02	0.00041169	3.1372	63346000	16	0.220137	E9QNZ2;Q7TPV2-2;Q7TPV2	E9QNZ2;Q7TPV2-2;Q7TPV2	E3 ubiquitin-protein ligase DZIP3	Dzip3
26.0976	25.4197	26.1487	25.2438	25.6437	25.766	25.5483	25.5939	25.5405	25.2356	25.4226	25.8567				16	16	15	16.4	16.4	15.3	153.77	0	32.613	793720000	92	0.390638	E9QNZ5;Q5XJV6;D3Z7K7;F6TC98;D3Z2L9	E9QNZ5;Q5XJV6	Serine/threonine-protein kinase LMTK3	Lmtk3
24.8365	24.053	23.5796	23.5509	25.5249	24.1309	22.6818	23.4903	24.2532	22.0663	24.6244	24.5732				7	7	7	35.1	35.1	35.1	32.578	0	50.186	1469200000	99	0.154747	E9QP00;Q6PFR5;Q3TAP5;Q3TNU2	E9QP00;Q6PFR5;Q3TAP5	Transformer-2 protein homolog alpha	Tra2a
22.7537	21.9318	23.2386	23.5308	21.7777	22.9164	22.7123	23.2347	22.0608	21.0186	23.4619	22.5801				14	14	14	15.7	15.7	15.7	123.67	0	100.21	1492200000	58	0.022124	E9QP19;Q99PP7;E9QME5;Q99PP7-2	E9QP19;Q99PP7;E9QME5;Q99PP7-2	E3 ubiquitin-protein ligase TRIM33	Trim33
26.0914	25.8667	25.8665	25.8638	26.0363	26.0394	25.5612	26.2132	25.9396	26.9532	26.2314	25.9171				15	14	12	2.6	2.5	2.3	782.13	0	65.129	1323600000	29	0.480284	E9QP46;Q6ZWQ0;Q6DFZ2;F6W8R9;Q76KB5;Q6ZWQ0-3;F7BX34;D5FT67;Q7TPP1	E9QP46;Q6ZWQ0	Nesprin-2	Syne2
24.3235	25.5388	22.1803	23.9195	21.5254	23.3588	22.6213	22.5112	24.5777	26.7053	26.3345	26.9722	+	Cluster 1		14	14	14	17.7	17.7	17.7	119.68	0	22.258	509800000	39	1.69135	E9QP54;Q8K3E5-2;Q8K3E5;Q8K3E4	E9QP54;Q8K3E5-2;Q8K3E5	Jouberin	Ahi1
24.5385	24.7516	24.991	23.6797	24.4735	21.5647	22.5336	24.6969	24.285	24.7258	24.4809	24.8871				14	14	14	51.7	51.7	51.7	44.341	0	36.534	1947400000	79	0.62713	Q4ZJB3;E9QP62;A8CVP4;A8CVP1;Q99JW4;Q9D7B2;Q91XD2	Q4ZJB3;E9QP62;A8CVP4;A8CVP1;Q99JW4;Q9D7B2	LIM and senescent cell antigen-like-containing domain protein 1	Lims1
26.2366	25.6735	25.4063	25.8395	25.905	25.9977	25.8194	25.7784	26.4701	25.9216	26.2748	26.2621				8	8	8	21.9	21.9	21.9	42.168	0	63.148	1021800000	125	0.290158	E9QP87;Q80U92;Q8VHK5;Q8BLR0	E9QP87;Q80U92;Q8VHK5;Q8BLR0	Membrane protein MLC1	Mlc1
26.1238	25.8264	26.0069	23.8442	24.1944	24.6992	24.7272	24.7668	25.1582	25.1829	24.8479	25.7091	+	Cluster 1		8	8	8	10.4	10.4	10.4	137.38	0	23.938	783140000	55	2.8206	E9QP94;Q3TVA9;E6Y2W7;D3Z165;E6Y2W6;Q3TVA9-2;F6VCV9	E9QP94;Q3TVA9;E6Y2W7;D3Z165;E6Y2W6;Q3TVA9-2	Coiled-coil domain-containing protein 136	Ccdc136
31.3527	31.1664	31.2394	31.0107	30.9493	31.1884	31.0854	31.0556	31.0505	31.3051	31.1957	31.3986	+	Cluster 1		46	46	46	51.6	51.6	51.6	129.7	0	323.31	36349000000	1186	1.65305	G5E8R3;Q3TCQ3;E9QPD7;Q3T9S7;Q05920;Q3UFS6;Q62043;Q8BP54	G5E8R3;Q3TCQ3;E9QPD7;Q3T9S7;Q05920;Q3UFS6;Q62043;Q8BP54	Pyruvate carboxylase;Pyruvate carboxylase
23.8954	24.3893	23.7647	24.4506	24.7747	23.8526	23.8411	24.0637	24.4716	24.1197	24.4513	24.1871				8	7	7	8.4	7.9	7.9	129.32	0	10.453	658350000	30	0.191254	E9QPM7;Q64096;Q80U26;F6VR53;D3YUF3;D3YUF4;G3UXP9;E9Q863;Q003U3;E9PY13;E9PY12;Q3UHQ9;G3UX72;E9PXE1;Q6PDM6;E9PXE2;G3UYM8;F6ZFQ8;F7BZ65;F6WPM5;Q8C7Z1;D3Z3S7	E9QPM7;Q64096;Q80U26;F6VR53;D3YUF3;D3YUF4;G3UXP9;E9Q863;Q003U3;E9PY13;E9PY12;Q3UHQ9;G3UX72;E9PXE1;Q6PDM6;E9PXE2;G3UYM8	Guanine nucleotide exchange factor DBS	Mcf2l
21.1265	21.8367	24.7192	22.3525	22.5145	23.2636	23.0536	24.278	22.0931	23.0263	23.061	22.8556				9	9	9	4.5	4.5	4.5	309.14	0	6.6144	134640000	25	0.0367335	Q2I0J8;Q2I0J7;E9QPU1;Q8CIZ8;Q3U017;A2VCN5	Q2I0J8;Q2I0J7;E9QPU1;Q8CIZ8	von Willebrand factor;von Willebrand antigen 2	Vwf
24.5795	22.4053	25.3393	22.9403	22.5873	25.0551	21.4947	25.3179	25.1727	25.5097	25.4097	25.2641				2	2	2	0.6	0.6	0.6	269.17	0.0072948	1.8357	393690000	9	0.305044	E9QPW4;Q8BQ48-6;Q8BQ48-5;Q8BQ48-3;Q8BQ48-2;Q8BQ48;Q8BQ48-4	E9QPW4;Q8BQ48-6;Q8BQ48-5;Q8BQ48-3;Q8BQ48-2;Q8BQ48;Q8BQ48-4	Centrosomal protein of 295 kDa	Cep295
24.916	23.4783	24.505	23.8968	21.9314	23.2388	24.2533	25.914	24.817	24.3611	25.0775	24.8078				10	9	9	7.6	7.3	7.3	182.29	0	7.9529	338460000	38	1.25127	E9QPX1;P39061-2;P39061-1;P39061;D3Z5C2	E9QPX1;P39061-2;P39061-1;P39061	Collagen alpha-1(XVIII) chain;Endostatin	Col18a1
30.3396	30.5173	30.4535	30.0935	30.2996	29.7654	30.2373	30.262	30.1964	30.3837	30.0603	30.324				5	5	5	31.5	31.5	31.5	18.518	0	64.848	17104000000	304	0.922008	Q923F9;E9QPX3;Q9CXZ1;Q9CTT4	Q923F9;E9QPX3;Q9CXZ1;Q9CTT4	NADH dehydrogenase [ubiquinone] iron-sulfur protein 4
22.7457	24.7287	24.7681	23.9501	24.6263	24.59	23.2574	25.0479	24.1777	24.5268	25.2367	23.8028				18	18	18	7.4	7.4	7.4	354.31	0	19.633	414870000	36	0.0415181	E9QQ25;Q62407;Q62407-4;Q62407-3;Q62407-2;D3Z7T0	E9QQ25;Q62407;Q62407-4;Q62407-3	Striated muscle-specific serine/threonine-protein kinase	Speg
22.1455	23.0148	23.1719	22.9957	22.5449	21.738	22.9073	22.4857	20.7426	23.0616	22.5637	22.6174				6	6	4	8.8	8.8	6.8	93.343	0	10.903	80247000	22	0.224937	E9QQ33;Q69ZI1-4;Q69ZI1-3;Q69ZI1;Q69ZI1-2;Q8C120-4	E9QQ33;Q69ZI1-4;Q69ZI1-3;Q69ZI1;Q69ZI1-2	E3 ubiquitin-protein ligase SH3RF1	Sh3rf1
26.2838	26.6626	26.7887	26.9116	26.3255	26.579	27.0426	26.6417	26.0756	26.5737	26.5056	26.2284				9	9	9	11.4	11.4	11.4	94.786	0	48.705	1425500000	92	0.0397035	F8WHP5;Q2XP44;Q2XP45;E9QQ38;F8WIJ5;Q6ZPJ9;Q3TDC6;Q80YA3-2;Q80YA3;G3UVX0;G3UWN4;D6RH62	F8WHP5;Q2XP44;Q2XP45;E9QQ38;F8WIJ5;Q6ZPJ9;Q3TDC6;Q80YA3-2;Q80YA3	Phospholipase DDHD1	Ddhd1
25.1246	25.9632	25.533	25.8826	25.7132	25.4782	26.1804	25.4089	26.0978	25.9864	25.5686	25.3234				16	16	14	35.1	35.1	33.5	51.384	0	80.814	2472900000	66	0.175425	F2WWK6;F2WWK5;Q9Z0R9	F2WWK6;F2WWK5;Q9Z0R9	Fatty acid desaturase 2	Fads2
23.5107	24.4035	23.5158	25.0881	24.9242	23.8124	24.806	24.3661	24.4629	24.871	24.9846	24.4052				8	8	8	14.9	14.9	14.9	60.134	0	28.379	363110000	28	0.840831	F2Z469;F2Z468;F2Z3U4;O89029;O89029-2	F2Z469;F2Z468;F2Z3U4;O89029;O89029-2	Matrilin-4	Matn4
27.2548	27.0013	27.0623	27.3792	26.9514	26.7233	27.0337	26.8747	26.7526	26.5928	26.7591	26.5739				18	18	18	44.2	44.2	44.2	60.934	0	58.398	2170900000	223	1.04634	Q8K3L3;F2Z3X6;Q810Z4;Q9Z2A0;Q3TRL2;Q3UHZ0;Q3UGN6;F2Z400;F2Z3Z9;Q3UEW8;F2Z4A5;F2Z3V6;F2Z3X9	Q8K3L3;F2Z3X6;Q810Z4;Q9Z2A0;Q3TRL2;Q3UHZ0;Q3UGN6;F2Z400;F2Z3Z9;Q3UEW8	3-phosphoinositide-dependent protein kinase 1	Pdpk1
24.9685	21.5724	26.1514	24.6664	25.2064	25.3903	25.2136	25.0745	25.6947	25.1734	24.8411	25.6232				16	6	6	11.2	4.5	4.5	180.72	0	8.4288	529080000	32	0.157064	F2Z4A9;H3BLH0;Q6DIC0;H3BJK2;Q3UHL2;E9QAB8;Q7TND4;Q8R1W7;Q3UX55;Q9CTU8;H3BJI1;H3BLI4;Q9D007;H3BKJ3;H3BK47;H3BJM2;H3BKD2;O35846;REV__Q9QZS8-2;REV__Q9QZS8	F2Z4A9;H3BLH0;Q6DIC0;H3BJK2;Q3UHL2;E9QAB8;Q7TND4	Probable global transcription activator SNF2L2	Smarca2
21.9676	24.4146	25.5012	23.1244	24.7231	23.9016	24.1544	23.6664	24.5252	22.1591	23.4362	23.2237				8	8	2	14.9	14.9	2.9	72.793	0	11.421	331180000	25	0.259416	F2Z4B7;G5E867;F2Z3X7;S4R2K5	F2Z4B7;G5E867		Raph1
23.6921	22.8904	23.5438	24.5262	24.6711	24.5623	21.3823	23.9914	26.188	25.0144	27.3687	24.0426				9	9	6	5.5	5.5	3.9	192.38	0	7.9323	464690000	22	0.405395	J9S2Z5;F4YJQ2;J9T153;J9T120;J9SVL3;Q5F4S6;J9T334;J9S2Y6;F4YJP8;Q5F4S7;J9T143;Q5F4S8;J9T345;Q69ZE8;J9SQE7;F6M2J8;F4YJQ0;F4YJP9;Q5F4T0;Q5F4S9;J9S305;J9S314;J9SQF3;F4YJQ1;J9SQF8;J9SUA7;Q3UQF1;B2RUS0;Q8BIH6;Q8BJ11;J9SUB2;J9SQG4;E9PUC8;Q8BJE6;Q8BKH4;D3Z539	J9S2Z5;F4YJQ2;J9T153;J9T120;J9SVL3;Q5F4S6;J9T334;J9S2Y6;F4YJP8;Q5F4S7;J9T143;Q5F4S8;J9T345;Q69ZE8;J9SQE7;F6M2J8;F4YJQ0;F4YJP9;Q5F4T0;Q5F4S9;J9S305;J9S314;J9SQF3;F4YJQ1;J9SQF8;J9SUA7;Q3UQF1;B2RUS0;Q8BIH6		Trpm3
23.9407	23.715	26.2439	26.2315	25.4779	24.6606	26.4064	25.4989	25.2627	25.0646	26.2461	25.3013				12	12	12	15.3	15.3	15.3	110.18	0	29.165	994490000	99	0.292711	F6Q3W9;Q3UG37;Q3U4Q5;Q8CGC3;Q9Z2V5;B1AUA8	F6Q3W9;Q3UG37;Q3U4Q5;Q8CGC3;Q9Z2V5	Histone deacetylase 6	Hdac6
30.5053	30.3282	29.8912	30.4462	30.5491	30.2803	30.1052	30.3567	30.2143	30.2999	30.3955	30.0908				10	10	5	60	60	24.2	18.756	0	323.31	52364000000	925	0.216552	F6QKK2;Q8VEH3	F6QKK2;Q8VEH3	ADP-ribosylation factor-like protein 8A	Arl8a
28.24	28.1808	28.1207	28.7012	28.4263	28.4365	28.0297	28.0278	28.882	28.5669	27.5917	27.5166				5	5	4	18.8	18.8	18.8	16.966	0	7.4961	13968000000	126	0.491161	F6QL70;W4VSN7;Q5M8M8;P47915;D3Z1N9;F6YH22	F6QL70;W4VSN7;Q5M8M8;P47915;D3Z1N9	60S ribosomal protein L29	Gm17669;Gm3550;Rpl29;Gm10709
20.93	23.3412	23.3639	23.3867	22.2156	23.5897	22.4123	23.4881	21.002	23.103	23.6281	22.9692				10	9	9	17.9	16.9	16.9	64.555	0	25.099	330290000	34	0.1775	F6QP10;Q91WC9	F6QP10;Q91WC9	Sn1-specific diacylglycerol lipase beta	Daglb
22.9723	23.228	21.2122	22.1733	22.3185	23.1392	21.698	21.8653	22.3119	22.7514	22.0785	22.0817				18	4	4	17.2	5.3	5.3	143.54	0	12.023	128040000	14	0.148656	F6RJ39;Q9JIX8-4;Q9JIX8;Q52KR6;B8JJ92;Q7TSL7;B8JJ91;Q9JIX8-3;Q9JIX8-2;Q05D19;B8JJ89;Q3UXT9;F6Q8C0;B8JJ90	F6RJ39;Q9JIX8-4;Q9JIX8;Q52KR6;B8JJ92;Q7TSL7;B8JJ91;Q9JIX8-3;Q9JIX8-2	Apoptotic chromatin condensation inducer in the nucleus	Acin1
29.5054	29.5613	29.9677	29.2932	29.4644	29.4328	29.6004	29.2669	29.3157	29.3866	29.3736	29.4597				18	18	18	53.5	53.5	53.5	49.742	0	323.31	11039000000	547	0.777928	F6RJV6;Q9JJK2	F6RJV6;Q9JJK2	LanC-like protein 2	Lancl2
27.3896	27.5088	27.2004	27.3141	27.5366	27.4186	27.1464	27.3028	27.5991	27.1739	27.6427	27.29				38	38	38	43.4	43.4	43.4	114.15	0	241.66	10383000000	294	0.0142299	F6RPJ9;Q8CGB9;Q9JHR7;Q8CE37	F6RPJ9;Q8CGB9;Q9JHR7	Insulin-degrading enzyme	Ide
36.6928	36.5343	34.2231	36.3855	36.4796	36.7552	36.1874	36.3737	36.8367	36.648	36.514	36.2964				31	31	0	73.1	73.1	0	23.086	0	323.31	1545600000000	5491	0.226353	F6RT34;P04370-4;P04370-13;Q09J72	F6RT34;P04370-4;P04370-13;Q09J72	Myelin basic protein	Mbp
31.9918	32.0281	32.8615	31.9992	32.3532	32.2901	32.2791	32.2493	32.1739	32.2695	32.3759	32.2606				69	69	2	59.7	59.7	2.3	148.24	0	323.31	82896000000	2504	0.013582	F6SEU4	F6SEU4	Ras/Rap GTPase-activating protein SynGAP	Syngap1
24.384	23.1269	24.8904	23.8964	24.7364	24.5581	23.9785	23.3869	24.2852	24.1457	23.8716	24.1851				3	3	3	8.1	8.1	8.1	35.722	0	5.193	271940000	19	0.132871	Q6PAN0;Q80U51;F6SLR4;Q9ER58	Q6PAN0;Q80U51;F6SLR4;Q9ER58	Testican-2	Spock2
25.5438	25.9655	25.8531	25.7906	25.456	25.745	25.6531	25.7027	25.3076	25.6999	25.3124	25.1263				6	6	6	32.8	32.8	32.8	28.808	0	26.382	1110000000	43	0.609934	F6SPK0;Q3TV38;Q9JJZ4;Q3UDP8;B1AWT7	F6SPK0;Q3TV38;Q9JJZ4;Q3UDP8;B1AWT7	Ubiquitin-conjugating enzyme E2 J1	Ube2j1
23.018	22.4187	23.4499	23.5663	23.4532	23.351	23.9583	22.9537	22.4774	23.3381	22.1266	21.9619				2	2	2	9.1	9.1	9.1	22.048	0	4.9881	287500000	43	0.512466	F6TE23;G3X9D3;Q8CAE9-3;Q8CAE9	F6TE23;G3X9D3;Q8CAE9-3;Q8CAE9	Podocalyxin-like protein 2	Podxl2
24.7348	23.5098	25.0396	24.5606	23.8083	24.4228	23.4718	24.0629	24.2869	20.6454	21.7448	24.4817				1	1	1	11.5	11.5	11.5	14.82	0	33.009	218280000	15	0.831158	F6TJT3;F7C7W9;Q9JIN6	F6TJT3;F7C7W9;Q9JIN6	Calcium-activated potassium channel subunit beta-4	Kcnmb4
21.5262	21.7467	21.3834	20.96	20.6094	21.5522	21.7523	20.9714	21.447	21.7361	20.5651	22.703				1	1	1	15.5	15.5	15.5	11.912	0	4.2091	158320000	18	0.188071	F6TQQ9;O70333	F6TQQ9;O70333	Cysteine-rich PDZ-binding protein	Cript
33.2077	32.385	30.3477	32.3901	33.1404	32.8837	32.3784	32.8567	32.8948	32.2021	32.5501	32.6807				28	2	0	86.4	5.8	0	17.225	0	3.9776	90960000000	554	0.223639	Q542T4;F6TYB7;P04370-6;P04370-11	Q542T4;F6TYB7;P04370-6;P04370-11	Myelin basic protein	Mbp
24.41	23.9369	23.5308	23.2891	23.6435	23.5586	22.0933	23.5567	23.7259	23.3973	23.6684	23.3174				13	7	7	7.3	4.5	4.5	225.15	0	7.412	171720000	40	0.476606	F7D6H8;F6U329;Q9WTU3-5;Q9WTU3;F7D6J5;Q9WTU3-3;Q9WTU3-2;F7D6K4;Q9WTU3-4;Q4KL32	F7D6H8;F6U329;Q9WTU3-5;Q9WTU3;F7D6J5;Q9WTU3-3;Q9WTU3-2;F7D6K4;Q9WTU3-4	Sodium channel protein;Sodium channel protein type 8 subunit alpha	Scn8a
24.6589	24.222	24.1677	24.4939	24.0529	24.2363	22.0292	24.5733	24.5761	21.2789	24.8905	24.4291				4	1	1	11.8	2.3	2.3	62.986	0.0049026	2.0485	274150000	12	0.0880709	F6U3S2	F6U3S2		Mfsd6
21.1663	22.5477	22.0623	20.9159	21.1995	21.5268	21.3929	21.8029	22.206	21.14	21.3708	23.1786				1	1	1	4.4	4.4	4.4	20.617	0.002805	2.2095	48833000	9	0.227041	F6U5G1;P0CB42	F6U5G1;P0CB42	Alkylated DNA repair protein alkB homolog 1	Alkbh1
22.1266	22.9902	22.0574	22.7574	21.838	22.5674	22.1392	23.3298	22.5648	22.8293	22.8776	22.8366				13	12	12	10.2	9.8	9.8	188.62	0	13.322	336250000	22	0.240874	F6V3Y9;Q6P4T0	F6V3Y9;Q6P4T0	Autophagy-related protein 2 homolog A	Atg2a
26.3362	25.1047	25.2163	25.9572	26.0522	25.7375	24.9742	24.6272	26.096	25.6683	26.0814	26.3599				3	1	1	66.7	30.7	30.7	7.9609	0	24.785	725770000	37	0.480261	F6XPV7;F6V4Z1	F6XPV7;F6V4Z1
24.817	23.5602	20.7226	24.3518	23.742	25.0903	22.5758	24.4561	24.1654	24.7672	23.895	23.2748				25	1	0	66.8	9.8	0	20.829	0	8.3357	234090000	23	0.201371	F6VME3;P04370-5;P04370-10	F6VME3;P04370-5;P04370-10	Myelin basic protein	Mbp
24.5638	24.7966	25.9637	24.8272	25.2147	24.7059	24.7183	25.0325	24.6426	24.8936	24.8946	24.4334				7	1	1	58.4	7.5	7.5	17.619	0.00067286	2.8851	731880000	39	0.129936	F6VQ81;Q8BKP1;Q3TUJ9	F6VQ81;Q8BKP1;Q3TUJ9		Tpd52l2
24.7266	25.0683	24.0324	25.1786	22.7484	24.6554	24.9718	24.5949	24.958	25.1781	25.5209	24.6407				8	1	1	83.1	11	11	11.903	0.00068194	3.0556	410580000	17	0.294305	F6VSS8	F6VSS8		Synj1
23.2217	21.3597	24.1443	22.6906	23.0926	23.0267	23.1664	23.3407	23.1459	23.14	22.9774	23.3263				5	5	5	24.7	24.7	24.7	27.016	0	13.126	120910000	33	0.028324	F6W8I0	F6W8I0	YjeF N-terminal domain-containing protein 3	Yjefn3
26.6371	26.2678	27.349	25.9263	25.7665	25.9174	25.726	25.7098	26.0131	25.1615	25.3992	26.2404	+	Cluster 3		13	11	11	39.5	34.2	34.2	52.915	0	65.118	1045800000	95	1.44638	F6WDS8;Q9Z2H2;B1B1E4;Q3UTM5;Q8BRK0	F6WDS8;Q9Z2H2	Regulator of G-protein signaling 6	Rgs6
25.8591	25.7297	24.6586	25.8015	25.5903	25.7076	26.0603	25.8489	26.065	26.0213	26.1789	25.8126				20	17	17	29.7	26.8	26.8	89.811	0	86.261	2130600000	102	0.679648	F6WMJ3;Q8K4I3;A2AFJ8;H3BJ53;H3BKQ0	F6WMJ3;Q8K4I3;A2AFJ8	Rho guanine nucleotide exchange factor 6	Arhgef6
23.5574	23.5493	23.6887	22.4964	23.9698	23.4658	22.6349	23.9895	23.8459	20.7009	23.5412	21.782				12	12	12	22.7	22.7	22.7	84.902	0	22.654	798760000	32	0.735822	F6XC25;Q7TPN1;Q8BRN9;H3BKI0	F6XC25;Q7TPN1;Q8BRN9	Coiled-coil and C2 domain-containing protein 1B	Cc2d1b
25.0544	25.3054	21.8101	24.4824	23.5703	26.4519	23.6726	24.296	24.9002	21.5368	26.2786	22.9648				2	2	2	8.8	8.8	8.8	34.584	0.0015837	2.62	448480000	22	0.0696705	F6XLV1	F6XLV1		E030010N08Rik
25.2492	22.2743	25.6176	25.4024	24.2125	25.5661	25.2247	25.1105	25.3633	26.1064	24.8791	25.9695				9	9	9	20.3	20.3	20.3	76.641	0	50.523	577070000	24	0.264919	F6XWD4;Q3UMT1;Q1WWN0	F6XWD4;Q3UMT1;Q1WWN0	Protein phosphatase 1 regulatory subunit 12C	Ppp1r12c
25.9857	25.4112	26.0825	25.4663	25.4111	25.7652	25.7208	23.3517	25.4815	24.8819	25.2214	25.6386				12	11	2	27.9	26.7	4.8	53.963	0	14.798	952090000	42	0.371389	F6Y616;D3Z3J6;G3UZS6;G3UZH8;G3UZ67	F6Y616;D3Z3J6;G3UZS6		Paip1
31.6852	31.9318	32.299	31.9454	32.0872	31.9434	31.7973	31.9847	32.0061	31.8461	32.1227	31.8716				31	31	9	32.6	32.6	12.6	111.29	0	323.31	55850000000	739	0.0103011	F6Z9E6;Q2PFD7-5;Q2PFD7-2;Q2PFD7;Q2PFD7-4;Q2PFD7-3;Q9D4K3	F6Z9E6;Q2PFD7-5;Q2PFD7-2;Q2PFD7;Q2PFD7-4;Q2PFD7-3	PH and SEC7 domain-containing protein 3	Psd3
30.1849	30.3948	30.5514	30.2592	30.524	29.8466	30.2808	30.6934	30.366	30.4053	30.7069	30.2395				4	4	4	23.6	23.6	23.6	14.309	0	65.041	29170000000	640	0.198332	F6ZFT1;F8WJ64;Q569N0;Q3TJG2;Q9CR21	F6ZFT1;F8WJ64;Q569N0;Q3TJG2;Q9CR21	Acyl carrier protein;Acyl carrier protein
29.9261	29.8748	29.7916	29.8556	29.9847	29.9362	29.9272	29.8565	29.9705	30.0037	29.8407	29.7248				22	22	0	43.3	43.3	0	61.391	0	323.31	46800000000	700	0.153052	F6ZFU0;E9PUM6;Q9CVV2	F6ZFU0		Eef1d
26.6402	26.5878	26.2428	26.2321	26.6126	26.3774	26.3691	26.5632	26.7619	26.4198	26.4339	26.2293				18	18	18	33.6	33.6	33.6	80.336	0	39.632	1976300000	142	0.246835	F6ZHD8;Q9D6Y9;Q8C7E6;G3UW30;Q8BT78	F6ZHD8;Q9D6Y9;Q8C7E6;G3UW30	1
26.8566	27.216	23.341	27.043	27.1226	21.4877	26.0361	25.6324	27.3525	26.5043	26.9727	25.2138				29	1	0	74.5	7.1	0	21.239	0	13.897	1401600000	29	0.0445429	F7A0B0;P04370-9	F7A0B0;P04370-9	Myelin basic protein	Mbp
25.7627	25.3341	25.6032	25.6712	25.73	25.0723	26.5104	25.6334	25.3719	26.2825	25.5658	26.3912				18	18	15	21.5	21.5	17.2	125.98	0	61.672	1073200000	84	0.424186	F7AA26;O54931;A2API8;O54931-2;Q8C9L6;Q99L95;Q69ZV5;O54931-3;O54931-4;O54931-5;A2APJ1;A2API9;Q3UZT2	F7AA26;O54931;A2API8;O54931-2;Q8C9L6;Q99L95;Q69ZV5;O54931-3;O54931-4;O54931-5	A-kinase anchor protein 2	Pakap;Akap2;mKIAA0920
24.3463	23.7758	24.2575	25.1972	24.9104	24.8408	24.6926	23.6463	24.655	22.406	24.9686	24.3383				28	1	1	62.6	2.9	2.9	69.412	0	12.389	343120000	28	0.411085	F7B0R9;Q8K303	F7B0R9;Q8K303		2010300C02Rik
25.8587	25.5843	25.7395	26.0304	25.8797	25.66	26.0642	25.6326	25.7751	25.8732	25.8429	25.8162				11	11	11	15.4	15.4	15.4	119.33	0	59.627	877830000	148	0.121407	F7BAB2;Q5DTV2;V9GX71	F7BAB2		Tmem132b
23.4772	24.0064	23.7401	23.4865	24.0729	23.8324	25.7304	23.8629	24.0265	23.7603	23.4585	23.7634				11	4	4	22.9	9.9	9.9	52.791	0	8.6604	522440000	26	0.572095	F7BGR7;B0LM42;F6TBN8;J3QPA9;B7ZN14;A1L3S3;Q8VE92;Q8C7Q4;Q5CZX8;S4R1A6;Q61954;Q3TY21;Q8C7Q4-2	F7BGR7;B0LM42		Gm21992
29.1191	29.0978	29.8223	29.6362	29.6789	29.6268	29.6249	29.5709	29.6277	29.4375	29.482	29.6049				24	24	3	27.1	27.1	4.1	116.52	0	323.31	10677000000	322	0.433344	F7BJK1;Q2TJI9;Q2TJI8;Q2TJI7;Q9CVI3	F7BJK1;Q2TJI9		Pcdh1
27.9289	28.5145	28.4392	28.6467	28.4917	28.4901	28.5851	28.4585	28.7731	28.4417	28.3848	28.4569				17	17	8	53.5	53.5	28	51.22	0	146	6455800000	297	0.59774	Q3UH37;F7BX42;Q3UH69;B9EIV5;Q99J85;Q6TLW2;Q6PD36;E9PZM8;Q6TLW1	Q3UH37;F7BX42;Q3UH69;B9EIV5;Q99J85;Q6TLW2;Q6PD36;E9PZM8	Neuronal pentraxin receptor	Nptxr
28.1325	28.1757	28.0812	27.9832	27.9781	28.0333	27.9037	28.0041	28.1843	27.9602	27.9839	27.8912				13	13	13	39.7	39.7	39.7	35.646	0	130.97	4555800000	191	0.969619	Q8R5C0;F7C846;G3XA66;D3Z3F4;P47802;D3YVW0;G3UXX9;G3XA75;G3UYJ5;G3UXB5	Q8R5C0;F7C846;G3XA66;D3Z3F4;P47802;D3YVW0;G3UXX9;G3XA75	Metaxin-1	Mtx1
29.4402	29.415	29.3844	29.893	29.8231	29.5202	29.3331	29.9163	29.9453	29.3224	30.2764	29.6429				10	10	10	34.8	34.8	34.8	43.418	0	131.67	11559000000	362	0.285098	F7CZ64;Q8VHW2	F7CZ64;Q8VHW2	Voltage-dependent calcium channel gamma subunit;Voltage-dependent calcium channel gamma-8 subunit	Cacng8
22.2888	21.7607	22.1286	24.4585	24.3256	24.9025	22.7862	22.0131	24.9464	23.7473	22.2838	24.5703				29	29	19	42.3	42.3	19.6	166.49	0	323.31	14154000000	240	1.11318	F7DBB3;Q3URZ6	F7DBB3;Q3URZ6		Ahnak2
27.0453	27.3186	25.8186	26.4413	27.9127	27.3089	26.9207	27.885	27.4413	27.511	27.0947	27.6077				14	14	13	16.2	16.2	15.3	110.16	0	22.743	2257100000	121	0.291413	F7DD14;P05532-2;P05532;Q3ULJ6;A4ZVL1;P05532-3;Q8VHX3	F7DD14;P05532-2;P05532;Q3ULJ6	Tyrosine-protein kinase receptor;Mast/stem cell growth factor receptor Kit;Receptor protein-tyrosine kinase	Kit
27.0722	26.8107	26.506	26.5976	26.7213	26.6804	26.3934	26.6651	26.7138	26.8703	27.0824	26.741				15	15	1	35.4	35.4	1.5	66.878	0	33.449	1925100000	129	0.56058	F8SLP8;F8SLQ4;F8SLP6;F8SLP5;F8SLQ1	F8SLP8;F8SLQ4;F8SLP6;F8SLP5;F8SLQ1		Pex5l
24.0929	24.641	24.504	24.9444	24.3399	24.373	24.6147	24.6616	24.294	24.261	24.1572	24.5267				18	18	8	15.5	15.5	7.1	173.94	0	47.415	967250000	71	0.167239	F8VPK0;Q3UYZ5;B2X2D9	F8VPK0		Ttc37
24.34	24.2281	24.6936	24.3724	23.7525	24.947	24.0972	23.9668	23.8553	24.6263	24.4412	23.5971				4	4	4	27	27	27	23.834	0	16.827	561820000	49	0.216221	Q05DR9;Q0H9Q2;F8VPK3;P56671	Q05DR9;Q0H9Q2;F8VPK3;P56671	Myc-associated zinc finger protein	Maz
29.8895	29.6694	29.8801	29.7609	29.9157	29.8271	29.7882	29.7956	29.8686	29.6178	29.795	29.7675				44	44	1	34	34	1.2	160.61	0	293.07	13901000000	447	0.301553	F8VPK5;Q6A035;Q3UMT5;Q8CC95;Q3TR46;Q3UEZ9;Q3UE22;REV__Q7M6Z4-2;REV__Q7M6Z4	F8VPK5;Q6A035;Q3UMT5	Rho-associated protein kinase	Rock2
27.1549	27.0676	26.4342	21.3576	27.0701	26.772	27.0875	22.4173	27.7885	22.2231	23.0379	26.3904				20	12	12	18.5	12.6	12.6	127.94	0	57.997	1302600000	29	0.275518	V9GXP8;F8VPM7;Q99MI1;V9GXH3;V9GXF0;Q99MI1-2;V9GWT6;V9GX53;Q99MI1-4;V9GXL1	V9GXP8;F8VPM7;Q99MI1;V9GXH3;V9GXF0;Q99MI1-2;V9GWT6;V9GX53	ELKS/Rab6-interacting/CAST family member 1	Erc1
29.4886	29.4957	29.5576	29.2395	29.4112	29.1507	29.3894	29.3974	29.372	29.2583	29.4324	29.0987				48	48	48	38.6	38.6	38.6	174.29	0	279.85	11391000000	594	1.18589	F8VPN4;F6XXE6;Q8CE68;E0CYU6;E0CX86;F7CSZ6	F8VPN4;F6XXE6		Agl
24.9474	24.9012	25.3323	24.0916	24.838	25.1036	25.1953	24.655	25.1875	24.6029	24.2909	24.8542				10	10	9	12.6	12.6	11	110.29	0	20.025	581620000	47	0.48663	F8VPP8;Q3UGE6;Q6ZPZ8;Q3TZP6;Q3TAC6	F8VPP8;Q3UGE6		Zc3h7b
27.3015	27.1743	27.6607	27.1518	27.6048	27.3762	27.4223	27.5294	27.1562	27.2671	27.4628	27.2114				36	34	34	18.8	18.1	18.1	233.28	0	112.43	2612700000	233	0.0108651	F8VPQ1;Q8CIQ7;Q3UHH9;F6VMI1;Q6A088;F6YXW9;F7CVM6	F8VPQ1;Q8CIQ7;Q3UHH9	Dedicator of cytokinesis protein 3	Dock3
21.6147	20.9052	22.7027	20.7578	20.5197	21.7485	22.7247	22.0486	22.6141	21.9084	20.8884	21.7911				3	2	2	3.8	3	3	103.81	0.0019654	2.5363	42547000	8	0.899551	H3BJC9;H3BKG1;F8VPT7;Q8CFH6;Q8BLX0;Q8C1B3	H3BJC9;H3BKG1;F8VPT7;Q8CFH6;Q8BLX0;Q8C1B3	Serine/threonine-protein kinase SIK2	Sik2
28.6998	28.8912	28.8208	28.4141	28.6551	28.5575	28.6088	28.7698	28.8686	28.8299	28.9565	28.9276	+	Cluster 1		33	33	9	33.3	33.3	12.2	118.87	0	126.77	7307600000	360	1.74295	F8VPU2;E9Q805;Q8R2X2;Q3UY58;Q80VF7;Q8BM51	F8VPU2	FERM
25.3367	26.1509	25.1661	25.263	25.5934	25.9541	25.7251	24.1484	25.2281	25.8347	26.56	25.4429				11	11	11	8.4	8.4	8.4	181.73	0	19.281	748780000	55	0.447852	F8VPZ3;Q6PD17;G3UZF4;Q7TT84;F6XDW8	F8VPZ3	Ubiquitin carboxyl-terminal hydrolase	Usp32
24.1288	23.5615	24.3186	24.3048	24.9104	23.4529	20.6832	23.6579	23.2324	22.7518	23.8786	21.5942				20	16	16	7.2	6.4	6.4	337.82	0	11.35	305860000	28	0.699387	F8VQ05;Q8CHD0;Q80XD5;Q99KZ2;Q80UX7;Q9CS05;Q8BIA1;F6Q1V8	F8VQ05;Q8CHD0;Q80XD5		Fryl
23.9272	23.9348	23.5619	23.5219	23.809	24.3083	23.2945	23.297	24.0604	23.5171	23.0188	23.7918				10	10	10	22.8	22.8	22.8	64.506	0	52.008	878340000	51	0.330045	F8VQ28;Q8VI36-2;Q8VI36;Q99LE7;Q3UG90	F8VQ28;Q8VI36-2;Q8VI36;Q99LE7;Q3UG90	Paxillin	Pxn
27.0554	26.9536	27.4069	26.56	26.6594	26.8425	26.7701	27.221	27.0412	27.6797	26.7579	27.0696				23	23	23	10.2	10.2	10.2	338.14	0	74.574	1899300000	147	0.603431	F8VQ40;P19137	F8VQ40;P19137	Laminin subunit alpha-1	Lama1
26.4814	20.9548	27.1666	21.3974	22.6372	26.2625	26.7537	26.1996	25.6976	21.4915	26.396	26.4989				15	15	15	11.1	11.1	11.1	194.76	0	38.773	1356600000	38	0.193372	F8VQ87;P97789-3;P97789-2;P97789	F8VQ87;P97789-3;P97789-2;P97789	5-3 exoribonuclease 1	Xrn1
23.6508	24.7327	24.3861	23.803	23.1752	23.2945	21.9043	22.2068	24.7372	23.2334	22.3241	23.4083				7	7	6	11.3	11.3	10.3	84.253	0	8.3491	209880000	24	0.503695	F8VQ95;Q6Y685;Q6Y685-2;Q3UUD7	F8VQ95;Q6Y685;Q6Y685-2	Transforming acidic coiled-coil-containing protein 1	Tacc1
26.7203	27.295	26.8913	27.1645	26.7534	27.2262	26.742	26.5829	27.2527	27.5936	27.0372	27.5971				19	19	19	24.9	24.9	24.9	108.83	0	38.737	2052200000	141	0.645907	F8VQA4;P97467;E9Q704;Q8BQ31;Q3V1A8;F6T0D3;F6TGI4;F7D4K4;A1L331	F8VQA4;P97467;E9Q704;Q8BQ31	Peptidyl-glycine alpha-amidating monooxygenase;Peptidylglycine alpha-hydroxylating monooxygenase;Peptidyl-alpha-hydroxyglycine alpha-amidating lyase	Pam
26.694	26.7945	25.8502	26.881	26.7551	26.6907	26.3596	27.0562	26.8305	26.6933	26.6523	26.1347				21	21	21	39.6	39.6	39.6	74.656	0	199.37	3784800000	155	0.235462	F8VQC1;Q3UZL8;A0JLN1;E9Q740;A0PJ97;Q3UU23;Q9CS54	F8VQC1;Q3UZL8;A0JLN1;E9Q740;A0PJ97	Signal recognition particle subunit SRP72	Srp72
27.1387	26.7256	27.0712	26.8078	27.0604	27.1551	27.3217	27.3109	26.7347	27.1589	26.9206	27.0959				30	30	3	30.7	30.7	3.4	152.54	0	323.31	4327200000	236	0.0583273	F8VQC7;Q61595-5;Q61595;Q61595-6;Q61595-9;Q61595-15;Q6A0E9	F8VQC7;Q61595-5;Q61595;Q61595-6;Q61595-9;Q61595-15	Kinectin	Ktn1
25.1526	25.3776	25.8237	25.6443	25.8418	25.6417	24.4228	25.6529	25.1073	25.486	26.1635	25.3717				7	7	7	5.7	5.7	5.7	161.29	0	43.697	734550000	46	0.555693	F8VQD7;Q05909;D3Z2S6;Q3UND4;E9Q6E7;D6RD11	F8VQD7;Q05909	Protein-tyrosine-phosphatase;Receptor-type tyrosine-protein phosphatase gamma	Ptprg
29.2899	29.0816	28.9164	28.9716	29.106	29.0695	29.1063	28.9556	29.1754	29.0815	29.2125	29.1702				16	16	12	22	22	17.7	97.694	0	271.51	8745700000	467	0.127329	F8VQE9;Q8VHH5;Q8VHH5-2;Q8BV81;Q8K0K1	F8VQE9;Q8VHH5;Q8VHH5-2	Arf-GAP with GTPase
26.3589	25.9675	26.6632	26.8877	26.1509	26.7651	24.068	26.5969	25.6162	26.1679	27.3445	26.5389				14	14	14	15.5	15.5	15.5	141.49	0	25.583	1317100000	60	0.632841	F8VQF9;Q3TLI0	F8VQF9;Q3TLI0	Trafficking protein particle complex subunit 10	Trappc10
28.4764	28.078	27.9273	28.767	28.7737	28.5321	27.9928	28.4156	28.1455	28.5455	28.7991	28.4694	+	Cluster 5		20	20	16	22.8	22.8	19.5	128.22	0	87.549	5247000000	182	1.56787	F8VQH0;Q4JIM5;B2RQ57;B7ZMZ2;Q99P28;Q61055;Q3V2W1;G3UWQ2	F8VQH0;Q4JIM5;B2RQ57;B7ZMZ2	Non-specific protein-tyrosine kinase;Abelson tyrosine-protein kinase 2	Abl2
28.2795	27.844	28.1623	27.5674	27.4343	28.0089	27.9186	27.9207	28.0529	28.1523	28.2353	28.3022	+	Cluster 1		42	42	41	37.4	37.4	36.6	177.19	0	159.13	6074000000	330	1.40145	F8VQJ3;P02468;Q3UNG0;Q3UFZ9;Q3TRH4;Q3URV4;Q6PHM1;F6TLW1;F6SFQ3	F8VQJ3;P02468;Q3UNG0	Laminin subunit gamma-1	Lamc1
26.9751	27.507	27.3162	27.5293	26.9138	27.2079	27.3117	27.536	27.4218	26.8909	27.6546	27.0981				18	18	18	29.3	29.3	29.3	81.83	0	24.695	2264900000	159	0.10016	F8VQK3;Q3TNN8;Q3UH83	F8VQK3;Q3TNN8		Gucy1a2
20.6567	22.4087	22.128	22.5476	22.4088	21.6378	22.7557	22.5795	22.6722	23.5237	22.6219	23.2417				5	5	5	6.8	6.8	6.8	118.52	0	10.18	93874000	18	1.08641	Q6ZQ46;F8VQK5;P59808;D3Z0Y1;Q9D4W6;P57725	Q6ZQ46;F8VQK5;P59808	SAM and SH3 domain-containing protein 1	Sash1
24.543	23.6819	25.426	25.9077	26.0022	25.1759	24.675	25.1269	24.4349	24.7892	25.1833	24.5941				19	19	19	11.5	11.5	11.5	273.41	0	36.919	986300000	49	0.904134	F8VQL9;E9PY55;E9Q701;Q9WU42;E9Q9V3;Q9WU42-2;F6Z4B2;D3Z2J5;Q80ZV7;F6SK53;Q3TZ10	F8VQL9;E9PY55;E9Q701;Q9WU42;E9Q9V3;Q9WU42-2;F6Z4B2	Nuclear receptor corepressor 2	Ncor2
26.3491	26.866	26.6755	27.0032	26.6281	27.0401	26.8674	26.6963	27.1077	26.6756	26.6319	26.0345				25	25	25	19.6	19.6	19.6	172.47	0	42.864	1488600000	102	0.691267	F8VQN6;Q8R4H2;Q9D7D6	F8VQN6;Q8R4H2	Rho guanine nucleotide exchange factor 12	Arhgef12
27.7509	28.2443	26.9604	28.0448	28.2264	27.9696	27.9478	28.458	28.1942	27.9768	28.2615	28.2346				38	38	36	30	30	29.1	160.05	0	82.707	3918800000	285	0.52294	S4R255;F8WGF2;Q9Z0J4;Q9Z0J4-5;Q9Z0J4-2;Q9Z0J4-3;Q9Z0J4-4;Q8CJ25;Q9JJ30;S4R1D5;REV__P59266	S4R255;F8WGF2;Q9Z0J4;Q9Z0J4-5;Q9Z0J4-2;Q9Z0J4-3;Q9Z0J4-4	Nitric oxide synthase;Nitric oxide synthase
26.2554	26.7423	27.3582	26.8203	26.8112	26.5017	26.676	26.9071	26.5297	26.8565	27.0225	26.6911				3	3	3	1.9	1.9	1.9	207.66	0.0092932	1.7077	1804200000	76	0.0340709	F8WGF8;Q5DU14-3;Q5DU14-2;Q5DU14	F8WGF8;Q5DU14-3;Q5DU14-2;Q5DU14	Unconventional myosin-XVI	Myo16
22.3628	21.5124	20.964	21.6713	21.0877	21.176	21.3037	21.624	21.472	19.1353	22.2765	20.8256				4	4	4	7.2	7.2	7.2	79.863	0	5.9925	37270000	11	0.182477	Q3UVX6;F8WGI9;Q91YY0;P98156;F8WIN7;F6RKS4	Q3UVX6;F8WGI9;Q91YY0;P98156;F8WIN7	Very low-density lipoprotein receptor	Vldlr
28.6359	28.732	28.0869	28.5996	28.2521	28.2987	28.5471	28.5198	28.7315	28.541	28.6838	29.0102				28	15	4	51	31.2	6.4	66.771	0	323.31	7186100000	393	0.458413	F8WGT1;Q68FL4;Q80TQ9;F8WI65;H3BKT5;Q80WX1;A0PJF2;Q3TSQ0;E9PX77;Q3UY76;D3YX97;Q3TMT7;Q9JJF5	F8WGT1;Q68FL4;Q80TQ9;F8WI65;H3BKT5	Adenosylhomocysteinase;Putative adenosylhomocysteinase 3	Ahcyl2
21.8077	21.5181	23.2344	22.5495	23.0597	22.8626	23.1545	22.6722	22.7274	29.2011	22.8554	23.1683				5	5	4	7.7	7.7	6.5	85.244	0	5.0282	599820000	31	0.503855	F8WGX0;Q91ZT5;Q91ZT5-2;Q3UY56;Q91ZT5-4;Q91ZT5-3;E0CZ69	F8WGX0;Q91ZT5;Q91ZT5-2;Q3UY56;Q91ZT5-4;Q91ZT5-3	FYVE
27.7702	27.97	28.0321	27.8204	27.9212	27.9693	28.1483	27.9367	28.1254	28.0483	27.8826	28.23				29	26	26	13.7	13	13	337.39	0	55.852	3911800000	185	0.47118	F8WGX5;Q6PNC0;Q3UUU7	F8WGX5;Q6PNC0	DmX-like protein 1	Dmxl1
27.2919	27.631	28.1118	27.4261	27.5601	27.5182	27.1274	27.4606	27.4604	27.2443	27.3788	27.3204				39	39	39	39.4	39.4	39.4	132.35	0	323.31	5692400000	272	0.554	F8WHM5;Q53WR6;Q61543;F6RSH1;Q8BQH1;E9PWD8;Q3TMG0	F8WHM5;Q53WR6;Q61543	Golgi apparatus protein 1	Glg1
26.6929	26.6239	26.5623	26.5651	26.336	26.4762	26.6771	26.4767	26.691	26.3868	26.7375	27.0478				6	6	1	38.1	38.1	4.9	26.927	0	50.861	3089400000	164	0.362706	F8WHQ1;Q62393-3;D3Z125;E9PUA7;Q62393-2;Q62393;D3Z637;D3Z2U2	F8WHQ1;Q62393-3;D3Z125;E9PUA7;Q62393-2;Q62393;D3Z637;D3Z2U2	Tumor protein D52	Tpd52
23.1404	22.4976	24.3612	23.3298	20.816	22.0877	24.0703	23.6716	24.4253	21.263	24.0592	23.1921				13	11	11	8.6	7.8	7.8	243.12	0	40.811	261850000	26	0.641507	F8WHT3;Q7TPM1;F7AYW2;A2AN33;Q80TY7;Q7TPM1-2	F8WHT3;Q7TPM1;F7AYW2	Protein PRRC2B	Prrc2b
25.0854	24.2774	24.6714	25.6321	23.8655	24.2118	24.6069	24.4851	22.4489	25.3503	24.9858	24.7872				5	5	4	23.5	23.5	19.9	29.331	0	12.712	550990000	20	0.416603	F8WHW3;Q3TWL2;E0CYE6;E0CZF6;E0CZ18	F8WHW3;Q3TWL2;E0CYE6;E0CZF6;E0CZ18	Type 1 phosphatidylinositol 4
30.1699	30.2848	30.8962	30.4569	30.4315	30.3274	30.3392	30.2224	30.359	30.3225	30.4019	30.2664				20	20	18	37.6	37.6	34.4	75.515	0	323.31	21135000000	776	0.0896162	F8WHW6;O70161;O70161-2;O70161-3;F7C0X9;F6SMP3;E0CYP4	F8WHW6;O70161;O70161-2;O70161-3	Phosphatidylinositol 4-phosphate 5-kinase type-1 gamma	Pip5k1c
25.4081	24.9954	25.7407	25.6964	26.1307	25.6259	25.3941	25.4274	25.8474	25.4204	25.5028	25.5011				13	11	11	27.9	23.9	23.9	60.413	0	29.759	817620000	73	0.54472	F8WI18;P70182;P70182-3;D3YUY3;P70182-2	F8WI18;P70182;P70182-3;D3YUY3;P70182-2	Phosphatidylinositol 4-phosphate 5-kinase type-1 alpha	Pip5k1a
20.9403	23.9001	23.5272	21.5003	23.8135	22.8955	22.9846	22.8638	23.5594	21.8351	23.2495	22.3869				5	5	5	18.9	18.9	18.9	45	0	8.9306	214880000	13	0.0438334	Q5M8N3;F8WI30;Q9CY18;Q3TC10;F7D3B8;F6RSR4	Q5M8N3;F8WI30;Q9CY18;Q3TC10;F7D3B8;F6RSR4	Sorting nexin-7	Snx7
25.0626	25.7193	25.9845	25.9289	25.805	25.4847	25.9145	26.1159	25.8456	25.3202	25.5293	25.5041				29	29	29	15.7	15.7	15.7	289.23	0	102.32	1364300000	114	0.656811	F8WIE5;Q69ZR2;Q3U5E1;Q3TEJ5;Q05BY9;Q3T9S4;Q3UQY6;Q8C5S2;Q5EBQ8;Q91Z48;Q3TEQ5	F8WIE5;Q69ZR2	E3 ubiquitin-protein ligase HECTD1	Hectd1
20.8153	25.4144	26.5534	25.6594	25.1342	25.0336	25.158	26.0334	25.6146	25.2327	25.7568	25.5133				12	12	12	25.2	25.2	25.2	67.376	0	29.102	693030000	48	0.148627	F8WIG2;Q68EF6	F8WIG2;Q68EF6	Brain-enriched guanylate kinase-associated protein	Begain
25.7011	24.6162	24.9452	24.2851	24.6393	24.4272	25.351	24.5024	24.8745	23.7029	24.4454	23.895	+	Cluster 3		15	9	6	13.9	9	6.8	120.68	0	15.747	697090000	35	1.3238	Q6NXV2;Q3U9N0;Q3U689;Q3TWZ6;Q3TWV2;Q3TLV0;Q3UDQ8;F8WIJ0;Q9JIS8;Q3TPD4;Q3TJM8;Q3TJG5;Q920I2;Q9QY65;F6TQE2	Q6NXV2;Q3U9N0;Q3U689;Q3TWZ6;Q3TWV2;Q3TLV0;Q3UDQ8;F8WIJ0;Q9JIS8;Q3TPD4;Q3TJM8;Q3TJG5	Solute carrier family 12 member 4	Slc12a4
30.7862	30.7443	30.517	30.6782	30.7826	30.64	30.4859	30.7912	30.6214	30.7411	30.7895	30.8076				45	45	3	69	69	4.5	75.288	0	323.31	33969000000	1707	0.305729	F8WIT2;Q3TUI1;Q3UI56;P14824;Q3UDK4;Q3V2Z4;Q8CEX0	F8WIT2;Q3TUI1;Q3UI56;P14824;Q3UDK4;Q3V2Z4;Q8CEX0	Annexin;Annexin A6	Anxa6
28.5635	28.5393	28.4269	28.5373	28.2462	28.7732	28.1395	28.5513	28.6385	28.362	28.2593	28.5219				6	6	6	48	48	48	19.811	0	47.362	5646400000	74	0.0852156	F8WIU1;Q9D1K7;H7BXB9;Q6IR22	F8WIU1;Q9D1K7;H7BXB9	UPF0687 protein C20orf27 homolog	1700037H04Rik
28.4931	28.5011	28.0529	28.2454	28.2827	28.3928	28.2681	28.2297	28.474	28.3046	28.1732	28.3186				17	17	15	55	55	51.6	42.598	0	323.31	14643000000	415	0.0346481	Q4FJQ6;Q3U3L3;F8WIV2;Q60854;K7E6F1;E9Q108;E9Q0P9;E9Q3Y1;Q8BZR2;E9Q6X2;E9PYY0;Q6P6K7;W4VSP4;Q8VHQ0;E9PZQ9;E9Q4R2	Q4FJQ6;Q3U3L3;F8WIV2;Q60854	Serpin B6	Serpinb6a;Serpinb6
26.216	25.3464	25.7542	26.1046	24.9104	26.106	25.7337	25.0765	24.1153	25.8403	25.1597	25.1763				16	16	16	20.8	20.8	20.8	109.72	0	34.43	750970000	47	0.385141	F8WIZ7;Q5DTM2;Q8BXR9;Q8BXR9-2;V9GXX3;Q8R1X8	F8WIZ7;Q5DTM2;Q8BXR9;Q8BXR9-2;V9GXX3;Q8R1X8	Oxysterol-binding protein;Oxysterol-binding protein-related protein 6	Osbpl6
23.9712	23.745	23.5193	23.5335	23.9745	23.8152	23.8453	23.4896	23.4086	23.4648	23.4543	23.8252				9	8	8	14.8	13.9	13.9	76.053	0	11.032	160000000	27	0.217364	Q8K2V2;F8WJ98;Q69ZZ6;Q69ZZ6-2;Q69ZZ6-3;G3UZD9;G3UXR4;G3UXF1;Q3TQU9	Q8K2V2;F8WJ98;Q69ZZ6;Q69ZZ6-2;Q69ZZ6-3	Transmembrane and coiled-coil domains protein 1	Tmcc1
27.171	24.1953	21.7727	20.1962	24.5498	22.3544	23.4079	24.4957	26.9411	21.8177	23.5578	23.5289				24	24	24	26.3	26.3	26.3	142.62	0	77.244	2317200000	85	0.378986	F8WJD4;Q80X82;Q3U2B5;Q3TN10;Q3U2V0;Q3TA76;D3Z2M2;S4R2Q3;F6UJ99	F8WJD4;Q80X82;Q3U2B5;Q3TN10;Q3U2V0;Q3TA76	Symplekin	Sympk
25.5775	25.6403	26.4937	26.0789	25.8048	25.5824	26.7171	26.4553	25.9737	27.1358	26.1948	25.7752				4	4	4	8.8	8.8	8.8	50.555	0	3.9933	965220000	25	0.400717	F8WJE3;Q8BQR4-2;Q8BQR4;Q8BQR4-4	F8WJE3;Q8BQR4-2;Q8BQR4	KAT8 regulatory NSL complex subunit 2	Kansl2
25.7767	25.9776	25.9115	25.5883	26.0123	25.6529	25.5663	25.2984	26.4048	25.8184	25.8346	25.8344				5	5	5	38.1	38.1	38.1	15.601	0	15.072	1821800000	71	0.0269339	F8WJI3;Q8R3Q6;E9Q4B5	F8WJI3;Q8R3Q6;E9Q4B5	Coiled-coil domain-containing protein 58	Ccdc58
29.9971	30.1372	29.6678	30.0229	30.0254	30.1953	30.0084	30.2043	30.1791	29.9385	29.9679	29.7462				12	12	12	31.8	31.8	31.8	40.538	0	269.87	25744000000	518	0.633366	F8WJK8;Q3U9V1;Q3U8D2;Q99L47;Q3U3N7;Q3TGW8;E9Q1V0;E9Q1X9	F8WJK8;Q3U9V1;Q3U8D2;Q99L47;Q3U3N7;Q3TGW8	Hsc70-interacting protein	St13
26.3176	26.7674	25.7459	26.7669	26.2081	26.2289	26.5017	25.9831	25.7866	26.0993	26.1402	25.6953				5	5	5	14.5	14.5	14.5	35.928	0	41.786	1643000000	202	0.263489	Q3TNL9;Q4JFN6;G3EB90;P03888	Q3TNL9;Q4JFN6;G3EB90;P03888	NADH-ubiquinone oxidoreductase chain 1	mt-Nd1;ND1;Mtnd1
25.2939	24.7493	21.767	25.1714	25.0245	24.7883	24.9774	24.4738	25.3532	24.6562	25.3929	25.2349				6	6	6	18.1	18.1	18.1	51.306	0	44.991	3477700000	78	0.307517	Q7TN25;G3UVU2;Q62203;D3YW09;D3Z5A6	Q7TN25;G3UVU2;Q62203;D3YW09	Splicing factor 3A subunit 2	Sf3a2
25.4712	25.623	25.2625	25.3585	25.5117	25.0397	23.7899	25.5582	24.9547	25.4113	25.2561	25.26				8	8	8	39.7	39.7	39.7	27.815	0	59.416	1985500000	112	0.433329	Q14C24;G3UW94;Q9D883;E9Q5Y2;E9PUZ3;E9Q1I7;Q8BGJ9;E9Q809;F8WH71;E9PXR5;E9Q5J3;E9PWX6;E9PWM2;F7D8X7;E9PWA1	Q14C24;G3UW94;Q9D883;E9Q5Y2;E9PUZ3;E9Q1I7;Q8BGJ9	Splicing factor U2AF 35 kDa subunit;Splicing factor U2AF 26 kDa subunit	U2af1;U2af1l4
21.9187	21.8259	21.4671	20.5446	22.6535	21.2685	23.1797	22.31	21.6761	22.2723	21.8114	22.1002				7	5	5	10.8	8.2	8.2	82.8	0	13.303	188300000	18	0.356752	Q3UZV6;Q32MS9;Q3TTB7;G3UWC2;Q9CZR2;E9PV01	Q3UZV6;Q32MS9;Q3TTB7;G3UWC2;Q9CZR2	N-acetylated-alpha-linked acidic dipeptidase 2	Naalad2
31.9353	32.1824	31.0411	31.8978	31.7213	31.6989	31.3874	31.6989	31.7561	31.5064	31.6891	31.6293				11	11	9	64.8	64.8	59	11.605	0	323.31	75014000000	2386	0.0445805	Q56A15;G3UWG1;P62897;CON__P62894;P00015	Q56A15;G3UWG1;P62897	Cytochrome c
22.3163	25.4765	21.078	23.2733	24.3847	25.6386	24.533	23.9871	20.7674	24.7611	24.9155	23.5144				13	13	13	10.5	10.5	10.5	166.91	0	16.732	294940000	30	0.23309	Q3UHH6;G3UWG2;Q60610;E9Q2Y4;Q3TRA4;E9Q1R7;Q3UVX2;J3QQ55;Q6P1D6;J3QMH1;Q3TQ81	Q3UHH6;G3UWG2;Q60610;E9Q2Y4;Q3TRA4	T-lymphoma invasion and metastasis-inducing protein 1	Tiam1
21.7027	20.8762	21.3231	21.8399	21.2547	21.7187	21.3727	21.8663	20.6794	23.1243	22.9236	22.4231	+	Cluster 2		1	1	1	8.2	8.2	8.2	18.893	0.00093583	2.7943	60700000	6	2.12155	S4R1P7;Q9CYF6;G3UWG7;S4R287;Q9CR27	S4R1P7;Q9CYF6;G3UWG7;S4R287;Q9CR27	WASH complex subunit CCDC53	Ccdc53
23.3855	23.0151	22.2597	21.9491	21.7271	22.4434	21.6093	22.7193	23.2933	22.6336	22.917	23.1757				6	6	6	10.4	10.4	10.4	80.77	0	15.446	414990000	32	0.563045	Q7TSQ9;G3UWH9;Q8R1U1;G3UWX2	Q7TSQ9;G3UWH9;Q8R1U1	Conserved oligomeric Golgi complex subunit 4	Cog4
25.3151	24.9897	22.4471	21.3005	25.2528	25.6368	25.4383	25.4652	26.1856	25.1704	25.9103	26.2317				2	2	2	24	24	24	8.6017	0	12.614	2214800000	38	0.413492	G3UZ60;G3UWI9;G3UWX9;G3UZA7;P61957;Q9Z172-2;Q9Z172;G3UZX6;D3YW94;H7BWX9;D3Z794	G3UZ60;G3UWI9;G3UWX9;G3UZA7;P61957;Q9Z172-2;Q9Z172;G3UZX6;D3YW94;H7BWX9;D3Z794	Small ubiquitin-related modifier;Small ubiquitin-related modifier 2;Small ubiquitin-related modifier 3	Sumo3;Sumo2
28.8167	28.7074	28.8218	28.7367	28.7289	28.9469	28.2819	28.604	28.7705	29.0771	28.6811	28.566				24	20	2	49.4	43.2	3.6	77.777	0	156.95	6025600000	376	0.391246	G3UWV4;G3FEZ6;G3UZ00;G3UZN4;G3UXY1;G3UYP7	G3UWV4;G3FEZ6		Brsk2
23.6981	24.7651	23.6665	24.396	24.065	24.6288	23.9741	23.3766	23.3484	25.4082	23.672	24.4251				10	10	10	27.1	27.1	27.1	44.918	0	33.977	603700000	52	0.55227	G3UXB4;Q3U308;D3Z2M0;D3Z7U9	G3UXB4;Q3U308	Cytoplasmic tRNA 2-thiolation protein 2	Ctu2
24.8204	20.5026	20.7215	21.6418	23.9701	23.0123	24.8346	24.5929	25.0312	24.3582	24.265	21.56				8	4	3	14.7	9.3	6.3	63.41	0	5.2629	195330000	11	0.607232	G3UZJ3;G3UXK0;G3UY34;Q8K0N0;Q8C8Z9;G3UZ87;G3UYM7;O70585-2;O70585;G3UYK9;G3UXP7;G3UX96;G3UYN2;G3UXH9;G3UXI3;Q8BNG4	G3UZJ3;G3UXK0;G3UY34;Q8K0N0;Q8C8Z9;G3UZ87;G3UYM7;O70585-2;O70585;G3UYK9	Dystrobrevin;Dystrobrevin beta	Dtnb
28.5895	28.6731	28.7834	28.6753	28.8168	28.4825	28.5989	28.736	28.7362	28.5385	28.8679	28.6196				14	14	3	50	50	7.9	34.865	0	63.116	7625300000	318	0.00335673	Q3TI27;G3UXL2;Q9D7G0;Q3UPD5;Q3UYQ0	Q3TI27;G3UXL2;Q9D7G0;Q3UPD5;Q3UYQ0	Ribose-phosphate pyrophosphokinase 1	Prps1;Prps1l3
25.7531	26.245	21.8458	25.9146	25.6778	26.2101	24.7341	25.383	25.9625	24.6971	24.8283	21.7425				1	1	1	1.9	1.9	1.9	85.079	0.010002	1.6745	715700000	14	0.412115	G3UXR2;P97321-3;P97321-2;P97321	G3UXR2;P97321-3;P97321-2;P97321	Prolyl endopeptidase FAP;Antiplasmin-cleaving enzyme FAP
28.5713	28.4267	28.4184	28.5108	28.4279	28.5923	28.0797	28.2258	28.359	28.1936	28.5716	28.3832				18	18	18	37.3	37.3	37.3	58.86	0	120	6458000000	294	0.979905	G3UXW9;Q3MIA8;Q99LD4;B1ATU4;Q99LD4-2	G3UXW9;Q3MIA8;Q99LD4;B1ATU4;Q99LD4-2	COP9 signalosome complex subunit 1	Gps1
28.4753	28.433	28.1074	28.3789	28.1705	28.3366	28.3069	28.1775	28.1055	28.1905	28.1178	28.2997				19	19	18	80.3	80.3	75.6	27.411	0	302.63	11796000000	370	0.286559	G3UXZ5;Q5HZK3;P97371;G3UXY0;G3X9K9;G3UWN9;G3UXR1	G3UXZ5;Q5HZK3;P97371;G3UXY0;G3X9K9;G3UWN9	Proteasome activator complex subunit 1	Psme1
23.2253	23.4037	23.4967	23.1557	23.7382	22.9948	23.5863	22.9679	23.272	23.3361	23.3542	22.7338				6	6	1	30.7	30.7	5	34.003	0	49.416	554370000	31	0.0796358	G3UY42;Q8CCS6-2;Q8CCS6;G3UX74	G3UY42;Q8CCS6-2;Q8CCS6	Polyadenylate-binding protein 2	Pabpn1
25.1413	25.5912	24.8655	25.7369	26.0613	25.1701	25.4073	25.4638	25.8191	25.3878	25.3544	25.3618				6	6	6	55.4	55.4	55.4	11.409	0	93.381	1302300000	69	0.464661	G3UYF9;Q792E4;Q03958	G3UYF9;Q792E4;Q03958	Prefoldin subunit 6	Pfdn6
26.5902	26.7064	26.9871	26.6857	26.9867	27.1151	27.3102	26.6276	26.6102	26.9539	26.2512	27.154				3	3	3	44.6	44.6	44.6	6.3442	0	63.075	6977900000	107	0.0305784	G3UYV7;Q059I1;P62858;J3QNN8	G3UYV7;Q059I1;P62858	40S ribosomal protein S28	Rps28
28.1729	27.8803	28.0896	28.0702	28.3078	27.9912	27.7568	28.0065	28.0281	27.9356	27.8581	27.9091				51	50	50	17.8	17.8	17.8	394.29	0	114.88	4544400000	280	0.623404	G3UYW1;Q6VNB8;Q6VNB8-2;G3UYV1;Q8CHB9;B7NZ86;G3UY81;G3UWK9	G3UYW1;Q6VNB8	WD repeat and FYVE domain-containing protein 3	Wdfy3
31.2119	31.1019	31.181	30.8918	31.2112	31.027	30.8273	31.2229	31.0422	31.1845	31.0027	31.0702				21	21	21	56	56	56	58.131	0	323.31	32257000000	913	0.18889	G3UYZ1;Q8R366;D3Z4Q8	G3UYZ1;Q8R366	Immunoglobulin superfamily member 8	Igsf8
23.5473	24.1081	23.3435	23.9131	23.6023	23.8367	23.4464	24.0348	23.885	23.5666	23.4409	23.0698			O	7	7	7	20.6	20.6	20.6	61.479	0	19.235	771290000	44	0.514452	G3UZ63;G3X961;Q921I2;Q6PE06;G3UZG5;G3UZF2	G3UZ63;G3X961;Q921I2;Q6PE06;G3UZG5	Kelch domain-containing protein 4	Klhdc4
25.6414	25.174	25.2578	25.5384	25.9633	25.7296	25.6652	25.1402	25.8095	25.9437	25.7329	25.6221				17	1	1	64.6	6.2	6.2	25.652	0	56.322	770920000	37	0.619028	G3UZJ2	G3UZJ2	Microtubule-associated protein	Map2
25.5715	25.1305	25.3282	24.7875	25.5175	25.7866	24.3481	25.0153	25.1833	24.1297	25.177	25.591				3	3	3	1.7	1.7	1.7	281.59	0.0013242	2.6712	532920000	22	0.263601	G3UZM1;Q69ZK6;G3UZX8	G3UZM1;Q69ZK6;G3UZX8	Probable JmjC domain-containing histone demethylation protein 2C	Jmjd1c
29.5209	29.3203	30.2486	29.3261	29.4274	29.7745	29.7796	29.4253	29.3714	29.4437	29.6254	29.6023				12	12	12	43.7	43.7	43.7	47.345	0	256.78	11625000000	574	0.065095	G3UZM4;Q8BLQ9-3;Q8BLQ9-2;Q8BLQ9;D3Z0N3	G3UZM4;Q8BLQ9-3;Q8BLQ9-2;Q8BLQ9	Cell adhesion molecule 2	Cadm2
23.7446	23.2714	22.8212	23.5144	23.7506	23.0853	22.7929	22.0746	21.7935	22.7136	21.5147	24.7767				8	8	8	20.8	20.8	20.8	67.504	0	14.896	187150000	16	0.382824	G3X8P6;Q99MD6;D3Z0H7;Q3UY43	G3X8P6;Q99MD6;D3Z0H7;Q3UY43	Thioredoxin reductase 3	Txnrd3
23.0093	23.5932	24.2787	23.4372	23.6744	22.6368	23.3657	23.9753	23.8591	23.1179	24.0156	23.4345				8	8	8	12.5	12.5	12.5	83.911	0	13.285	182370000	32	0.164212	Q3UNC4;G3X8Q6;O08672	Q3UNC4;G3X8Q6;O08672	Kinesin-like protein;Kinesin-like protein KIFC2	Kifc2
28.0097	28.1583	26.5013	28.0723	28.1531	27.9451	28.0936	27.8461	28.4669	27.8393	28.0068	27.9532				7	7	7	26.5	26.5	26.5	21.086	0	30.331	3892700000	123	0.287709	Q9CQG4;Q921E4;Q5QGU0;G3X8R0;Q60870	Q9CQG4;Q921E4;Q5QGU0;G3X8R0;Q60870	Receptor expression-enhancing protein;Receptor expression-enhancing protein 5	Reep5
21.9455	22.9835	21.4649	21.7672	22.5801	22.0663	22.3759	22.3099	20.7032	21.2229	21.674	22.556				9	9	9	16.9	16.9	16.9	86.528	0	25.577	371160000	26	0.0496034	G3X8R5;Q3UA37;Q922W2;Q8BUN3;Q8BMY0	G3X8R5;Q3UA37;Q922W2;Q8BUN3	Glutamine-rich protein 1	Qrich1
23.9047	24.8918	25.0415	24.9928	24.5919	25.1378	24.7357	25.3292	24.8195	24.3754	24.58	23.3717				9	9	9	15.4	15.4	15.4	106.14	0	37.57	1127700000	64	0.66867	H3BIW0;G3X8T2;Q0P678;H3BJN4;H3BJJ9;Q0P678-2	H3BIW0;G3X8T2;Q0P678	Zinc finger CCCH domain-containing protein 18	Zc3h18
26.3067	25.8513	25.9543	25.8174	26.1646	25.9465	26.2182	26.337	25.9141	25.5727	25.7468	25.896				14	14	14	35.9	35.9	35.9	53.829	0	150.3	5723800000	158	0.810929	Q9D2D1;Q544R6;G3X8T3;P16675;A2A5J9;A2A5J8;A2A5J6	Q9D2D1;Q544R6;G3X8T3;P16675	Carboxypeptidase;Lysosomal protective protein;Lysosomal protective protein 32 kDa chain;Lysosomal protective protein 20 kDa chain	Ctsa
26.1991	26.6827	26.2033	28.6779	27.5891	27.1176	26.4283	23.3982	24.0002	23.5659	23.2874	25.9776	+	Cluster 4	O	15	15	10	35.4	35.4	20.6	46.766	0	84.337	1757400000	149	1.69092	G3X8T9;Q91WP6;Q4V9W0;P29621;Q6P4P1;H7BWY0	G3X8T9;Q91WP6	Serine protease inhibitor A3N	Serpina3n
23.878	22.5913	22.6244	23.2226	23.1678	22.8497	21.9498	23.1356	22.6977	23.0346	23.0014	21.8869				5	5	5	18.9	18.9	18.9	38.615	0	8.5711	101240000	27	0.186464	G3X8U3	G3X8U3		2210016F16Rik
22.2553	23.0735	22.4665	22.2555	22.4801	22.8382	23.7402	22.0948	22.15	22.0674	21.9479	22.114			O	7	7	7	8.7	8.7	8.7	108.55	0	10.9	261080000	19	0.28891	G3X8U8;O88622-2;O88622;Q3TUI8;E9Q088;A5YBK2;I6RAM3;E9Q7T9;E9Q954	G3X8U8;O88622-2;O88622;Q3TUI8;E9Q088;A5YBK2;I6RAM3	Poly(ADP-ribose) glycohydrolase	Parg
23.2703	22.6723	24.5163	23.44	24.1825	24.4011	23.8534	23.6308	23.488	22.7331	23.3137	23.0443				8	8	8	16.3	16.3	16.3	65.877	0	14.072	494050000	55	0.569305	G3X8W7;Q8BGZ4;Q3TEF0;Q8BGZ4-2	G3X8W7;Q8BGZ4;Q3TEF0;Q8BGZ4-2	Cell division cycle protein 23 homolog	Cdc23
25.0709	25.5569	25.1408	24.9968	25.4208	25.633	24.857	24.8835	24.8924	21.2262	25.1096	24.8194				17	17	17	28	28	28	94.799	0	67.764	892240000	95	0.502355	Q8BWV2;G3X8X7;Q920Q4;Q920Q4-2;Q8C016;A2BI90	Q8BWV2;G3X8X7;Q920Q4;Q920Q4-2;Q8C016	Vacuolar protein sorting-associated protein 16 homolog	Vps16
26.5188	25.9902	26.5754	27.056	26.6172	26.8526	26.3293	27.0619	25.604	26.3928	26.8804	26.7336				34	34	29	41.2	41.2	37	101.09	0	259.75	9248700000	300	0.347124	G3X8Y3;Q80UM3;Q8K2S4;Q3TZL3	G3X8Y3;Q80UM3	N-alpha-acetyltransferase 15
27.6002	28.2844	27.9127	28.1269	28.2356	28.6137	27.7684	27.9979	28.2954	27.9473	28.0106	28.3806				6	6	6	27.4	27.4	27.4	23.594	0	17.886	3914900000	76	0.398097	G3X915;Q9D7V2;Q9D7V2-2	G3X915;Q9D7V2	LysM and putative peptidoglycan-binding domain-containing protein 2	Lysmd2
25.8212	25.1024	25.1899	25.5886	25.7072	25.4525	25.0819	25.6233	24.8296	24.7045	25.2586	26.0034				13	13	3	21.7	21.7	4.6	75.401	0	24.464	875870000	82	0.137537	G3X920;Q9DBR3	G3X920;Q9DBR3	Armadillo repeat-containing protein 8	Armc8
25.9257	26.0279	26.0835	26.0706	26.2056	26.2361	25.4887	26.1198	25.758	25.8657	26.2645	25.6524				61	61	61	34.5	34.5	34.5	254.44	0	323.31	5285400000	291	0.525335	G3X922;D4AFX7;Q8CHD7;Q3UX52;Q3UQJ7;Q8BNL1;Q3TNE7	G3X922;D4AFX7		Dnajc13
21.8248	22.7939	21.1318	22.1377	22.1843	21.6798	23.0963	21.7684	21.9643	20.3913	21.9213	23.7611				3	2	2	6.1	5	5	68.706	0.00093558	2.7906	32923000	9	0.0111863	G3X942;Q7TQL0;Q3TB05	G3X942	Polypeptide N-acetylgalactosaminyltransferase	Galnt9
24.3001	24.1856	24.3341	23.7088	23.6529	24.2113	24.4378	21.405	23.7038	23.9691	21.1391	24.3937				34	34	34	37.4	37.4	37.4	119.84	0	241.33	4595600000	196	0.204091	G3X956;Q920B9	G3X956;Q920B9	FACT complex subunit SPT16	Supt16;Supt16h
24.1794	23.6431	25.2812	24.8064	23.5066	24.2091	21.8435	24.6104	24.1023	24.5521	24.862	24.6581				3	3	3	8	8	8	61.342	0	7.7988	393130000	39	0.310681	G3X975;Q8BYM8;Q9CX12;Q8BY51;Q8BW29;Q9CWJ0	G3X975;Q8BYM8;Q9CX12;Q8BY51;Q8BW29	Probable cysteine--tRNA ligase
24.3172	21.6597	22.5601	24.3292	24.8267	24.5729	21.2281	22.6726	24.5618	21.7373	24.2468	22.029				7	4	4	14.7	8.6	8.6	54.297	0	4.9047	192860000	8	0.537325	G5E846;G3X981;P15331-3;P15331;P15331-2	G5E846;G3X981;P15331-3;P15331;P15331-2	Peripherin	Prph
21.0929	23.3218	23.3611	22.8057	22.8779	22.9807	20.9996	23.3399	22.6712	22.321	23.4891	23.1943				3	3	3	9.6	9.6	9.6	58.582	0	4.8848	102370000	17	0.0862213	G3X983;Q66JZ4	G3X983;Q66JZ4	T-cell activation inhibitor
26.2969	26.8168	25.3598	26.4246	26.3224	24.3932	24.6575	25.9649	26.3327	26.5384	26.7833	26.4789				8	8	8	37.4	37.4	37.4	36.314	0	35.963	1152600000	95	0.309092	G3X9A7;Q8BLJ3;B2RPW5	G3X9A7;Q8BLJ3;B2RPW5	PI-PLC X domain-containing protein 3	Plcxd3
23.4767	23.1504	23.2197	21.6876	23.4135	23.2445	22.3204	22.9235	23.3357	22.9085	22.9783	23.8931				3	3	3	8.5	8.5	8.5	51.579	0	8.7035	141450000	20	0.179178	G3X9F4;Q8VD26-2;Q8VD26;S4R1U1;Q8VD26-3	G3X9F4;Q8VD26-2;Q8VD26	Transmembrane protein 143	Tmem143
29.6245	29.6918	29.6449	29.6845	29.9004	29.7799	29.7271	29.7951	29.8071	29.7432	29.8938	29.7612				36	36	27	35.3	35.3	28.2	151.22	0	252.06	12911000000	547	0.89357	G3X9G2;Q9JM52;Q9JM52-3;Q7TT13;Q5SXG1;Q5SXG3;Q9JM52-2;F7AMS7;Q571L1;Q61155;J3QM71	G3X9G2;Q9JM52;Q9JM52-3;Q7TT13;Q5SXG1;Q5SXG3;Q9JM52-2;F7AMS7	Misshapen-like kinase 1	Mink1
31.2196	31.1655	31.0721	30.8404	31.0528	31.2506	30.5143	31.0047	31.2241	31.027	30.9237	31.3677				44	31	0	58.2	48.4	0	98.073	0	323.31	40863000000	648	0.177698	G3X9G4;G3UXX2;G3UY64	G3X9G4		Dnm2
29.0728	28.7496	29.29	28.9446	28.8952	29.0189	29.1269	29.0994	28.8841	29.1559	29.0021	29.1142				58	58	58	22.2	22.2	22.2	344.78	0	216.24	8130200000	593	0.114227	G3X9H5;P42859;P42859-2	G3X9H5;P42859;P42859-2	Huntingtin	Htt
24.996	25.0164	24.8805	24.8088	24.5133	24.7932	21.5401	24.9614	24.045	25.0121	24.8724	24.6919				5	5	5	23.4	23.4	23.4	21.486	0	15.239	739520000	44	0.611897	G3X9I1;G5E911;Q6NSU0;Q91VU0;E9Q0W5;E9Q6F0;E9Q8C5	G3X9I1;G5E911;Q6NSU0;Q91VU0;E9Q0W5;E9Q6F0	Protein FAM3C	Fam3c
26.8781	26.5556	25.2654	26.8476	26.8506	26.7145	26.7873	26.6429	26.9307	26.3144	26.4685	26.6831				28	27	27	22.7	22.2	22.2	195.06	0	59.827	1799800000	108	0.403102	G3X9J0;S4R1S0;Q6A050;Q4VBF3;S4R2N4;Q8BGC2;A6H637;Q8K054;Q9CSR2;A7MCX1;A2VCS4;A0AUN2	G3X9J0		Sipa1l3
30.2644	30.364	30.2546	30.7843	30.3272	30.3305	30.4491	30.4415	30.4377	30.7079	30.7802	30.7063	+	Cluster 2		23	23	6	29.1	29.1	7.1	106.66	0	313.69	22645000000	544	1.57832	Q68FL0;G5E8Y0;G3X9J1;P70414;O35157;Q27PY9;Q9ET74;Q91ZJ7;Q8R505;Q9ET73;Q9ET70	Q68FL0;G5E8Y0;G3X9J1;P70414;O35157;Q27PY9;Q9ET74;Q91ZJ7	Sodium/calcium exchanger 1	Slc8a1
28.7758	28.6701	28.9364	28.8456	28.777	28.5887	28.8521	28.5197	28.5202	28.5642	28.7588	28.6267				30	30	2	34.5	34.5	1.6	134.57	0	151.33	7016300000	373	0.297497	G3X9J4;Q148V7;Q148V7-3	G3X9J4;Q148V7;Q148V7-3	LisH domain and HEAT repeat-containing protein KIAA1468	2310035C23Rik;Kiaa1468
25.2718	25.5524	25.8584	23.0525	25.6468	26.4897	24.9464	26.0238	26.1369	24.9137	26.4905	24.4894				34	21	14	23.1	15.3	10.9	208.5	0	25.455	1562800000	88	0.0486851	G3X9K3;D3YYK9	G3X9K3	Brefeldin A-inhibited guanine nucleotide-exchange protein 1	Arfgef1
32.385	32.4268	31.8125	32.2519	32.2355	32.0434	32.0715	32.4228	32.1007	32.4454	32.3402	32.3266				16	16	16	88.1	88.1	88.1	18.621	0	323.31	77131000000	1028	0.178696	G3X9L6;Q9DCX2;B1ASE2;D3Z1B2	G3X9L6;Q9DCX2;B1ASE2	ATP synthase subunit d
27.3032	26.5941	26.681	27.0445	26.8483	25.9812	26.4717	26.8345	25.3909	26.6094	26.7158	26.4888			O	12	12	12	33.1	33.1	33.1	45.287	0	48.927	3870900000	144	0.265778	G3X9M0;Q9ER88;Q9ER88-2;G3UWJ4;G3UZC0;G3UWZ6;G3UWM7;G3UWR5;G3UYM6;G3UYP3	G3X9M0;Q9ER88;Q9ER88-2;G3UWJ4;G3UZC0;G3UWZ6	28S ribosomal protein S29
23.6849	22.7766	22.6219	22.0406	23.2017	22.0779	23.9789	23.8111	23.2421	23.7014	24.294	24.1238	+	Cluster 1		8	8	8	15	15	15	71.755	0	6.4701	185560000	52	1.71182	G3X9N3;Q3USL6;Q3UPU9	G3X9N3;Q3USL6;Q3UPU9		Pnmal2
25.8255	26.2429	26.5911	26.1689	26.0747	26.2201	25.4867	26.6389	26.6411	26.1239	26.0054	26.3072				9	9	5	33.6	33.6	18	36.684	0	16.897	4468600000	119	0.00777171	Q8CAQ1;G3X9Q0;Q9JKP5;Q8CHF5;Q4VA08;Q3U581;Q3U570;S4R267;Q542D8;Q8R003;Q8BKS0;Q8BYC7;Q3TJQ3	Q8CAQ1;G3X9Q0;Q9JKP5;Q8CHF5	Muscleblind-like protein 1	Mbnl1
25.3244	24.6144	24.9471	24.9976	24.764	24.9577	25.0033	24.6072	25.0744	25.3028	24.5569	24.7294				5	5	5	4.8	4.8	4.8	124.61	0	9.234	450500000	36	0.00839469	G3X9Q1;Q3TZS3;Q61738-5;Q61738-3;Q61738;Q61738-4;Q61738-2;Q61738-6	G3X9Q1;Q3TZS3;Q61738-5;Q61738-3;Q61738;Q61738-4;Q61738-2;Q61738-6	Integrin alpha-7;Integrin alpha-7 heavy chain;Integrin alpha-7 light chain	Itga7
28.8461	28.8809	28.186	29.1028	28.486	28.8884	28.7578	28.9291	28.8258	28.9765	29.0224	28.8682				6	6	6	67.6	67.6	67.6	7.4796	0	69.252	6564700000	99	0.270712	Q3UGN1;G3X9Q2;Q61016;D3Z483;Q3UGB3	Q3UGN1;G3X9Q2;Q61016;D3Z483	Guanine nucleotide-binding protein subunit gamma;Guanine nucleotide-binding protein G(I)/G(S)/G(O) subunit gamma-7	Gng7
27.3104	26.6281	26.4077	26.4904	26.5878	26.2183	22.2561	26.6033	27.039	25.7919	27.2678	27.085				4	4	4	26.5	26.5	26.5	25.571	0	5.0508	1660800000	24	0.24617	G3X9Q4;Q99M01	G3X9Q4;Q99M01	Phenylalanine--tRNA ligase
23.4674	23.5627	23.0986	22.9098	22.8747	23.7116	23.3951	23.0837	23.3475	23.9143	23.2764	23.3799				4	4	4	6.7	6.7	6.7	103.03	0	5.3326	141800000	35	0.217631	G3X9S2;P06802-2;P06802;Q3V3C8;E9QQ26	G3X9S2;P06802-2;P06802;Q3V3C8;E9QQ26	Ectonucleotide pyrophosphatase/phosphodiesterase family member 1;Alkaline phosphodiesterase I;Nucleotide pyrophosphatase	Enpp1
25.4672	25.9662	25.5724	26.0273	26.015	25.9237	25.9675	25.831	25.6322	25.863	25.8874	26.03				10	9	9	62.3	57.6	57.6	26.159	0	323.31	4525700000	174	0.776635	G3X9V0;Q5SVP3;P97372;E0CZ90;Q99LN3	G3X9V0;Q5SVP3;P97372;E0CZ90	Proteasome activator complex subunit 2	Psme2;PSME2b
29.6534	29.6608	29.8686	29.8739	29.5602	29.9581	29.6259	29.666	29.7139	29.9376	29.8592	29.799				35	35	32	28.1	28.1	26.9	165.99	0	323.31	13593000000	585	0.479347	G3X9V4;Q01097;A2A6S2;Q01098;C9K0Z4;Q03391	G3X9V4;Q01097	Glutamate receptor ionotropic
27.4514	27.2951	29.0485	27.7869	27.8802	28.1952	28.2361	27.8069	28.3017	27.7831	27.7388	27.6889				21	21	21	31	31	31	117.31	0	148.01	3892800000	158	0.0733455	G3X9V7;E9QLA8;Q80TK0;Q3TEG0;D3YUW2;F7CG54;Q8C884	G3X9V7;E9QLA8;Q80TK0;Q3TEG0	Uncharacterized protein KIAA1107	A830010M20Rik;Kiaa1107
27.0077	27.5818	27.5724	27.4881	27.5933	27.4205	27.4126	27.5695	27.1972	27.1696	27.0455	27.5388				14	14	12	24.7	24.7	23.3	63.244	0	60.967	2539100000	169	0.190312	G3X9Y1;O35681;Q9JM86;Q9R0N9;Q3UY13;Q059J3;Q9R0N4;D3YYS0	G3X9Y1;O35681	Synaptotagmin-3	Syt3
25.3391	25.4158	24.9335	25.2063	25.4202	25.0418	25.2352	25.3554	25.3638	25.1135	25.3228	25.6065				11	11	11	13.5	13.5	13.5	124.46	0	45.218	886520000	91	0.0763557	G3X9Y5;Q6A0C5;E9Q735;I6L960;Q8BYZ2;Q8VDS1;E9Q442;D3YXR7	G3X9Y5;Q6A0C5;E9Q735;I6L960	Ubiquitin conjugation factor E4 A	Ube4a
24.1205	23.7394	24.3673	22.5119	24.1438	24.2777	23.6043	23.5843	23.7715	23.8098	23.3617	24.2142				6	4	4	7.5	5.7	5.7	101.78	0	6.5112	529170000	25	0.115661	G3XA00;Q68EF4;Q68EF4-2	G3XA00;Q68EF4;Q68EF4-2	Metabotropic glutamate receptor 4	Grm4
25.319	25.4635	25.1151	24.8839	25.5022	24.9288	21.5512	25.1047	25.3534	22.166	25.6682	25.5549				2	2	2	13.8	13.8	13.8	24.65	0	37.5	600330000	17	0.156676	H3BL13;G3XA18;Q3V023;Q9D7V9	H3BL13;G3XA18;Q3V023;Q9D7V9	N-acylethanolamine-hydrolyzing acid amidase;N-acylethanolamine-hydrolyzing acid amidase subunit alpha;N-acylethanolamine-hydrolyzing acid amidase subunit beta	Naaa
29.4351	29.4751	29.7452	29.2827	29.3625	29.3326	29.7498	29.6232	29.3748	29.5149	29.4264	29.8108				10	10	10	23.6	23.6	23.6	49.283	0	230.62	11160000000	374	0.624988	Q3UVV3;G3XA53;Q63912;Q8CAB4	Q3UVV3;G3XA53;Q63912;Q8CAB4	Oligodendrocyte-myelin glycoprotein	Omg
26.9214	26.5718	27.1808	26.8467	27.0542	26.9381	26.9131	26.814	27.0426	26.9646	26.9715	26.871				16	15	14	41	39.8	37.5	58.206	0	44.18	2096200000	177	0.00828716	G3XA57;G3XA57-2;Q3U366;G3UW57	G3XA57;G3XA57-2;Q3U366;G3UW57	Rab11 family-interacting protein 2	Rab11fip2
24.3303	25.4312	25.0481	24.1283	25.3696	24.9433	25.6832	25.2101	24.7114	25.2837	23.7902	25.5166				31	30	3	26.1	25.7	3.5	194.45	0	323.31	3524100000	143	0.0476453	G4V4Z1;G4V4Z2;Q61530;Q61927;Q7ZSX1;Q811N0;Q80SU2;Q80SU1;Q80ST8;Q80ST3;Q61870;Q61523;P10400	G4V4Z1		gag-pro-pol
28.625	28.4731	28.9214	28.459	28.0497	28.1643	27.6174	28.0667	27.7947	28.1681	28.3715	27.7006	+	Cluster 3		5	5	5	36.4	36.4	36.4	15.115	0	48.309	5018300000	207	1.65727	G5E814;Q9D8B4;Q6PBG2	G5E814;Q9D8B4;Q6PBG2	NADH dehydrogenase [ubiquinone] 1 alpha subcomplex subunit 11	Ndufa11
32.251	32.0699	32.5036	32.1537	32.1021	32.3034	32.1342	32.2044	31.9698	32.1279	32.3197	32.0042				51	34	29	46.6	33.7	29	134.75	0	323.31	82266000000	1931	0.216892	G5E829;Q8K314;Q3TC38;Q3TDJ2;Q05CJ5;Q6PG79;Q3TSK3;REV__D3Z6I9;REV__D3Z3W5;REV__Q3V3C1;REV__D3YVK8;REV__Q3UX62	G5E829;Q8K314	Plasma membrane calcium-transporting ATPase 1	Atp2b1
27.9026	28.2647	28.5274	27.7128	27.9996	27.9581	27.8701	28.0013	27.949	28.0485	28.007	28.191				5	5	5	65.3	65.3	65.3	11.142	0	156.03	6778200000	124	0.742007	G5E850;Q544Z9;P56395;E0CY88	G5E850;Q544Z9;P56395	Cytochrome b5	Cyb5a
24.171	24.1099	22.3059	24.5334	24.0958	24.5016	22.1878	24.4783	24.068	24.3946	24.1267	22.4076				2	2	2	15.6	15.6	15.6	17.954	0.00068101	3.0408	233850000	21	0.159237	Q8C1J1;Q8R0R3;G5E861-2;G5E861	Q8C1J1;Q8R0R3;G5E861-2;G5E861	Sodium channel and clathrin linker 1	Sclt1
21.7148	23.5541	24.5094	23.3377	24.2444	23.8081	23.8805	21.5935	20.6728	21.6953	23.1366	23.4026				14	5	0	16.6	6.5	0	100.82	0	13.307	123040000	8	0.412899	G5E863	G5E863		Gria4
27.5972	27.5649	27.5769	27.8373	27.6925	27.4321	27.1818	27.6466	27.3967	27.5538	27.6918	27.1508				44	44	27	43.9	43.9	23.3	145.83	0	323.31	13817000000	501	0.292091	G5E866;Q99NB9;Q3US00;A0JLN0;Q8C839;Q3TB51;Q8C2Y9	G5E866;Q99NB9;Q3US00	Splicing factor 3B subunit 1	Sf3b1
23.8754	24.0889	23.3701	24.8618	24.0756	23.0894	24.2725	24.2522	23.9055	23.6681	24.0549	22.704			O	26	26	26	16.6	16.6	16.6	224.13	0	78.725	1503200000	92	0.24096	G5E870;O88380;Q3TP48	G5E870	E3 ubiquitin-protein ligase TRIP12	Trip12
24.3874	22.2984	23.9193	24.3671	23.7418	23.8655	24.7892	24.2324	23.8529	24.4591	24.7215	23.8977				5	5	5	25.8	25.8	25.8	37.896	0	17.351	505120000	31	0.350938	G5E881;Q3TUH1;G3UWL8;Q3TUH1-2;D6RGT1;G3UYJ1	G5E881;Q3TUH1;G3UWL8;Q3TUH1-2	Phosphatidate cytidylyltransferase
30.629	30.452	31.1179	30.3289	30.5586	30.529	30.4089	30.4629	30.5162	30.5442	30.4794	30.2578				29	29	16	66.2	66.2	45.2	60.607	0	323.31	23325000000	727	0.537679	G5E884;O88643;S4R2K7;Q9R2B2	G5E884;O88643	Non-specific serine/threonine protein kinase;Serine/threonine-protein kinase PAK 1	Pak1
22.6388	23.1105	22.977	23.4215	23.3391	22.4671	22.5889	23.3988	23.1972	21.3772	23.8611	22.8004				3	3	3	6.4	6.4	6.4	74.345	0	5.9775	139010000	12	0.0478014	G5E889;Q923Z3;F6WQ99	G5E889;Q923Z3	Protein MTO1 homolog
29.8031	29.9361	29.2752	29.708	29.9841	29.7127	29.2873	29.877	29.8982	29.8467	29.8077	30.0371				14	14	6	50	50	26.6	35.848	0	114.27	17713000000	367	0.14988	Q8BIV6;G5E895;D3Z494;Q8CI22;S4R2G9;Q8R318	Q8BIV6;G5E895;D3Z494;Q8CI22		Akr1b10
25.8711	26.044	25.82	26.2217	25.7902	25.4423	25.2043	25.7937	25.6991	25.5293	26.0648	25.2753				33	33	33	39.2	39.2	39.2	152.48	0	163.59	3401900000	181	0.253313	G5E896;Q3UJB9;D6RE33;Q3UJB9-2;F6ZJ27;F6V5I7	G5E896;Q3UJB9;D6RE33;Q3UJB9-2	Enhancer of mRNA-decapping protein 4	Edc4
23.7234	24.2137	23.6363	23.8839	23.5059	23.6516	21.259	21.7811	23.5327	23.5538	23.3435	23.1949	+	Cluster 5		11	9	9	20.7	17.7	17.7	84.332	0	19.268	392620000	27	1.34757	G5E8A0;Q8CI95	G5E8A0;Q8CI95	Oxysterol-binding protein;Oxysterol-binding protein-related protein 11	Osbpl11
21.9997	22.5328	22.2299	22.4894	21.9783	22.7369	23.6359	21.7296	21.4979	22.6157	20.6158	24.3132				5	5	4	9.2	9.2	6.8	74.993	0	6.3152	134570000	12	0.00386746	G5E8A7;Q80XS6	G5E8A7;Q80XS6	Protein Smaug homolog 2	Samd4b
26.5015	25.3742	25.5312	25.7068	25.207	25.6308	25.1697	25.3558	24.6091	25.5317	25.5661	25.4134				4	4	4	30.9	30.9	30.9	26.625	0	9.5282	766050000	34	0.699404	G5E8E0;Q9QZB0;Q8C5F3;Q8BR34;F8WH97;Q6P208	G5E8E0;Q9QZB0;Q8C5F3;Q8BR34;F8WH97;Q6P208	Regulator of G-protein signaling 17	Rgs17
23.3788	26.4472	22.4096	27.2434	26.7538	26.7384	26.1074	27.0226	26.6039	22.2971	25.6151	24.897				41	1	0	48.9	1	0	98.76	0.001838	2.5599	903530000	12	1.1408	G5E8H1;Q80VM6;Q9QXM4;Q9JI80	G5E8H1;Q80VM6		Gria2
24.7924	25.0342	25.0751	24.6244	24.6378	24.6346	24.8366	25.2227	24.9497	24.9822	24.4044	24.4998				13	13	13	18.7	18.7	18.7	106.41	0	39.896	2318700000	75	1.07328	G5E8I8;Q8CGZ0;Q9CYM4	G5E8I8;Q8CGZ0	Calcium homeostasis endoplasmic reticulum protein	Cherp
26.4672	26.392	26.2576	25.9149	26.1089	26.2481	25.9856	25.8019	25.7037	26.2089	25.7819	25.8725	+	Cluster 3		19	19	19	21	21	21	135.97	0	70.27	1344800000	115	1.69493	G5E8J3;Q8K1X1;Q3TDR2	G5E8J3;Q8K1X1	WD repeat-containing protein 11	Wdr11
27.4504	27.3672	27.1159	27.2136	27.338	27.044	26.945	26.7814	27.1813	27.4121	27.0727	27.0027				14	14	14	19.5	19.5	19.5	103.19	0	43.859	2725600000	182	0.623385	G5E8J9;Q8CFE4;Q80UY7;Q8CFE4-2	G5E8J9;Q8CFE4	SCY1-like protein 2	Scyl2
24.1316	24.1565	25.0966	24.9927	24.5381	24.9388	23.7351	24.4024	24.4286	22.8684	24.8514	24.775				19	19	19	6	6	6	425.32	0	21.065	409830000	54	0.2122	G5E8Q0;P97412;Q8BN38;P97412-2;Q3U4C2;Q8BQ04;Q3US13;Q3TV54	G5E8Q0;P97412	Lysosomal-trafficking regulator	Lyst
22.1473	22.2381	23.6991	23.2598	23.9247	23.0358	23.2551	23.3431	23.526	22.8537	23.0463	24.0668				3	3	3	11.1	11.1	11.1	23.963	0.0035587	2.1697	126110000	13	0.343841	Q3TSY8;G5E8Q6;Q8BZJ7-2;Q8BZJ7;G5E8Q5;Q8BZJ7-4	Q3TSY8;G5E8Q6;Q8BZJ7-2;Q8BZJ7;G5E8Q5;Q8BZJ7-4	DCN1-like protein;DCN1-like protein 2	Dcun1d2
28.73	28.7734	28.7321	28.7394	28.7362	28.8716	29.1974	28.9216	28.9707	28.781	28.5204	29.0065				24	7	0	54.3	15.5	0	28.343	0	83.466	7013400000	93	0.85322	G5E8R0;E9Q453	G5E8R0;E9Q453		Tpm1
26.0811	23.8679	26.6164	26.3631	26.3036	26.3557	26.0195	26.4709	26.1913	26.7352	26.5958	27.13				20	20	20	28.1	28.1	28.1	97.862	0	121.94	1909900000	125	0.553389	G5E8R4;Q922D4-2;Q922D4;Q922D4-3;Q922D4-4	G5E8R4;Q922D4-2;Q922D4;Q922D4-3;Q922D4-4	Serine/threonine-protein phosphatase 6 regulatory subunit 3	Ppp6r3
23.0406	24.2372	24.4262	21.0615	23.1987	22.7338	21.9847	23.0335	20.7434	22.8059	24.1875	21.2877				9	8	8	21.9	20.7	20.7	54.812	0	35.549	428870000	40	0.60186	G5E8R8;Q3UGV7;Q6P5G6;REV__Q69Z38	G5E8R8;Q3UGV7;Q6P5G6	UBX domain-containing protein 7	Ubxn7
25.1982	25.5639	25.5209	24.3779	25.3982	25.912	25.4006	25.3396	25.6469	24.1674	24.7998	25.7535				9	9	9	5.9	5.9	5.9	223.91	0	8.3423	882480000	44	0.195794	G5E8T2;O88196-4;O88196-3;O88196-6;O88196-2;O88196;O88196-5;D6RHT6;D6RDD2;D6RD03;D6RFU5;Q3UG21;D3Z485;Q8C1Z6;G5E8U3;F6ZS17;D3Z502;F6XYB0;D3Z2K0	G5E8T2;O88196-4;O88196-3;O88196-6;O88196-2;O88196;O88196-5;D6RHT6;D6RDD2;D6RD03;D6RFU5	E3 ubiquitin-protein ligase TTC3	Ttc3
23.656	23.5819	24.3693	23.1004	23.2192	23.6471	23.486	22.6408	23.3789	24.1691	22.4135	23.4493				10	10	10	9.1	9.1	9.1	161.62	0	11.931	194840000	25	0.31175	G5E8T6;Q9EQJ9;Q9EQJ9-2;Q8C124	G5E8T6;Q9EQJ9;Q9EQJ9-2	Membrane-associated guanylate kinase
30.2664	30.5424	30.2432	30.3035	30.5543	30.0539	30.4381	30.6646	30.5331	30.4308	30.2084	30.4493				9	9	9	39.5	39.5	39.5	34.103	0	250.2	19731000000	310	0.399716	G5E8T9;Q99KB8;E9PYA3;Q99KB8-2;E9Q2H8;D3YWI0;D3YUX8;D3YV58	G5E8T9;Q99KB8;E9PYA3;Q99KB8-2;E9Q2H8;D3YWI0	Hydroxyacylglutathione hydrolase
26.1185	25.6787	24.5741	20.5975	25.177	20.9928	25.4973	25.9708	24.7077	25.1004	26.638	24.9768				9	9	9	36.2	36.2	36.2	41.518	0	32.001	2427100000	50	1.2186	G5E8V9;E9Q3G5;A2RSX9;Q3TVE1;E9QAY5	G5E8V9;E9Q3G5;A2RSX9;Q3TVE1;E9QAY5		Arfip1
25.9006	25.8219	25.1763	24.5144	25.6364	25.452	25.4608	25.8565	26.0305	25.2949	25.6883	25.7394				4	4	4	30.3	30.3	30.3	22.199	0	13.21	713310000	60	0.395482	G5E8X1;Q9DCS2;E9Q7K5;D3YZM4;E9Q5B2	G5E8X1;Q9DCS2;E9Q7K5;D3YZM4;E9Q5B2	UPF0585 protein C16orf13 homolog	0610011F06Rik
31.1384	30.9439	30.9973	30.8728	31.1207	31.2325	30.7705	31.1022	31.2151	31.0827	31.1105	31.1067				26	26	3	70.7	70.7	9.3	66.821	0	323.31	49102000000	1016	0.0357364	G5E924;Q3UMT7;Q8BI42;G3UY56;Q9CVU5;G3UYY3	G5E924;Q3UMT7		Hnrnpl
24.2682	24.3622	24.5999	23.7501	23.9212	23.8265	22.3175	23.5966	24.4085	24.2356	23.8199	23.6477				6	6	6	14.6	14.6	14.6	66.202	0	11.949	237630000	24	0.554749	Q3TDQ5;G9M4M6;Q8C0J2-2;Q8C0J2-5;Q8C0J2;Q8C0J2-3;Q8C0J2-4;Q3TQX8;D3YZW7	Q3TDQ5;G9M4M6;Q8C0J2-2;Q8C0J2-5;Q8C0J2;Q8C0J2-3;Q8C0J2-4;Q3TQX8	Autophagy-related protein 16-1	Atg16l1
24.5788	25.0895	24.7189	25.1989	25.4787	25.3974	25.832	24.0091	24.4753	24.7417	24.754	25.2455				11	10	10	15.7	15	15	96.804	0	17.855	544460000	37	0.290923	H3BL44;Q69ZL4;Q3TVY6;H3BIX7;Q3UZR5;Q80XR2;Q8BMS7;H3BLI6;H3BJY0;Q3TTD2;H3BJJ5;H3BKB1;H3BLC2;Q3UWW0;H3BJ99;H3BK57	H3BL44;Q69ZL4;Q3TVY6;H3BIX7;Q3UZR5;Q80XR2;Q8BMS7;H3BLI6	Calcium-transporting ATPase;Calcium-transporting ATPase type 2C member 1	Atp2c1
23.4466	26.1014	26.3556	28.2098	26.6505	22.2096	28.9247	25.2012	22.5407	26.6037	27.3724	26.8142				7	7	7	17.3	17.3	17.3	67.895	0	17.274	1948000000	25	0.0757312	H3BIX9;H3BLL3;Q921G6;Q8C2M4;Q6KAP0;Q8K381;H3BK42	H3BIX9;H3BLL3;Q921G6;Q8C2M4;Q6KAP0;Q8K381	Leucine-rich repeat and calponin homology domain-containing protein 4	Lrch4;mFLJ00248
26.7338	26.7938	26.8017	26.657	27.1741	26.9972	26.8322	26.9775	27.1377	26.8797	27.2185	26.5938				10	10	10	20.8	20.8	20.8	59.308	0	72.748	4232900000	155	0.159222	H3BJ30;H3BJW3;Q6NVF9;H3BKW0;H3BLM9	H3BJ30;H3BJW3;Q6NVF9	Cleavage and polyadenylation specificity factor subunit 6	Cpsf6
28.9551	28.7048	29.5152	29.216	29.0678	29.085	29.1177	28.8489	28.8464	28.8943	29.1425	28.95			O	42	42	42	49.3	49.3	49.3	108.59	0	311.33	14038000000	797	0.101388	H3BJU7;H3BJX8;H3BJ45;H3BJ40;H3BKH9;Q60875-5;Q60875-4;Q60875;Q3TYZ4;Q60875-3;Q60875-2;H3BL15;H3BLF9;H3BJ59;H3BLJ1;H3BIX8;H3BJM4;H3BJ48;REV__Q9CQJ9;REV__Q9CQ66	H3BJU7;H3BJX8;H3BJ45;H3BJ40;H3BKH9;Q60875-5;Q60875-4;Q60875;Q3TYZ4;Q60875-3;Q60875-2	Rho guanine nucleotide exchange factor 2	Arhgef2
29.0375	28.6181	28.8102	27.5967	27.7971	27.4174	27.6303	28.6427	28.575	28.8768	29.1701	28.9304	+	Cluster 1		10	10	10	34.7	34.7	34.7	49.276	0	48.269	5495600000	112	2.49136	H3BJ97;Q99JR5;Q4FJX7;H3BKM8	H3BJ97;Q99JR5;Q4FJX7	Tubulointerstitial nephritis antigen-like	Tinagl1
22.0253	24.3191	24.1242	24.7047	25.1075	21.4242	24.5237	23.8873	24.4937	24.168	22.2465	21.5575				2	2	2	30.7	30.7	30.7	8.2993	0	3.9171	199500000	17	0.251145	H3BJE9;H3BJB4;Q3U464;Q99MB7	H3BJE9;H3BJB4;Q3U464;Q99MB7	RING finger protein 141	Rnf141
27.5447	27.2322	28.3696	27.4661	27.3173	27.557	27.7839	27.3876	27.2725	27.2567	27.1259	27.4494				20	18	18	26.9	25.2	25.2	107.17	0	157.11	3830800000	175	0.297851	H3BKQ7;Q7TSA7;H3BJD0;Q3UUK5;H3BL28;Q7TN74;H3BJD6;Q3UXW4;Q8BMP0;H3BKE7;Q80ZL7;Q80TH3;H3BJA6	H3BKQ7;Q7TSA7;H3BJD0;Q3UUK5;H3BL28;Q7TN74;H3BJD6;Q3UXW4		Ppp1r9a
25.3803	24.8521	25.5833	23.0349	25.5744	21.5687	25.722	25.5619	25.4743	21.4724	25.7759	26.068				5	5	5	7.4	7.4	7.4	75.921	0	5.1985	458380000	17	0.378779	H3BJH6;H3BKF3;Q640Q5;Q5U221;H3BLB9;H3BJA8	H3BJH6;H3BKF3;Q640Q5;Q5U221;H3BLB9	PAB-dependent poly(A)-specific ribonuclease subunit PAN3	Pan3
23.6244	23.6098	24.1494	23.847	23.568	23.5074	23.3102	24.2192	23.7349	23.6219	23.3566	23.7759				3	3	3	5.9	5.9	5.9	83.218	0	14.303	294910000	25	0.0841895	Q3UU49;H3BJH7;Q80WT5-2;Q80WT5;H3BKM5;Q3U8A4;Q8C993	Q3UU49;H3BJH7;Q80WT5-2;Q80WT5;H3BKM5	Aftiphilin	Aftph
24.2558	21.7888	24.2069	23.7631	23.9991	24.0907	23.9655	23.8601	24.7913	23.9875	23.9045	24.2887				6	6	6	11.2	11.2	11.2	71.353	0	23.745	240080000	31	0.203272	H3BJQ8;Q8CAL5;Q8BNB0;H3BLN8;O70206	H3BJQ8;Q8CAL5;Q8BNB0;H3BLN8	Glypican-5;Secreted glypican-5	Gpc5
28.2043	28.0981	28.4847	28.2335	28.194	28.4193	28.2866	28.021	28.2152	28.5686	28.3823	28.2689				33	33	25	24.7	24.7	19.7	195.83	0	178.92	4823400000	378	0.410891	H3BJZ7;Q4KUS2;H3BJL3;H3BKY4;Q3TTZ7	H3BJZ7;Q4KUS2	Protein unc-13 homolog A	Unc13a
25.4514	25.6547	25.2992	24.3799	25.0149	25.5543	25.0627	24.852	25.216	25.0629	25.1248	25.5667				19	19	19	27.8	27.8	27.8	102.23	0	60.857	1322300000	112	0.430705	H3BK65;Q80ZL3;P42567;Q5JC28;F6W2Q5;P42567-2;H3BJB8	H3BK65;Q80ZL3;P42567;Q5JC28;F6W2Q5	Epidermal growth factor receptor substrate 15	Eps15
29.3697	29.5234	29.1481	29.6262	29.3189	29.3988	29.4929	29.3206	29.4057	29.4435	29.3392	29.1143				18	18	18	86.1	86.1	86.1	32.829	0	323.31	22525000000	689	0.171983	H3BKH6;Q9R0P3;H3BLJ9;H3BJL6;H3BJP2;H3BK43;H3BJC6;H3BL99	H3BKH6;Q9R0P3;H3BLJ9;H3BJL6;H3BJP2;H3BK43	S-formylglutathione hydrolase	Esd
25.499	25.0766	25.8088	25.3877	26.0654	26.1982	26.2581	25.8016	25.6832	25.9817	25.6908	26.3389				11	11	10	17.7	17.7	16.7	93.503	0	24.588	852280000	34	0.48535	H3BKQ3;H3BJ67;H3BL92;Q3U1G0;H3BLD3;H3BJX1;H3BJ57	H3BKQ3;H3BJ67;H3BL92;Q3U1G0		Evi5l
25.3607	26.2505	26.5997	25.4111	25.7134	26.0091	26.0167	26.1251	26.1324	25.8009	25.5234	26.5592			O	18	18	18	19.1	19.1	19.1	138.55	0	158.65	6826000000	176	0.145098	H3BL37;O08784;Q05BH6;Q7TPZ2;Q05CS0;H3BIX0;Q6PFZ6;Q3TBZ3;Q3TAB2;H3BK88	H3BL37;O08784;Q05BH6;Q7TPZ2;Q05CS0;H3BIX0;Q6PFZ6	Treacle protein	Tcof1
23.1895	24.0419	23.6212	20.6865	22.7434	24.101	21.4397	23.1218	23.9956	23.598	23.8071	23.8886				3	3	3	11.9	11.9	11.9	28.618	0	4.6576	147620000	17	0.316062	Q148R0;H3BLG3;Q504M8;Q8BRM8;Q8BNU1;Q8BQX0;Q544E8;Q9JKM7	Q148R0;H3BLG3;Q504M8;Q8BRM8;Q8BNU1	Ras-related protein Rab-26	Rab26
24.2756	24.2806	23.943	23.3063	23.8934	23.3084	23.6464	23.714	24.0469	22.261	22.8122	23.3152	+	Cluster 3		9	9	9	30.7	30.7	30.7	38.796	0	14.353	193570000	70	2.14507	H3BLL2;Q811I0;H3BJP9;V9GX21;H3BLD0;H3BK16;H3BKR0	H3BLL2;Q811I0;H3BJP9;V9GX21;H3BLD0;H3BK16	ATP synthase mitochondrial F1 complex assembly factor 1	Atpaf1
33.0248	33.0164	33.743	33.0564	33.2725	33.2065	33.0515	33.2382	33.1182	33.2135	33.2454	33.2167				26	26	12	56.1	56.1	29.7	47.435	0	323.31	158990000000	4374	0.0434933	Q3TPT3;H6RXZ1;P46096	Q3TPT3;H6RXZ1;P46096	Synaptotagmin-1	Syt1
23.2446	21.9729	22.8915	22.6442	23.1037	21.6899	22.2042	23.481	23.8534	21.8863	23.2007	23.108				11	11	11	17.7	17.7	17.7	102.45	0	20.077	404140000	26	0.144592	H6WCS3;Q00560;V9GX00;Q6PDI9;Q3UQA0;V9GX52;V9GXT4;V9GXA2	H6WCS3;Q00560;V9GX00;Q6PDI9;Q3UQA0	Interleukin-6 receptor subunit beta	il6st;Il6st
24.0292	25.3553	24.1832	25.0804	24.765	25.1712	23.1435	26.3847	25.5438	26.1223	25.4231	23.5305				3	3	3	11.5	11.5	11.5	26.569	0	8.2678	573100000	37	0.0306097	H7BX33;Q3UCR6;Q8R092-2;Q8R092-1;Q8R092;E0CYY4;E0CYZ4;Q05D39	H7BX33;Q3UCR6;Q8R092-2;Q8R092-1;Q8R092;E0CYY4;E0CYZ4	Uncharacterized protein C1orf43 homolog	4933434E20Rik
27.0923	26.5405	26.7378	27.3764	27.2444	27.2042	27.2288	27.0084	26.8107	27.3689	27.4057	26.9876				24	24	24	28.5	28.5	28.5	121.68	0	61.232	2277600000	228	1.13295	H7BX46;P59281-2;G3X932;P59281;Q6PAT3;H3BJM3	H7BX46;P59281-2;G3X932;P59281;Q6PAT3	Rho GTPase-activating protein 39	Arhgap39
22.9888	22.7943	23.3412	25.3101	24.4433	24.4213	24.7809	21.9798	24.3583	22.6317	22.4817	23.0381				3	3	3	9.2	9.2	9.2	59.396	0	5.9507	144600000	8	1.15694	H7BX69;Q9WUK6;Q8C2C0;Q811H0-2;Q811H0	H7BX69;Q9WUK6	Zinc finger and BTB domain-containing protein 18	Zbtb18
28.0945	28.2194	28.2281	28.087	28.0633	28.1785	28.2974	28.1617	27.6389	28.5171	28.2481	28.6024				17	17	17	27.3	27.3	27.3	68.644	0	53.343	4282500000	251	0.868184	H7BX88;P47934;B7ZDD7;F7BF80;A2AWJ5	H7BX88;P47934	Carnitine O-acetyltransferase	Crat
27.126	27.3182	27.5018	27.2346	27.1189	27.2015	27.3027	27.4383	27.3987	27.0987	27.5116	27.5926				14	14	13	44.3	44.3	41.5	28.329	0	116.49	6785800000	459	0.354258	H7BX95;Q6PDM2;Q6PDM2-3;Q6PDM2-2;F7AI47;F6QXN3	H7BX95;Q6PDM2;Q6PDM2-3;Q6PDM2-2	Serine/arginine-rich splicing factor 1	Srsf1
23.1514	21.8833	21.2909	23.791	24.246	23.1038	23.1088	23.9057	23.8175	23.9445	24.3049	24.2936	+	Cluster 2		4	4	2	5	5	2.7	136.48	0	100.49	431680000	69	1.82986	H9H9S3;Q3URW5;Q80TX6;Q9R0G7;H3BKH5	H9H9S3;Q3URW5;Q80TX6;Q9R0G7	Zinc finger E-box-binding homeobox 2	Zeb2
23.6886	23.4964	24.1688	24.4219	23.9525	24.1049	24.2288	21.1041	23.4261	23.3508	23.8537	22.2097				3	3	3	15.9	15.9	15.9	33.478	0	7.7557	185680000	17	0.400811	H9KUZ8;Q99NF3;Q3TUE7;E9Q8S3;S4R2L7;Q3TKI8;Q99NF3-2	H9KUZ8;Q99NF3;Q3TUE7	Centrosomal protein of 41 kDa	Cep41
26.328	26.7363	26.8056	26.5833	26.7832	26.3262	26.5149	26.8729	26.7675	26.8694	26.8119	26.7672				17	17	16	30.9	30.9	29.8	73.646	0	56.617	1903100000	163	0.332925	H9KV05;Q99JN2;Q99JN2-2;Q8CDC1;D3YZH5;D3Z2R6;D3Z7N9;Q8R577;Q8C939;Q91XA8	H9KV05;Q99JN2;Q99JN2-2;Q8CDC1	Kelch-like protein 22	Klhl22
27.3476	27.2979	27.2168	27.8077	27.3293	27.3981	27.2805	27.5469	27.1941	27.3646	27.2465	26.4439				6	5	5	48.4	44	44	17.828	0	45.28	2555500000	133	0.50962	I1E4X7;Q9JI46;H3BLR8;B2KF67;H3BJY4	I1E4X7;Q9JI46;H3BLR8;B2KF67	Diphosphoinositol polyphosphate phosphohydrolase 1	Nudt3
26.3325	26.6453	26.5438	26.3714	26.5529	25.7457	26.3569	26.4558	26.3285	26.4422	26.5825	26.0827				4	4	4	43.4	43.4	43.4	14.218	0	32.487	1215200000	64	0.193485	I3ITR1;Q9D924	I3ITR1;Q9D924	Iron-sulfur cluster assembly 1 homolog
26.1141	25.6403	25.7477	25.063	26.1698	25.7858	26.1989	26.4032	25.742	21.844	25.4838	26.1686				10	10	10	38.7	38.7	38.7	34.986	0	68.115	1278600000	95	0.367075	I7DM66;Q99J47;Z4YKT6;Q99J47-2	I7DM66;Q99J47;Z4YKT6;Q99J47-2	Dehydrogenase/reductase SDR family member 7B	Dhrs7b
30.4472	30.4641	30.1647	30.3427	30.2953	30.45	29.8797	29.9113	30.2149	30.2841	30.1523	30.1782	+	Cluster 5	O	14	14	14	59.2	59.2	59.2	23.072	0	240.79	34045000000	620	1.45082	I7HLV2;Q3THJ6;Q6ZWV3;P86048;F6RUE0;B7FAU6;O89059	I7HLV2;Q3THJ6;Q6ZWV3;P86048	60S ribosomal protein L10;60S ribosomal protein L10-like	Rpl10;Rpl10l
22.982	21.4756	23.5651	24.3611	23.6629	22.2778	23.7114	23.3487	23.7379	22.7258	23.233	23.9113				13	13	13	15.8	15.8	15.8	146.41	0	40.395	664240000	31	0.248979	J3KMM1;Q3UJD6-2;Q3UJD6;E9Q9M5	J3KMM1;Q3UJD6-2;Q3UJD6;E9Q9M5	Ubiquitin carboxyl-terminal hydrolase;Ubiquitin carboxyl-terminal hydrolase 19	Usp19
22.0057	22.8114	22.3985	21.8786	22.3352	21.6277	22.4936	22.4302	22.8805	21.4655	24.1073	22.6266				5	5	5	20.9	20.9	20.9	44.41	0	11.679	196840000	31	0.228058	J3KMQ6;Q9CYI0;A0PJK9;Q3TUY5;B1AQG3	J3KMQ6;Q9CYI0;A0PJK9;Q3TUY5	Protein Njmu-R1	5730455P16Rik
28.1139	28.0613	27.926	28.4566	28.0625	28.0706	28.1574	28.3701	27.747	28.3267	28.3933	27.9016				13	13	13	54.1	54.1	54.1	35.169	0	154.08	4918900000	351	0.107692	J3QMM7;K3W4M4;Q9CZ42-3;Q9CZ42;J3QN06;Q9CZ42-2;J3QPU6	J3QMM7;K3W4M4;Q9CZ42-3;Q9CZ42;J3QN06;Q9CZ42-2	ATP-dependent (S)-NAD(P)H-hydrate dehydratase	Carkd
20.5385	23.1167	21.0382	21.4462	22.4134	23.0976	20.62	22.1899	22.231	22.1177	22.2452	21.8026				3	3	3	34.8	34.8	34.8	17.385	0	10.033	139050000	16	0.127625	J3QMX0	J3QMX0		Rpp14
23.1253	23.7166	23.0499	25.0651	24.4611	24.6438	22.1449	24.0464	23.3331	23.9493	24.2252	23.7894	+	Cluster 5		8	8	5	11.5	11.5	7.2	91.668	0	18.615	330660000	37	1.53652	Q8CIM9;Q60818;J3QN85;P16092-6;P16092;P16092-3;P16092-4;P16092-5;P16092-2;Q8CBY7;Q61565;Q3TJ05;D3Z4V6;Q9R1A2;Q9JJ17	Q8CIM9;Q60818;J3QN85;P16092-6;P16092;P16092-3;P16092-4;P16092-5;P16092-2;Q8CBY7	Fibroblast growth factor receptor;Fibroblast growth factor receptor 1	Fgfr1
23.6888	23.7014	22.8063	23.3712	23.2966	23.4044	22.9574	23.9194	23.5547	23.6049	22.8712	22.8779				8	8	8	29.6	29.6	29.6	38.509	0	34.227	720190000	46	0.129591	Q8K2C1;Q3U9F0;Q3TJ22;J3QN89;Q3UJF9	Q8K2C1;Q3U9F0;Q3TJ22;J3QN89;Q3UJF9		Aamp
23.3522	22.7747	23.44	23.2194	23.1904	22.6531	22.7458	23.2427	23.8168	20.7408	23.9739	23.1828				7	7	7	8.8	8.8	8.8	111.24	0	14.873	516380000	32	0.0786319	J3QNK5;Q8BIH0-2;Q8BIH0;Q8BIH0-3	J3QNK5;Q8BIH0-2;Q8BIH0	Histone deacetylase complex subunit SAP130	Sap130
26.7543	26.3551	26.2183	26.5486	26.6237	26.6853	26.4913	26.3932	26.5054	26.6599	26.1102	26.4779				22	18	18	24.4	21.7	21.7	147.6	0	60.721	1478600000	125	0.202297	Q6NV54;Q3UHB5;J3QNR6;K3W4S4;Q9ESN9-4;Q9ESN9;Q9ESN9-6;Q6P1F1;E9Q6B6;E9Q6E0;Q8CHB5;Q9ESN9-2;Q9ESN9-3;Q9ESN9-5;D3YWH6;Q3UYC3;Q8CAB6;Q8CBN9;Q8CGU7	Q6NV54;Q3UHB5;J3QNR6;K3W4S4;Q9ESN9-4;Q9ESN9;Q9ESN9-6;Q6P1F1;E9Q6B6;E9Q6E0;Q8CHB5;Q9ESN9-2;Q9ESN9-3;Q9ESN9-5	C-Jun-amino-terminal kinase-interacting protein 3	Mapk8ip3
27.2785	27.0224	27.2255	26.3482	27.2359	27.5361	26.8817	26.4768	27.3796	26.2387	27.2888	27.1858				14	2	1	29.5	5.9	3.3	68.39	0	34.356	2106100000	47	0.0516284	J3QNT7;Q69ZS5;Q5NCM5;F7CUV7	J3QNT7;Q69ZS5;Q5NCM5;F7CUV7		Epn2
24.8094	24.7617	24.7206	21.9225	24.4006	23.6386	24.6741	24.3659	24.5306	24.4502	24.5583	21.5199				8	8	8	28.9	28.9	28.9	46.591	0	12.866	418410000	30	0.487979	J3QNW4;Q3TIR1-3;Q3TIR1;Q3TIR1-2	J3QNW4;Q3TIR1-3;Q3TIR1;Q3TIR1-2	Trafficking protein particle complex subunit 13	Trappc13
28.8239	28.7279	28.8777	28.3646	28.7933	28.6639	28.6803	29.1015	28.7613	27.7696	28.6779	29.2243				22	2	2	52.4	3.9	3.9	37.086	0	40.307	10661000000	90	0.117007	Q0VG47;J3QNY1;Q8BG05-2;E9Q7H5;Q6PFA7;B2RXM2	Q0VG47;J3QNY1;Q8BG05-2;E9Q7H5;Q6PFA7;B2RXM2	Heterogeneous nuclear ribonucleoprotein A3	Hnrnpa3;Gm9242;Gm8991;Gm6793
28.5727	28.9346	28.0933	28.8342	28.5778	29.0045	28.8618	28.9374	28.9292	28.9752	28.5733	28.9178				3	3	3	27	27	27	15.021	0	19.972	5815700000	102	0.417184	J3QP43;Q0VBF8	J3QP43;Q0VBF8	Protein stum homolog	6330403A02Rik
23.9491	24.6162	25.6731	24.9839	24.3356	24.8474	24.8095	24.8928	24.3873	25.2589	24.806	24.9025				9	9	4	11.8	11.8	5.4	108.02	0	33.792	426140000	37	0.0552196	J3QP99;Q3U2I3-3;Q3U2I3;F8WHJ1;Q3U2I3-2;D6RCH8	J3QP99;Q3U2I3-3;Q3U2I3;F8WHJ1;Q3U2I3-2	FTS and Hook-interacting protein	Fam160a2
23.9048	22.1006	25.0503	23.2472	23.1431	23.5168	23.3034	23.6953	19.8663	23.5738	20.2787	23.4636				4	4	4	6.8	6.8	6.8	84.703	0	21.91	180980000	17	0.173075	J3QPR1;P54254	J3QPR1;P54254	Ataxin-1	Atxn1
24.5793	24.2909	24.8212	24.2107	24.5557	24.2927	23.9375	24.5882	24.3131	24.6809	24.1506	23.9764				1	1	1	16.4	16.4	16.4	5.5847	0.001837	2.556	382230000	21	0.219069	J3QPY0;Q8WUR0	J3QPY0;Q8WUR0	Protein C19orf12 homolog	1600014C10Rik
24.0325	24.3866	24.9896	24.0961	24.1087	24.2593	24.8888	23.7368	24.8632	24.6643	24.4421	24.9739				11	1	1	41.7	4.5	4.5	35.098	0	172.85	305700000	12	0.27673	J3QQ44;Q497N4;J3QMW2;J3QK75;Q9CZV7	J3QQ44;Q497N4;J3QMW2		Sh3gl3
24.6926	23.7278	23.0341	24.3154	24.022	23.9754	23.7535	24.1098	23.7824	23.5813	23.6587	23.7273				5	5	5	13.5	13.5	13.5	44.887	0	15.752	409700000	57	0.173557	J7NUP1;Q60766-2;Q60766;Q5NCB5	J7NUP1;Q60766-2;Q60766;Q5NCB5	Immunity-related GTPase family M protein 1	Irgm1
23.8966	24.2764	24.3118	24.5961	23.9747	23.9227	23.9953	24.2547	23.7448	24.341	24.2841	24.3074				4	4	3	5	5	3.9	108.3	0	10.15	424170000	25	0.259851	K0BWC3;Q9ET54-3;Q9ET54-5;Q9ET54-4;Q9ET54-6;Q9ET54;Q9ET54-2;D3Z1J5;Q8C306	K0BWC3;Q9ET54-3;Q9ET54-5;Q9ET54-4;Q9ET54-6;Q9ET54;Q9ET54-2;D3Z1J5;Q8C306	Palladin	Palld
29.7096	30.1645	30.236	29.9188	29.8206	29.7943	29.9929	29.9745	30.0448	29.7988	29.9393	30.012				9	9	9	40.4	40.4	40.4	24.116	0	266.46	14828000000	162	0.323141	K3W4Q8;O55108;O55107;P18572-2;P18572;J3QP71	K3W4Q8;O55108;O55107;P18572-2;P18572;J3QP71	Basigin	Bsg
24.1972	24.4276	24.4103	24.7625	24.4387	24.5086	23.7216	24.5479	24.2525	23.3286	23.7897	23.9412	+	Cluster 4		7	7	7	17.7	17.7	17.7	50.636	0	14.331	360620000	45	1.5642	K3W4Q9;Q8BH60-2;Q8BH60	K3W4Q9;Q8BH60-2;Q8BH60	Golgi-associated PDZ and coiled-coil motif-containing protein	Gopc
27.3934	26.9853	26.1656	26.8188	27.1665	27.1287	26.8622	27.0433	27.0741	27.1161	27.0723	26.9819				48	37	37	28.7	24.2	24.2	228.56	0	90.928	2046000000	173	0.062613	K3W4R2;Q6URW6-2;Q6URW6;Q6URW6-3;Q7TQH2;D3Z5V8;D6RHR4;D6RCZ9;Q4G0K9;Q8BV32	K3W4R2;Q6URW6-2;Q6URW6;Q6URW6-3	Myosin-14	Myh14
30.0307	29.7055	29.5961	29.8077	29.7541	30.0152	29.5957	29.6036	29.7242	29.7474	29.7559	29.7842				60	60	60	36.4	36.4	36.4	218.71	0	263.15	16355000000	767	0.461801	Z4YL78;K3W4R5;A2AGT5-2;A2AGT5-3;A2AGT5;Q80U79;Q6PB55;Q4V782;Q8K250	Z4YL78;K3W4R5;A2AGT5-2;A2AGT5-3;A2AGT5;Q80U79	Cytoskeleton-associated protein 5	Ckap5
25.6721	25.8171	25.4859	25.8536	25.8599	25.258	25.1038	25.7836	25.8495	23.8292	26.121	25.8965				6	6	6	17.5	17.5	17.5	41.281	0	104.32	3651100000	109	0.0488595	V9GX26;K3W4S6;Q9R062;Q3TWR9	V9GX26;K3W4S6;Q9R062;Q3TWR9	Glycogenin-1	Gyg;Gyg1
32.9217	33.1547	33.4475	33.0968	33.1935	32.8404	32.9159	33.2527	33.1587	33.2642	33.3001	33.1451				34	34	6	40.7	40.7	9.1	95.64	0	323.31	138300000000	2698	0.196808	Q6NXX6;K3W4T3;Q9Z1G4-3;Q9Z1G4-2;Q3TXT5;Q9Z1G4;Q99M55;A2A599;Q920R6;Q3UP55;Q3TN88;Q6ZQM9;Q3TLR5	Q6NXX6;K3W4T3;Q9Z1G4-3;Q9Z1G4-2;Q3TXT5;Q9Z1G4;Q99M55	V-type proton ATPase subunit a;V-type proton ATPase 116 kDa subunit a isoform 1	Atp6v0a1
29.8411	30.0505	30.5655	29.5989	29.8357	29.7635	29.489	29.8529	29.9067	29.6955	29.992	29.7617				14	14	14	44.9	44.9	44.9	46.692	0	323.31	14858000000	451	0.720988	K4DI58;Q99N28	K4DI58;Q99N28	Cell adhesion molecule 3	Cadm3
23.9354	24.9626	22.9566	24.707	23.0695	23.5842	23.375	23.1325	23.6359	22.9975	23.0801	24.1127				4	4	4	13.3	13.3	13.3	55.825	0	57.789	304570000	18	0.14133	K4DI61;Q9D8M7-2;Q9D8M7;E9Q5L7	K4DI61;Q9D8M7-2;Q9D8M7	PHD finger protein 10	Phf10
24.5204	25.1366	22.0778	23.7506	23.5121	24.2017	23.7611	22.1789	25.2177	23.9858	26.0572	22.1977				22	22	22	16.7	16.7	16.7	211.81	0	26.463	819410000	68	0.00362377	K4DI77;Q5ND34;Q5ND34-3;Q5ND34-2;F6XD87;Q68EM0;Q3UU62;Q8R159;Q6P8W0	K4DI77;Q5ND34;Q5ND34-3;Q5ND34-2	WD repeat-containing protein 81	Wdr81
24.6314	24.4296	23.7856	24.0199	24.1605	24.4062	23.0277	24.536	24.3332	24.0239	24.9323	23.7111				14	14	14	13.1	13.1	13.1	125.38	0	12.796	676990000	53	0.0413591	Q6W4W7;K4PWM5;O70566;E9Q4U7;Q8C414;Q3U4Y4	Q6W4W7;K4PWM5;O70566;E9Q4U7;Q8C414;Q3U4Y4	Protein diaphanous homolog 2	Diap2;Diaph2
27.4488	27.5489	28.1669	27.3722	27.8108	27.651	27.5976	27.6276	27.7249	27.1613	27.5345	27.5508				26	25	9	31.5	30.7	10.3	121.06	0	48.65	3266400000	206	0.281936	K7Q751;P34152-3;P34152-4;P34152-2;P34152;P34152-6;P34152-9;P34152-7;P34152-8	K7Q751;P34152-3;P34152-4;P34152-2;P34152;P34152-6	Focal adhesion kinase 1	Ptk2
32.6317	32.7567	32.6856	32.5608	32.6498	32.5097	32.3366	32.6163	32.4383	32.5418	32.6243	32.6745				10	9	2	53.1	47.4	14.6	21.424	0	220.64	103770000000	1164	1.08247	Q8BPG5;K7Q7T7;Q3TLP8;P63001;Q9D859;Q8C4N8	Q8BPG5;K7Q7T7;Q3TLP8;P63001;Q9D859;Q8C4N8	Ras-related C3 botulinum toxin substrate 1	Rac1
30.2291	30.2294	29.9765	30.1391	30.2521	30.2849	30.3553	30.3706	30.2254	30.487	30.715	30.3125				53	53	52	66	66	65.2	115.79	0	315.28	19008000000	964	1.25254	K7QD41;Q9QVP9;Q8C2G0;E9Q2A6;Q3UDE9;F7CCX1;Q8C9L4;Q8C6R5	K7QD41;Q9QVP9;Q8C2G0;E9Q2A6;Q3UDE9	Protein-tyrosine kinase 2-beta	Ptk2b
24.2	24.7581	23.8957	24.4595	24.3121	24.3348	24.5063	24.6436	24.4399	24.1871	25.2004	24.6084				4	4	3	10.5	10.5	8.9	42.667	0	9.1056	380260000	51	0.252536	K7XUH1;Q3UUK3;O08530;Q99NR5	K7XUH1;Q3UUK3;O08530;Q99NR5	Sphingosine 1-phosphate receptor 1	S1pr1;Edg1
21.1412	23.9023	24.9229	20.9089	21.8968	21.838	22.9474	23.4939	23.6807	22.3208	23.8575	22.2211				2	1	0	4.8	2.9	0	35.524	0.0044231	2.1026	108870000	14	0.609633	Q8VEW9;Q3SXI0;L7MU75	Q8VEW9;Q3SXI0;L7MU75		Olfr62
21.3434	20.1431	20.7318	22.3871	21.5955	21.7179	21.7444	20.97	22.3455	21.107	22.4579	21.6414				2	1	1	22.4	13.5	13.5	16.942	0.0025575	2.2513	26430000	7	0.792383	M0QWE2;E9PUE0;Q8K1L6	M0QWE2;E9PUE0;Q8K1L6	Uncharacterized protein C16orf74 homolog	Gm27021;1190005I06Rik
23.8594	23.9055	23.8362	23.9987	23.8316	21.3906	23.1572	23.9546	23.8505	23.9335	23.9414	23.4156				5	5	5	5.3	5.3	5.3	112.45	0	7.7387	202050000	24	0.209067	M0QWN7;M0QW96	M0QWN7	Ubiquitin carboxyl-terminal hydrolase	Usp35
27.0103	27.3111	27.81	26.938	27.2811	27.1101	27.5089	27.5284	27.4233	27.6653	27.6482	27.5846				24	24	2	16.2	16.2	1.8	216.65	0	169.12	2685100000	242	1.01204	M0QWP1;Q5EBX5;Q91XS3;O08860	M0QWP1;Q5EBX5		Agrn
26.7589	26.9981	26.9401	26.6907	27.0377	26.2208	26.0935	26.6716	26.5849	26.2644	26.3322	26.5653				6	6	6	39.8	39.8	39.8	11.351	0	30.877	1747200000	74	0.744195	M0QWS4;Q9CR09	M0QWS4;Q9CR09	Ubiquitin-fold modifier-conjugating enzyme 1	Ufc1
23.8361	23.6423	22.8054	23.6816	23.4692	23.5182	23.2098	23.29	23.0305	24.0903	23.4257	22.6127				1	1	1	4.9	4.9	4.9	38.752	0	6.2086	168100000	26	0.0984606	Q9MD59;Q6QN84;M1VMU3;P03893	Q9MD59;Q6QN84;M1VMU3;P03893	NADH-ubiquinone oxidoreductase chain 2	mt-Nd2;ND2;Mtnd2
23.5235	22.2701	25.3156	24.0444	23.3477	23.4353	21.7697	23.9203	21.4325	23.2884	23.7551	23.6801				8	8	8	6.9	6.9	6.9	156.8	0	5.9677	175780000	29	0.389511	M4TKR7;P15208;B8Q3N4;Q3TPM5;Q3V313	M4TKR7;P15208	Tyrosine-protein kinase receptor;Insulin receptor;Insulin receptor subunit alpha;Insulin receptor subunit beta	Insr
29.6975	29.3161	29.5777	29.4871	29.3924	29.1139	29.5392	29.242	29.4564	29.3945	29.1504	29.177				7	7	7	14	14	14	68.474	0	287.11	10117000000	293	0.561357	Q9MD82;Q7GIP3;Q4JFM6;N0DTI5;P03921;Q3UVI0;Q3UQ68;Q3TRR5;Q3UQD2;Q8C1H6	Q9MD82;Q7GIP3;Q4JFM6;N0DTI5;P03921;Q3UVI0;Q3UQ68;Q3TRR5	NADH-ubiquinone oxidoreductase chain 5	mt-Nd5;ND5;Mtnd5
28.696	28.6135	28.6409	28.6564	28.522	28.6425	28.3009	28.5042	28.5125	28.6527	28.4986	28.4922				7	7	4	40.5	40.5	20.5	24.912	0	33.422	7428200000	279	1.12015	N0E4C0;N0E4C5;P67871;G3UZJ5;N0E463;G3UZA4;N0E462;G3UXG7;G3UZX4;N0E636;G3UWU5	N0E4C0;N0E4C5;P67871;G3UZJ5;N0E463;G3UZA4;N0E462;G3UXG7;G3UZX4	Casein kinase II subunit beta	Csnk2b;Csnk2b-Ly6g5b
23.9769	25.3967	25.4112	21.7294	23.9025	24.788	24.8158	25.9172	22.3809	21.4051	26.2099	25.1319				29	24	22	37.8	33	30.3	102.53	0	318.4	4275700000	141	0.0973659	O08528;E9Q5B5;E9Q9M6	O08528;E9Q5B5	Hexokinase-2;Hexokinase	Hk2
28.1471	28.3243	28.1245	28.1347	28.2403	28.0582	28.0068	28.2813	28.4096	27.9286	28.0861	28.1172				28	28	28	51.4	51.4	51.4	79.871	0	135.73	6673700000	335	0.400351	O08529;Q3U8S5;Q3U3A8;Q8R486;Q8BPV9;Q920R9	O08529;Q3U8S5;Q3U3A8;Q8R486;Q8BPV9	Calpain-2 catalytic subunit	Capn2
30.2062	30.1812	30.691	30.2736	30.2463	30.3025	30.1675	30.2884	30.1062	30.3447	30.428	30.2865				35	35	33	39.5	39.5	38.9	123.26	0	323.31	21155000000	1061	0.279604	O08532-5;E9Q1X8;O08532-2;O08532;Q14BH8;O08532-4;O08532-3;Q8C6Y3	O08532-5;E9Q1X8;O08532-2;O08532;Q14BH8;O08532-4;O08532-3	Voltage-dependent calcium channel subunit alpha-2/delta-1;Voltage-dependent calcium channel subunit alpha-2-1;Voltage-dependent calcium channel subunit delta-1	Cacna2d1
31.5384	31.5375	31.6474	31.4036	31.5482	31.5729	31.8247	31.6767	31.6622	31.6659	31.5391	31.5704				28	28	26	55.4	55.4	53.9	64.469	0	323.31	57335000000	1208	1.24568	O08539;Q6P1B9;O08539-2;Q8C5M9	O08539;Q6P1B9;O08539-2	Myc box-dependent-interacting protein 1	Bin1
27.9851	28.2042	27.735	27.8539	27.7756	27.9682	28.252	27.97	27.9402	27.6769	27.9629	27.946				11	11	11	56.3	56.3	56.3	24.74	0	204.27	6096400000	254	0.301386	O08547;E9Q6R3;Q3UZ06;D6RES2	O08547;E9Q6R3;Q3UZ06	Vesicle-trafficking protein SEC22b	Sec22b
35.1098	35.027	35.0684	35.0013	35.0724	35.0369	34.9719	35.1525	34.9568	35.1407	35.1024	35.0761				35	32	30	75.3	68.9	64.2	62.277	0	323.31	662750000000	9526	0.342676	O08553	O08553	Dihydropyrimidinase-related protein 2	Dpysl2
23.9954	24.5879	24.0876	24.6531	24.9523	21.1238	23.3017	24.3456	24.0505	25.1707	24.4566	24.804				6	6	6	24.2	24.2	24.2	45.54	0	34.023	310720000	33	0.221631	O08576-2;O08576-3;O08576;O08576-4	O08576-2;O08576-3;O08576;O08576-4	RUN domain-containing protein 3A	Rundc3a
26.3835	26.3953	27.0273	26.3466	26.9845	26.4752	26.2172	26.4949	26.5471	25.9435	26.7491	26.6869				7	7	7	32.8	32.8	32.8	29.435	0	20.305	3491300000	79	0.0574108	O08579;I7HJS1;Q3THM8;B7FAU5	O08579;I7HJS1;Q3THM8	Emerin	Emd
22.984	23.3815	23.4571	22.9382	23.1032	23.2003	22.775	22.0574	23.1758	22.2559	22.5395	22.7478				2	2	2	9.2	9.2	9.2	38.201	0	13.304	187280000	20	1.08265	O08581	O08581	Potassium channel subfamily K member 1	Kcnk1
25.9574	25.7351	25.4316	25.011	25.2781	25.0423	25.2593	25.4266	25.7035	25.7092	25.2905	25.5665				19	19	19	41.3	41.3	41.3	72.3	0	79.401	1774500000	106	1.28793	O08582	O08582	GTP-binding protein 1	Gtpbp1
27.2333	27.2887	27.3012	27.4084	27.3734	27.0174	27.2117	27.227	27.3382	27.5137	27.098	27.3032				8	8	8	45.5	45.5	45.5	26.94	0	222.56	5457300000	153	0.00712599	O08583;O08583-2;Q9JJW6-2;Q4KL64;G3X9I4;D9J342;Q9JJW6	O08583;O08583-2;Q9JJW6-2	THO complex subunit 4;Aly/REF export factor 2	Alyref;Alyref2
34.7599	34.6858	35.2042	34.5306	34.5777	34.733	34.6782	34.5646	34.5387	34.7672	34.5526	34.6743				56	56	0	82.2	82.2	0	67.568	0	323.31	542780000000	7291	0.710178	O08599	O08599	Syntaxin-binding protein 1	Stxbp1
27.5511	27.1275	27.8526	27.6375	26.8768	26.7487	27.0521	26.7214	26.5324	27.8247	27.6177	27.4075				56	3	3	82.6	5.3	5.3	68.735	0	13.431	3935900000	199	1.25173	O08599-2	O08599-2	Syntaxin-binding protein 1	Stxbp1
22.5289	22.6161	22.2601	21.7383	22.0682	22.9287	22.3165	22.6608	22.1572	23.0093	22.411	22.8946				4	4	4	16.3	16.3	16.3	32.19	0	4.5633	72517000	15	0.369158	Q3UN47;O08600	Q3UN47;O08600	Endonuclease G
27.202	26.9791	27.2304	27.0662	26.4973	27.2148	27.1662	27.1713	27.3634	28.0934	26.9432	27.8389				11	11	11	8.9	8.9	8.9	169.48	0	17.118	2295200000	84	0.683388	Q80U64;O08648;Q8K4X6;O08648-2;Q3UZV9	Q80U64;O08648;Q8K4X6;O08648-2	Mitogen-activated protein kinase kinase kinase 4	Map3k4;Mek4b
27.9319	28.107	27.4364	28.3763	28.0673	27.9699	27.3525	27.9128	27.7525	27.4875	28.2007	27.7775				13	13	13	40	40	40	50.526	0	169.51	6677600000	177	0.437758	Q3TMN1;Q58E65;Q3UI33;O08663;Q3TMZ6;M0QWX0;M0QW69;M0QWM9;M0QW48	Q3TMN1;Q58E65;Q3UI33;O08663	Methionine aminopeptidase 2	Metap2
26.9391	26.854	26.9884	26.9903	26.8053	27.0089	25.9419	27.0382	26.9919	27.1796	27.0499	26.9298			O	21	21	20	38.6	38.6	36.9	72.953	0	39.552	1804900000	150	0.279759	Q3U2P3;Q3TPL4;O08688;Q3TDS7;Q3UTF3;D3YU84	Q3U2P3;Q3TPL4;O08688;Q3TDS7	Calpain-5	Capn5
24.2613	23.9395	25.3647	24.5206	23.724	24.3479	26.2052	24.4102	24.1124	24.7496	24.435	24.8073				7	7	7	14.8	14.8	14.8	92.194	0	68.08	749480000	48	0.165538	O08715;O08715-4;O08715-2;O08715-5;O08715-3;O08715-6	O08715;O08715-4;O08715-2;O08715-5;O08715-3;O08715-6	A-kinase anchor protein 1
24.1707	25.4768	25.5678	26.113	26.2711	25.0138	24.901	24.4868	25.9554	24.3645	25.4196	26.2902				18	17	17	26.4	25.6	25.6	88.651	0	53.635	842740000	69	0.166258	O08739;Q922J7;F6XQD0;D3Z4N3;Q3V1D3;D3YU73	O08739;Q922J7	AMP deaminase 3	Ampd3
33.0265	33.1472	33.1652	32.8536	32.9657	32.8448	33.0978	33.1271	33.134	33.1886	33.1749	32.9931	+	Cluster 1		23	23	23	71.7	71.7	71.7	54.272	0	323.31	179970000000	2253	1.90011	O08749;Q3TIE8	O08749;Q3TIE8	Dihydrolipoyl dehydrogenase
28.0066	27.9346	27.9576	27.9724	27.8706	27.9646	27.9826	27.8723	27.874	27.9757	28.0052	27.7872				13	13	13	25.1	25.1	25.1	58.792	0	142.3	5983800000	213	0.088585	Q3U518;Q3TWG2;O08795;O08795-2;Q9R1N5;Q9WVP2	Q3U518;Q3TWG2;O08795;O08795-2	Glucosidase 2 subunit beta	Prkcsh
25.3758	25.5974	25.0002	25.8332	24.9877	25.2937	25.2751	25.498	25.3851	25.4594	25.9343	24.8459				8	8	7	20.6	20.6	18.2	42.259	0	12.063	663330000	55	0.00302601	O08797;Q9DAZ7;Q8VHQ1;Q8BMT0;Q80Y29;Q80UK5;O08806;F6V5V4	O08797		Serpinb9
28.9812	28.8435	28.3569	29.4245	28.6816	29.3098	28.7202	29.1591	28.5535	28.9288	28.8319	28.9257				15	13	13	54.7	54.7	54.7	31.052	0	269.3	28030000000	321	0.365851	O08807;B1AZS9;Q9D634	O08807;B1AZS9	Peroxiredoxin-4	Prdx4
24.7251	24.9839	26.3356	24.7032	24.8758	24.4918	24.6722	24.5564	23.2286	24.6582	23.8682	19.7567				7	7	6	16.6	16.6	15.3	51.582	0	17.877	431270000	38	0.625721	Q920Y3;O08842;Q9Z2A3;Q9Z2A2;O08842-2;Q3UET6	Q920Y3;O08842;Q9Z2A3;Q9Z2A2;O08842-2	GDNF family receptor alpha-2	Gfra2
24.47	24.7829	24.0755	24.2756	25.1636	24.1881	24.4299	24.7042	24.2292	22.5092	24.5294	24.5871				34	34	34	24.1	24.1	24.1	216.76	0	144.38	2560100000	138	0.197846	O08847;P08775;Q3TC95	O08847;P08775	DNA-directed RNA polymerase;DNA-directed RNA polymerase II subunit RPB1	Polr2a
27.5076	26.9267	26.7283	27.851	27.2768	27.2409	27.033	27.3024	26.9091	27.3767	26.9165	25.9047				10	10	10	27.9	27.9	27.9	60.153	0	209.04	3982800000	122	0.425494	Q8R562;Q80W12;Q3TJ75;O08848	Q8R562;Q80W12;Q3TJ75;O08848	60 kDa SS-A/Ro ribonucleoprotein	Trove2
23.3215	21.685	22.3063	23.3994	22.6786	23.7501	22.4747	22.7916	22.5507	23.2073	22.7633	23.275				9	8	8	15.1	14.1	14.1	81.243	0	9.3731	170340000	18	0.617837	Q3UK33;O08908;F7CB91	Q3UK33;O08908	Phosphatidylinositol 3-kinase regulatory subunit beta	Pik3r2
26.9498	26.7372	26.7129	26.4871	26.7557	26.2609	26.894	26.6964	26.6064	26.7173	26.8059	26.3775				10	10	10	29.4	29.4	29.4	58.491	0	59.188	1679700000	243	0.483177	Q3UUF0;Q8C541;O08914;Q8BRM1	Q3UUF0;Q8C541;O08914;Q8BRM1	Fatty-acid amide hydrolase 1	Faah
25.9948	26.0923	25.8205	25.774	25.5989	25.3697	26.3424	26.2038	25.6359	26.4428	26.1354	26.1904	+	Cluster 1		8	8	8	31.5	31.5	31.5	37.605	0	43.653	1260500000	72	1.34621	O08915;D3YW40	O08915;D3YW40	AH receptor-interacting protein	Aip
29.8585	29.6915	30.0164	29.4146	29.6339	29.7369	29.8037	29.8864	29.4934	29.6672	29.5787	29.48				21	21	21	62.4	62.4	62.4	47.513	0	323.31	16808000000	584	0.694345	Q540I4;O08917;Q3TJS0;G3UYU4;Q6Y9S2;G3UZZ5;G3UWW8;G3XA73	Q540I4;O08917;Q3TJS0;G3UYU4;Q6Y9S2	Flotillin-1	Flot1
28.2611	28.7	28.8364	28.6581	28.8314	28.7318	28.8282	28.6105	28.9408	28.6875	28.8226	28.7583				18	18	15	36.9	36.9	32	64.13	0	99.196	6290000000	217	0.223451	O08919;Q3UH86	O08919;Q3UH86	Numb-like protein	Numbl
26.9162	26.9357	26.8097	27.123	26.4254	26.9263	26.9994	26.4896	26.6524	26.8334	26.5663	26.5186				10	10	10	50.5	50.5	50.5	23.901	0	25.069	1736700000	134	0.214552	Q3TPX5;O08989;D3Z2V6	Q3TPX5;O08989;D3Z2V6	Ras-related protein M-Ras	Mras
26.1408	26.5033	26.3204	26.5383	26.4305	26.3683	26.5436	26.7206	26.2956	26.3747	26.6176	26.5391				7	7	7	25.2	25.2	25.2	32.239	0	24.101	2002500000	126	0.352084	Q3TXC7;Q3TWV1;Q3TMX0;O88601;Q3UBE4;Q3U6J5;O08992;Q3UC68;Q3UB97;Q3U724;Q3U902;Q3U6Q3;Q3TET7;H3BLG5;A2AKJ9;A2AKJ6;A2AKJ5	Q3TXC7;Q3TWV1;Q3TMX0;O88601;Q3UBE4;Q3U6J5;O08992;Q3UC68;Q3UB97;Q3U724;Q3U902;Q3U6Q3;Q3TET7;H3BLG5	Syntenin-1	Sdcbp
27.7623	27.7248	27.4877	27.922	27.7176	27.3105	27.8734	27.6231	27.5866	28.1496	27.9682	28.0723				5	5	5	58.8	58.8	58.8	7.3384	0	45.671	4300500000	150	1.05726	O08997	O08997	Copper transport protein ATOX1	Atox1
29.4271	29.3211	29.09	29.7008	29.4874	29.3283	29.0814	29.4697	29.2189	29.4806	29.3528	29.2436				11	11	11	50.4	50.4	50.4	26.372	0	323.31	17366000000	493	0.466439	Q6RI64;O09061	Q6RI64;O09061	Proteasome subunit beta type;Proteasome subunit beta type-1	Psmb1
27.7808	27.9382	27.5587	27.9664	27.9634	27.5309	27.5972	28.0709	28.051	27.0174	27.5983	27.7856				17	17	11	46.1	46.1	33.8	55.074	0	203.84	8130700000	209	0.474799	Q58E49;O09106;D3YYI8;Q3TMT1	Q58E49;O09106;D3YYI8	Histone deacetylase;Histone deacetylase 1	Hdac1;Gm10093
26.2893	27.2874	27.1382	27.309	27.039	27.2311	26.7948	26.7127	27.0334	27.0482	27.0283	27.1534				8	8	8	51.7	51.7	51.7	17.485	0	43.951	1977600000	144	0.310557	Q4VBC9;O09111	Q4VBC9;O09111	NADH dehydrogenase [ubiquinone] 1 beta subcomplex subunit 11
26.6644	26.9077	27.3615	26.6417	26.475	27.3308	27.1418	27.2021	26.812	27.2108	27.3514	27.3935				4	4	4	57.1	57.1	57.1	13.941	0	50.714	1902000000	72	0.495785	O09114-2;O09114	O09114-2;O09114	Prostaglandin-H2 D-isomerase	Ptgds
27.5573	27.157	26.0068	27.3196	27.0212	27.1745	27.3125	27.1824	27.1556	27.3121	27.3513	27.0133				3	3	3	18.5	18.5	18.5	26.732	0	77.274	2424900000	42	0.114539	Q3U4T9;Q3TVX7;O09117-2;D6RFU9;O09117	Q3U4T9;Q3TVX7;O09117-2;D6RFU9;O09117	Synaptophysin-like protein 1	Sypl;Sypl1
25.6309	24.1739	25.5317	24.7461	24.4149	24.7437	24.2905	24.3597	24.1998	24.6395	24.8748	25.0036			O	9	9	9	11.8	11.8	11.8	88.813	0	11.148	436920000	53	0.70823	Q8BJC1;O09126	Q8BJC1;O09126	Semaphorin-4D	Sema4d
28.3107	28.276	27.8345	28.1064	28.4015	28.0876	28.3207	28.4259	28.1574	28.3489	28.3976	28.0859				18	18	18	70.4	70.4	70.4	27.497	0	318.15	21151000000	313	0.137283	O09131;D3Z1Q9;Q9D2J1;Q9D2S1;Q8BW12;Q8K2Q2	O09131	Glutathione S-transferase omega-1	Gsto1
28.6078	28.8683	28.2059	28.0488	28.7477	28.496	28.2203	28.3454	28.243	28.183	27.8518	28.0375				6	6	6	40	40	40	18.579	0	127.37	24159000000	268	0.839632	Q9CQM8;O09167;Q4VA28	Q9CQM8;O09167;Q4VA28	60S ribosomal protein L21	Rpl21
25.5641	25.629	25.3735	25.9989	25.6841	25.5517	25.716	25.7277	25.7783	25.4792	25.5335	25.7031			O	12	12	12	56.2	56.2	56.2	30.534	0	147.43	2103700000	112	0.667659	Q4FJZ6;O09172;Q3T9P2;H3BJA3;F6VNW5	Q4FJZ6;O09172;Q3T9P2;H3BJA3	Glutamate--cysteine ligase regulatory subunit	Gclm
26.4304	26.3917	26.3602	25.511	26.5435	26.3113	25.9706	26.013	26.2481	26.3092	25.7857	25.1752				13	8	8	20.3	13.6	13.6	93.871	0	22.042	1492100000	90	0.462151	Q571A6;O35066;Q3UZU0;Q3UT07	Q571A6;O35066;Q3UZU0	Kinesin-like protein;Kinesin-like protein KIF3C	Kif3c
27.0914	27.2056	29.4678	27.1499	23.9053	27.8357	28.2222	28.8522	28.2783	26.2875	26.9674	27.5357				8	8	8	35.4	35.4	35.4	32.97	0	42.19	3942900000	80	0.604736	O35075	O35075	Down syndrome critical region protein 3 homolog	Dscr3
23.8624	22.7042	24.3768	24.574	23.6114	23.8549	24.0407	20.8982	23.4229	23.744	23.8176	23.4004				3	3	3	16.1	16.1	16.1	31.752	0.00013986	3.4099	264870000	12	0.299495	Q91VJ9;O35083;Q8BUB3;G3UWV6	Q91VJ9;O35083;Q8BUB3	1-acyl-sn-glycerol-3-phosphate acyltransferase;1-acyl-sn-glycerol-3-phosphate acyltransferase alpha	Agpat1
24.7946	25.2951	25.173	25.2147	25.3625	24.7457	24.6982	25.316	25.3014	21.15	25.5712	25.387				3	3	3	12.5	12.5	12.5	18.931	0	12.253	501520000	24	0.166754	Q3SYI8;O35089	Q3SYI8;O35089	Protein cornichon homolog 2	Cnih2
30.8507	30.6581	30.5713	30.7618	30.8121	30.5308	30.6913	30.6847	30.6323	30.7512	30.7486	30.8239				28	27	27	72.7	69.9	69.9	61.927	0	323.31	26425000000	999	0.174343	Q3TMU8;O35098;O35098-2;D3Z360	Q3TMU8;O35098;O35098-2	Dihydropyrimidinase-related protein 4	Dpysl4
27.0102	26.5486	26.3272	26.6618	26.8429	26.896	25.3737	26.7331	27.0188	27.18	26.6154	26.6602				10	10	10	19.9	19.9	19.9	54.043	0	42.378	2819300000	114	0.160804	O35114;Q3TCS7	O35114;Q3TCS7	Lysosome membrane protein 2	Scarb2
24.0542	23.2676	23.7466	24.3838	23.8746	23.9019	25.1963	24.6463	23.879	24.1823	23.4974	23.7119				4	4	4	53.2	53.2	53.2	13.194	0	26.494	347570000	31	0.822962	O35127	O35127	Protein C10	Grcc10
31.2356	31.2509	31.1939	31.2649	31.2663	30.8683	31.2234	31.2407	31.2235	31.3	31.4768	31.2819			O	19	19	19	67.6	67.6	67.6	33.296	0	323.31	66425000000	1437	0.540663	Q3V235;O35129;Q3V2V2;F6QPR1;F6Q8V7	Q3V235;O35129;Q3V2V2;F6QPR1	Prohibitin-2	Phb2
30.5557	30.3654	30.868	30.2044	30.4383	30.4701	30.4531	30.3112	30.5014	30.3204	30.5031	30.7581				22	22	22	33.2	33.2	33.2	93.203	0	230.23	20341000000	565	0.302896	O35136;O35136-2;Q3V1M4;Q71VC5	O35136;O35136-2	Neural cell adhesion molecule 2	Ncam2
29.353	28.8359	28.4878	28.2889	28.931	28.7431	28.8103	28.9034	28.9423	28.7227	28.8149	28.727				8	8	4	83.1	83.1	37.3	13.077	0	54.797	7016500000	267	0.163496	Q3UNI8;O35215;G3UZN1	Q3UNI8;O35215;G3UZN1	D-dopachrome decarboxylase	Ddt
27.5459	27.3567	27.7355	27.4338	27.9262	27.5875	26.8425	27.7969	27.9784	27.2521	27.4348	27.5957				10	10	10	34.9	34.9	34.9	40.042	0	93.551	5259500000	153	0.047714	Q9CY29;Q3ULG4;O35226;O35226-2;O35226-4;O35226-3;O35226-5;F7AI87	Q9CY29;Q3ULG4;O35226;O35226-2;O35226-4;O35226-3;O35226-5	26S proteasome non-ATPase regulatory subunit 4	Psmd4
27.1437	27.6577	27.0818	27.2437	27.7376	27.1202	26.9455	27.2865	27.5733	26.9802	27.2047	26.7024				17	17	17	32.4	32.4	32.4	67.969	0	43.008	2511700000	141	0.370677	Q2M4G8;O35239	Q2M4G8;O35239	Protein-tyrosine-phosphatase;Tyrosine-protein phosphatase non-receptor type 9	Ptpn9
27.9278	27.8112	27.9044	27.9416	27.8931	27.6645	27.8819	27.9051	27.971	27.6809	27.7642	27.5707				20	20	1	32.4	32.4	2.2	78.232	0	87.331	3532400000	254	1.23889	Q69ZS4;Q3USE0;O35250;Q7TPT3;Q542L0;A2AAN0;O35250-2;A2AAN3;A2AAN4	Q69ZS4;Q3USE0;O35250;Q7TPT3;Q542L0;A2AAN0;O35250-2	Exocyst complex component 7	mKIAA1067;Exoc7
27.4314	27.2862	27.207	26.9543	27.1059	27.2575	27.1885	26.9172	27.3087	26.8451	26.9226	26.8224	+	Cluster 3		41	41	40	53.3	53.3	52.2	91.006	0	275.17	13540000000	528	1.53779	Q3UKJ6;Q3TFE5;O35286;Q497W9;Q3UDX4;Q3THD5	Q3UKJ6;Q3TFE5;O35286;Q497W9;Q3UDX4	Pre-mRNA-splicing factor ATP-dependent RNA helicase DHX15	Dhx15
30.1621	30.4342	30.0991	30.3664	30.2249	30.2442	30.1907	30.4448	30.2746	30.2144	30.2063	30.3132				16	13	12	60.8	57.1	55.2	33.901	0	323.31	20310000000	573	0.0553045	O35295;Q8BQK8;Q3UTJ8	O35295	Transcriptional activator protein Pur-beta	Purb
21.9525	23.9595	25.4024	24.3234	21.503	23.1948	23.9354	24.3382	24.5783	24.2097	22.1992	24.7183				7	6	6	13.4	12.2	12.2	69.855	0	14.187	424870000	37	0.151384	Q3UPI8;O35316;Q8BRX2	Q3UPI8;O35316	Transporter;Sodium- and chloride-dependent taurine transporter	Slc6a6
27.7956	27.5111	27.7294	27.5	26.827	27.6711	25.2219	28.1933	27.2667	28.0398	27.559	27.2767				6	5	5	25.6	22.2	22.2	30.978	0	48.577	4506300000	65	0.190191	Q9D8S5;O35326;Q5U448	Q9D8S5;O35326;Q5U448	Serine/arginine-rich splicing factor 5	Srsf5
26.5908	26.669	26.2858	26.1124	25.9901	26.6072	26.7394	26.1836	26.3405	26.5381	26.3355	26.4587				11	7	7	37.2	26.3	26.3	57.922	0	262.42	3289200000	91	0.239653	Q4FJX1;Q3UGH8;O35343;D3YTN1	Q4FJX1;Q3UGH8;O35343	Importin subunit alpha;Importin subunit alpha-3	Kpna4
28.4297	28.3944	28.1538	28.2984	28.3013	28.2984	28.4555	28.0468	28.287	28.2228	28.0589	28.4763				12	12	8	33	33	22.1	57.772	0	311.91	8156200000	338	0.0256805	Q543M7;O35344;Q9CT07	Q543M7;O35344;Q9CT07	Importin subunit alpha;Importin subunit alpha-4	Kpna3
26.0515	26.253	26.2193	26.3067	26.2808	26.1596	26.1187	26.1541	26.1778	25.5761	26.0822	26.0515				15	15	9	32.1	32.1	18.8	59.602	0	307.53	2507300000	194	0.941503	Q4FJZ2;Q8BH30;O35345;A2ADZ6	Q4FJZ2;Q8BH30;O35345	Importin subunit alpha;Importin subunit alpha-7	Kpna6
26.8195	26.649	26.228	26.7876	26.3171	27.2135	26.9866	26.5076	25.7607	26.7283	26.8723	27.0145				20	20	20	35.6	35.6	35.6	82.151	0	108.03	2746500000	193	0.245031	Q8C2J1;Q80Y25;Q3UDG8;Q3TI07;O35350;Q3TB79;Q3UF24	Q8C2J1;Q80Y25;Q3UDG8;Q3TI07;O35350;Q3TB79;Q3UF24	Calpain-1 catalytic subunit	Capn1
22.7489	22.2625	21.2434	23.3936	23.4736	23.144	21.629	25.0203	21.3493	22.562	23.5664	22.7368				11	11	11	16.4	16.4	16.4	101.42	0	14.999	245090000	46	0.221321	Q3U5I8;Q8QZY7;O35375-5;O35375-6;O35375-2;O35375-3;O35375-4;O35375;Q8K2T3;Q8BPZ0;Q3URT2	Q3U5I8;Q8QZY7;O35375-5;O35375-6;O35375-2;O35375-3;O35375-4;O35375	Neuropilin-2	Nrp2
28.8901	28.9082	28.7177	29.1503	29.1667	28.6857	28.9308	28.8856	28.4963	29.2264	28.9449	28.7536			O	13	13	11	46.2	46.2	40.1	28.537	0	204.25	10626000000	486	0.2483	O35381;D3YYE1;D3Z7M9;F6UFG6;Q64G17	O35381;D3YYE1;D3Z7M9;F6UFG6	Acidic leucine-rich nuclear phosphoprotein 32 family member A	Anp32a
27.6019	27.4284	27.2268	27.4985	27.4113	27.5307	27.2916	27.3441	27.673	27.0938	27.381	27.5841				27	27	27	33.5	33.5	33.5	110.77	0	201.4	3050100000	283	0.0606396	Q69ZD1;O35382;Q8CA11;Q8C391;Q9CXE1;Q8CEG7;Q8CAQ9;Q9CWI0	Q69ZD1;O35382;Q8CA11;Q8C391;Q9CXE1;Q8CEG7	Exocyst complex component 4	Exoc4
26.2727	26.408	23.9506	25.532	26.2331	26.1279	25.5542	26.3252	26.5107	25.445	26.148	26.2712				5	5	5	20.9	20.9	20.9	35.884	0	24.08	936160000	72	0.0830965	Q543Q7;O35393	Q543Q7;O35393	Ephrin-B3	Efnb3
28.3716	28.4067	28.6428	28.475	28.6328	28.7916	28.4247	28.4169	28.1942	28.2542	28.3437	28.3508				10	10	10	22.3	22.3	22.3	54.388	0	47.041	5078500000	279	1.22324	O35405;D6RCG9;D3Z179;D3YY25	O35405	Phospholipase D3	Pld3
23.542	24.6483	22.935	24.5765	24.8257	23.9142	21.331	23.5803	23.4928	24.1336	23.4067	20.8097			O	8	6	6	9.2	7.6	7.6	97.206	0	5.1764	199550000	18	0.487782	Q544T2;O35407;Q03146-2;Q03146;Q05BN5;G3UXE5;Q6NZR6	Q544T2;O35407;Q03146-2;Q03146;Q05BN5	Epithelial discoidin domain-containing receptor 1	Ddr1
27.6702	26.7641	26.1415	26.7864	26.8971	26.9129	26.7148	27.23	26.7744	27.4181	26.8187	27.415				19	19	17	32.4	32.4	29.9	84.573	0	43.686	2008000000	135	0.138021	O35409;Q0VDM6	O35409;Q0VDM6	Glutamate carboxypeptidase 2	Folh1
26.3508	26.4099	25.5525	26.1991	26.2341	26.404	25.5597	26.3209	26.5512	26.1818	25.9981	25.9895				14	14	14	50.4	50.4	50.4	42.699	0	117.99	1564300000	124	0.0522942	O35435;E9Q1V3;Q8BMJ0;D3YZY5;Q3UET5;F6TCT7;F6ZQJ5	O35435;E9Q1V3;Q8BMJ0	Dihydroorotate dehydrogenase (quinone)
22.3549	22.9243	21.4578	22.2982	23.9995	22.4321	22.8788	24.4615	23.6857	24.3512	22.3419	22.9086				1	1	1	8.3	8.3	8.3	19.837	0.0015871	2.6375	142810000	7	0.493784	O35445	O35445	E3 ubiquitin-protein ligase RNF5	Rnf5
27.6049	27.3891	27.3345	27.4992	27.7303	27.4512	26.6327	27.5749	27.9568	27.7466	27.2955	27.4773				9	9	9	37.9	37.9	37.9	36.118	0	40.559	2728000000	140	0.0243735	O35459;F7B227	O35459;F7B227	Delta(3
27.2051	27.5271	27.7907	27.3068	27.4577	27.3855	27.4829	27.5262	27.5542	27.5247	27.4737	27.8086				10	10	10	30.8	30.8	30.8	43.615	0	253.03	3202000000	232	0.270268	O35465-2;O35465;C9K0Z7;F6WP10;D3Z597	O35465-2;O35465;C9K0Z7	Peptidyl-prolyl cis-trans isomerase FKBP8	Fkbp8
24.4385	24.9261	21.5488	23.4624	25.2843	23.6403	21.4374	24.2064	24.6872	23.8079	24.0472	24.8045				9	9	9	23.2	23.2	23.2	52.695	0	12.254	277500000	24	0.0558816	Q8C4U8;O35474;Q8C8K0;O35474-2	Q8C4U8;O35474	EGF-like repeat and discoidin I-like domain-containing protein 3	Edil3
29.7146	29.7293	31.2044	29.6507	30.0017	29.8888	30.0774	29.874	29.8837	29.6907	29.7827	29.8355				21	19	19	66.6	62	62	32.923	0	323.31	20124000000	818	0.191361	Q5D0A4;Q497P1;O35526;D6RFB9	Q5D0A4;Q497P1;O35526;D6RFB9	Syntaxin-1A	Stx1a
23.8006	24.2153	26.7111	24.4368	25.653	23.342	22.6879	24.903	24.3727	22.9073	23.1295	22.6877				8	8	7	24.4	24.4	21.2	44.549	0	12.764	425400000	32	0.617341	O35527;Q7TNF0;H3BJT3;D3YYV2;D3Z1K1	O35527;Q7TNF0	Double C2-like domain-containing protein alpha	Doc2a
26.8997	26.5882	26.4139	26.676	26.5177	26.5793	26.7575	26.5669	26.5618	26.798	25.9957	26.7288				23	23	1	33.5	33.5	1.6	95.025	0	112.83	1640500000	177	0.0323439	O35551-3;O35551;O35551-2;O35551-6;J3QJV7;O35551-4;Q3U983	O35551-3;O35551;O35551-2;O35551-6;J3QJV7	Rab GTPase-binding effector protein 1	Rabep1
23.3661	22.839	22.2013	23.3422	23.2167	23.7073	23.6368	23.8833	22.8344	23.3716	22.9937	23.715				3	3	3	10.3	10.3	10.3	28.246	0	14.97	181350000	29	0.488318	O35566;Q921J7	O35566	CD151 antigen	Cd151
27.2108	27.078	27.1772	27.5071	27.6094	26.9509	26.9874	27.0726	27.2278	26.6835	26.896	26.8511				9	9	9	44.2	44.2	44.2	34.547	0	26.339	4181400000	180	1.25159	Q3UD26;O35593;Q9CSU2	Q3UD26;O35593;Q9CSU2	26S proteasome non-ATPase regulatory subunit 14	Psmd14
27.3719	27.1664	25.9753	26.3649	27.0333	27.0817	27.1807	27.4074	27.6581	26.3373	27.1463	26.1308				14	14	14	24.4	24.4	24.4	83.967	0	73.786	2496600000	168	0.546252	O35598;E9PYF2;D3Z1E6;Q6NZC0	O35598;E9PYF2	Disintegrin and metalloproteinase domain-containing protein 10	Adam10
22.664	22.672	23.1938	22.7975	23.0773	20.3222	22.4873	22.6674	22.7302	22.1808	22.3463	23.007				5	5	5	6.2	6.2	6.2	115.02	0.0013263	2.6927	108940000	28	0.158089	O35607;Q3UG09;Q3UU71;Q3UER5	O35607;Q3UG09;Q3UU71	Bone morphogenetic protein receptor type-2;Receptor protein serine/threonine kinase	Bmpr2
28.0539	28.0233	27.5848	27.8727	28.1356	28.3768	27.8032	28.0234	28.6592	28.2634	28.1349	28.0214				13	13	10	51.5	51.5	44.3	29.774	0	49.593	4912500000	152	0.189798	Q545Q8;O35621;Q91W01;Q9D6D9;D6RG76	Q545Q8;O35621;Q91W01;Q9D6D9	Phosphomannomutase;Phosphomannomutase 1	Pmm1
29.7619	29.7033	30.2877	29.9735	29.8834	29.9615	29.9012	29.7435	30.0884	29.665	29.9848	30.259			O	14	14	14	34.5	34.5	34.5	57.38	0	112.5	13355000000	217	0.00453606	Q49S98;O35633-2;O35633;Q3TQ45	Q49S98;O35633-2;O35633	Vesicular inhibitory amino acid transporter	Slc32a1
25.9571	26.1489	26.4158	26.6625	25.3624	25.9858	25.1774	26.6116	26.1049	26.2725	26.2467	26.3733				22	22	21	66.9	66.9	65	36.356	0	323.31	8439400000	263	0.0780044	Q8C1X9;Q3U737;O35639;Q3TLP4;Q3TFK4;Q3TET3	Q8C1X9;Q3U737;O35639;Q3TLP4;Q3TFK4;Q3TET3	Annexin;Annexin A3	Anxa3
24.66	25.0988	24.6768	24.694	25.1556	24.7678	21.8277	24.745	24.4585	24.8833	24.6184	24.3331				43	1	1	48.8	1.4	1.4	101.19	0.00041615	3.2773	579150000	40	0.480061	Q5SVG5;Q5SVG4;O35643;Q3U1K9;Q3TVN4;Q6NXY3	Q5SVG5;Q5SVG4;O35643;Q3U1K9;Q3TVN4	AP-1 complex subunit beta-1;AP complex subunit beta	Ap1b1
21.906	22.3278	21.52	21.2874	21.8077	22.1464	21.0435	21.1172	21.9904	24.3982	24.8574	24.2465	+	Cluster 2		6	6	6	9.5	9.5	9.5	66.803	0	5.1765	92658000	8	4.15086	O35668-2;O35668;G3UZT4;G3UYE4	O35668-2;O35668;G3UZT4	Huntingtin-associated protein 1	Hap1
27.2231	27.5494	27.4248	27.0724	27.6374	27.4804	27.5024	27.8351	27.4065	27.3176	27.519	27.9041				4	4	4	13.4	13.4	13.4	35.284	0	63.361	3715200000	221	0.171941	Q0VE46;O35682	Q0VE46;O35682	Myeloid-associated differentiation marker	Myadm
25.83	25.2131	25.6456	24.6205	25.3122	22.0799	25.6117	25.2924	25.1664	24.7058	25.5187	23.0587			O	1	1	1	14.3	14.3	14.3	8.1384	0	8.1839	541060000	39	0.518963	Q545K0;O35683	Q545K0;O35683	NADH dehydrogenase [ubiquinone] 1 alpha subcomplex subunit 1	Ndufa1
23.1637	23.9925	21.5327	23.3679	23.3255	23.0196	23.9517	23.9713	23.7172	21.2366	21.1521	21.8422	+	Cluster 4		3	3	3	6.3	6.3	6.3	46.347	0.00068009	3.0213	92644000	9	1.97699	O35684;E0CYW0	O35684	Neuroserpin	Serpini1
29.2451	29.0825	28.53	28.6373	29.3521	28.896	28.7265	29.0456	29.188	28.7002	29.021	28.9187				16	16	16	48.5	48.5	48.5	38.358	0	159.32	15236000000	292	0.0115586	O35685	O35685	Nuclear migration protein nudC	Nudc
21.761	26.5763	25.445	26.8815	26.6101	27.2072	25.3413	25.5594	24.1542	25.3427	25.7089	25.6863				16	16	16	21.2	21.2	21.2	82.504	0	33.978	2858300000	64	0.617578	Q3TUQ5;O35691;Q9CV89	Q3TUQ5;O35691;Q9CV89	Pinin	Pnn
29.5063	29.4679	29.3984	29.462	29.6279	29.5625	29.2432	29.3865	29.3942	29.4526	29.3047	29.5032				16	14	8	48.1	42.1	24.5	49.199	0	323.31	20975000000	786	1.0938	Q811L7;Q8C2Q7;O35737;Q3TNG9	Q811L7;Q8C2Q7;O35737;Q3TNG9	Heterogeneous nuclear ribonucleoprotein H;Heterogeneous nuclear ribonucleoprotein H
26.6693	26.7148	26.1143	26.6618	26.6863	26.4029	25.8875	26.1226	26.7187	26.5724	26.4014	25.9823				20	20	20	48.5	48.5	48.5	59.046	0	323.31	6259800000	191	0.246767	Q3UYQ4;O35841	Q3UYQ4;O35841	Apoptosis inhibitor 5	Api5
24.0227	24.5277	24.4671	23.7276	24.4933	23.6181	23.999	23.8426	24.3549	24.0636	24.4506	23.5902			O	13	13	13	36.6	36.6	36.6	44.127	0	161.51	2647500000	86	0.205694	Q3ULU3;O35855;O88374;D3Z7C8;Q8CAX1;D3Z3D7	Q3ULU3;O35855;O88374;D3Z7C8;Q8CAX1	Branched-chain-amino-acid aminotransferase;Branched-chain-amino-acid aminotransferase
27.2471	27.1895	27.2565	27.037	26.994	27.0952	27.0998	26.9242	26.852	27.1994	27.004	27.3516				15	15	15	37.8	37.8	37.8	50.888	0	184.42	4383500000	358	1.22888	Q8R3X4;O35857;F7C189;A2VCP9	Q8R3X4;O35857	Mitochondrial import inner membrane translocase subunit TIM44	Timm44
28.8824	28.9019	28.6554	28.7911	28.732	28.3868	28.7786	28.835	28.6045	28.5352	28.7923	28.4357				16	16	16	60.2	60.2	60.2	37.548	0	200.54	10068000000	522	0.38453	O35864;Q3V0K7	O35864;Q3V0K7	COP9 signalosome complex subunit 5	Cops5
28.2015	28.0459	27.8651	28.0799	27.8041	28.297	28.8313	27.5966	28.1346	27.8333	27.7929	28.0346				6	6	6	18	18	18	56.031	0	227.33	7634300000	239	0.110526	Q9ESU8;Q8BXT5;Q3UTP8;Q3US35;O35874;Q5SSP3	Q9ESU8;Q8BXT5;Q3UTP8;Q3US35;O35874;Q5SSP3	Amino acid transporter;Neutral amino acid transporter A	Slc1a4
26.0006	25.6635	25.7062	25.7669	26.1073	26.2912	26.2713	25.7189	25.99	25.9249	25.4149	25.7871				12	12	4	46.7	46.7	12.7	37.063	0	267.7	3335100000	167	0.464989	Q3TUF3;O35887;Q3UG11;Q3TQD1;G3UWR0;G3UY49;G3V004;G3UWV3;G3UXA8;G3UXA3	Q3TUF3;O35887;Q3UG11;Q3TQD1;G3UWR0;G3UY49;G3V004	Calumenin	Calu
24.1523	23.4914	23.8993	23.9881	23.1654	23.8655	22.9797	23.0566	23.4639	23.0622	22.4272	23.4728				3	3	3	60	60	60	10.834	0	126.14	1133500000	34	1.03568	Q3U9X2;Q9ES84;O35901;O35900;Q9EP83	Q3U9X2;Q9ES84;O35901;O35900;Q9EP83	U6 snRNA-associated Sm-like protein LSm2	Lsm2
23.771	22.1332	25.0794	24.8212	24.6511	24.6048	24.9755	24.544	24.8986	21.4005	24.6123	24.2901				7	7	7	28.7	28.7	28.7	38.923	0	49.532	328600000	34	0.393304	O35926;Q496T6;Q496T7	O35926;Q496T6;Q496T7	Cyclin-dependent kinase 5 activator 2	Cdk5r2
28.0233	28.1308	28.0802	27.8555	28.0479	27.9397	27.8294	27.9905	27.8588	28.1258	28.1171	27.9299				25	25	25	29	29	29	134.94	0	82.104	3947400000	344	1.00817	O35954;D3YXW5	O35954	Membrane-associated phosphatidylinositol transfer protein 1	Pitpnm1
26.9997	27.1301	26.4156	27.2332	26.8866	27.0957	26.658	26.8601	27.0216	27.3207	27.1671	27.0745				9	9	8	39.1	39.1	34.2	25.318	0	21.642	2061900000	125	0.5572	Q3TCY0;Q0PD21;Q3TQ93;O35963	Q3TCY0;Q0PD21;Q3TQ93;O35963	Ras-related protein Rab-33B	Rab33b
24.8444	24.327	21.1918	25.0986	24.7766	24.9957	21.8355	22.1723	21.1627	21.1415	23.7721	21.2181	+	Cluster 4	O	2	2	2	12.1	12.1	12.1	21.448	0	21.306	206430000	23	1.30497	Q3UKZ1;Q3U5S6;O35988	Q3UKZ1;Q3U5S6;O35988	Syndecan;Syndecan-4	Sdc4
26.9583	26.9486	27.2917	27.0379	26.6893	26.6839	26.8839	26.8252	27.0407	27.1849	27.2282	26.9045				14	14	14	45.2	45.2	45.2	43.953	0	323.31	7112100000	235	0.681141	O54724;Q3U4N4;Q3TER0	O54724;Q3U4N4	Polymerase I and transcript release factor	Ptrf
27.7517	27.6604	28.0527	27.9589	27.7115	27.3697	27.8553	27.7946	27.8226	28.0122	27.5794	27.7798				14	14	14	44	44	44	48.985	0	323.31	15473000000	425	0.0875772	Q3UG68;Q3UC51;O54734	Q3UG68;Q3UC51;O54734	Dolichyl-diphosphooligosaccharide--protein glycosyltransferase 48 kDa subunit	Ddost
30.1623	30.2492	30.3165	30.1369	30.0946	30.2136	30.2398	30.1019	30.2148	30.1938	30.26	30.2526				51	51	51	52.3	52.3	52.3	135.08	0	323.31	20354000000	932	0.524198	O54774;Q3U237;Q3UR54;Q8CGH7;Q05CQ3;Q3U1P6	O54774;Q3U237;Q3UR54;Q8CGH7;Q05CQ3	AP-3 complex subunit delta-1	Ap3d1
27.7452	27.9733	28.5866	28.0068	27.8111	27.6893	28.3483	28.2417	27.8771	27.8567	27.7336	27.5095				13	11	5	23.3	20.3	9.1	76.756	0	34.388	3659100000	153	0.659899	O54781;Q3TTG2;O08551;Q6P5E1;Q8CBI1;Q8C9R8;Q684J2;Q0VAW8;Q9Z0G2;Q3UF35	O54781;Q3TTG2;O08551	SRSF protein kinase 2;SRSF protein kinase 2 N-terminal;SRSF protein kinase 2 C-terminal	Srpk2
28.6343	28.7116	28.9631	28.3619	28.6216	28.4713	27.9898	28.3128	28.4685	28.3689	28.2556	28.5851	+	Cluster 5		17	16	16	56.9	55.1	55.1	41.171	0	118.13	7211100000	328	1.3236	Q8BPF9;Q545V8;O54833;Q8CDH5;Q8CEL6	Q8BPF9;Q545V8;O54833	Casein kinase II subunit alpha	Csnk2a2
26.8124	26.985	27.2994	26.4133	26.6917	26.866	27.5845	27.0408	26.7259	26.9912	27.0544	26.8721				20	20	20	40.6	40.6	40.6	69.005	0	137.88	2557700000	195	0.563349	Q3UTI4;O54865;Q80YP4	Q3UTI4;O54865;Q80YP4	Guanylate cyclase soluble subunit beta-1	Gucy1b3
27.0219	26.8974	27.2316	26.9674	27.2932	27.4293	26.9883	26.9658	27.2736	27.0639	27.4866	27.0161				16	16	15	26.9	26.9	25.7	86.518	0	48.319	2363500000	126	0.158817	O54916;F6R6F1;E9Q632;D3Z2E3;O54916-4;O54916-3;F6YT69;O54916-2;D6RIN6;F7AB82	O54916;F6R6F1;E9Q632;D3Z2E3;O54916-4;O54916-3	RalBP1-associated Eps domain-containing protein 1	Reps1
25.6694	25.2087	24.7921	24.9676	24.7502	24.8973	24.9755	24.7028	24.6612	24.7467	24.7565	24.9909				11	11	11	27.7	27.7	27.7	46.638	0	134.92	1522900000	90	0.68952	O54941;C0IMX3;C0IMX0;C0IMW9;C0IMX1	O54941	SWI/SNF-related matrix-associated actin-dependent regulator of chromatin subfamily E member 1	Smarce1
25.8369	26.0065	26.0566	25.9239	26.0856	26.1726	26.046	26.0761	26.2464	26.1019	25.8072	26.204				9	9	8	32.9	32.9	30.1	39.807	0	21.455	1174600000	133	0.198237	O54946;F6YRQ2;O54946-2;Q9DAN5;G3X8S5;Q3MI10;Q3MI09;Q9QYI8	O54946;F6YRQ2	DnaJ homolog subfamily B member 6	Dnajb6
25.5208	24.4965	25.1876	24.1766	24.8653	24.3933	24.7557	24.7089	24.5306	24.6976	21.816	24.1719				3	3	3	37.1	37.1	37.1	10.102	0	54.174	3241600000	69	0.634456	O54962	O54962	Barrier-to-autointegration factor;Barrier-to-autointegration factor
31.4402	31.7896	29.2809	31.8159	32.0318	31.7426	31.8879	31.7832	32.1814	31.9645	32.0546	31.9897				18	18	18	70.3	70.3	70.3	33.523	0	323.31	58480000000	1092	0.690164	Q3UPX0;O54983	Q3UPX0;O54983	Ketimine reductase mu-crystallin	Crym
28.4263	28.4778	27.9682	28.5912	28.3685	28.2774	28.1918	28.2178	28.4015	28.1999	28.193	28.1577			O	12	12	12	46.6	46.6	46.6	38.822	0	80.49	8126900000	395	0.317689	O54984;Q8VEI6;Q8C1Q1	O54984;Q8VEI6;Q8C1Q1	ATPase Asna1	Asna1
31.4063	31.2936	30.3817	31.0678	30.9965	31.2931	30.9051	31.17	31.1289	31.1056	31.2102	31.1988				50	50	50	45	45	45	156.31	0	323.31	32656000000	1541	0.0269254	O54991;Q3U428	O54991;Q3U428	Contactin-associated protein 1	Cntnap1
26.7275	26.6792	26.4879	26.8628	26.5507	26.2997	26.3918	26.7357	26.5693	26.3934	26.9239	27.0611				6	6	6	30.6	30.6	30.6	20.302	0	15.496	1821000000	181	0.175231	Q3U9K9;O55013	Q3U9K9;O55013	Trafficking protein particle complex subunit 3	Trappc3
29.2339	29.6564	29.3482	29.3838	29.3154	29.2288	29.0912	29.4048	29.5906	29.3196	29.4781	29.6639				15	15	13	74.3	74.3	65.7	19.746	0	189.28	10321000000	434	0.14692	Q3TFP8;Q3TXU8;Q3TH84;O55022	Q3TFP8;Q3TXU8;Q3TH84;O55022	Membrane-associated progesterone receptor component 1	Pgrmc1
27.8547	27.9494	27.2667	27.3722	27.5712	27.6067	27.538	27.5207	27.4829	27.0278	27.6967	27.5985				10	10	10	20.8	20.8	20.8	54.319	0	45.218	2849200000	205	0.149131	Q921R1;Q3T9U8;O55026;O55026-2	Q921R1;Q3T9U8;O55026	Ectonucleoside triphosphate diphosphohydrolase 2	Entpd2
24.8671	23.562	23.0362	23.924	24.6044	24.6943	24.7487	24.5981	24.679	24.632	24.2997	25.0484			O	5	4	4	19.2	17.7	17.7	46.587	0	10.337	450080000	8	0.569187	Q3UCB5;Q3UC13;O55028;Q8C6H9;D3Z7R0;Q99KP1	Q3UCB5;Q3UC13;O55028;Q8C6H9;D3Z7R0;Q99KP1	[3-methyl-2-oxobutanoate dehydrogenase [lipoamide]] kinase
28.3652	27.9744	28.115	28.2223	28.4077	28.3255	27.7059	28.008	27.9836	27.9402	27.9455	28.2234				33	33	33	51.6	51.6	51.6	102.45	0	170.41	10994000000	399	1.21211	O55029	O55029	Coatomer subunit beta	Copb2
25.0843	24.3399	24.5755	24.3389	24.7284	25.0704	24.1775	24.5501	24.5575	24.3187	24.8437	25.3049				8	8	7	30.8	30.8	28.7	42.879	0	26.945	408580000	61	0.191454	O55033;Q8BQ28	O55033;Q8BQ28	Cytoplasmic protein NCK2	Nck2
30.3536	30.7103	30.5681	30.6334	30.8406	30.7204	30.7652	30.843	30.7753	30.7556	30.9538	31.0491	+	Cluster 2		9	9	5	65.3	65.3	43.8	12.345	0	254.1	23561000000	298	1.37274	O55042-2;O55042	O55042-2;O55042	Alpha-synuclein	Snca
24.7204	24.0908	23.8071	24.2388	21.2044	24.238	24.0997	24.0316	24.0149	24.1697	24.2569	24.3648				3	3	3	25.3	25.3	25.3	17.349	0	7.1541	293720000	22	0.294622	Q3URU9;Q3TDQ8;O55057;M0QWG6;M0QWR1	Q3URU9;Q3TDQ8;O55057;M0QWG6	Retinal rod rhodopsin-sensitive cGMP 3
26.3775	25.9989	24.3614	25.9805	21.6857	26.1681	26.3392	25.7938	25.8942	26.8252	26.5095	27.1945				6	6	6	23.3	23.3	23.3	27.585	0	18.768	1010100000	33	0.480366	O55060;D3Z380;D3Z217;D3YWK6;D6RIK3;D3Z0R1	O55060;D3Z380;D3Z217;D3YWK6;D6RIK3;D3Z0R1	Thiopurine S-methyltransferase	Tpmt
28.3921	29.0639	28.6895	28.8044	28.7192	28.4376	28.4521	29.1657	28.8916	28.8297	29.0236	29.042				12	12	12	46.5	46.5	46.5	36.276	0	76.415	6891600000	191	0.268126	O55091	O55091	Protein IMPACT	Impact
29.0997	29.2275	29.8136	29.2489	28.8722	29.047	29.3448	28.6988	28.8124	28.9139	29.3559	29.2049				4	4	4	21.5	21.5	21.5	21.294	0	46.542	8086200000	204	0.412128	Q3U6D7;O55100-2;O55100	Q3U6D7;O55100-2;O55100	Synaptogyrin-1	Syngr1
27.4875	27.438	27.5388	27.3154	27.9229	27.8492	27.3369	27.4107	27.5839	27.2284	27.4572	27.3195				21	21	20	37.7	37.7	36.8	85.965	0	70.557	3367100000	232	0.69263	O55106;F8WH41;Q3UWX9;F6Z700;Q8BKL4;Q3TT86	O55106;F8WH41;Q3UWX9	Striatin	Strn
30.6029	30.5867	30.5876	30.6229	30.5096	30.2828	30.2627	30.5094	30.2706	30.6513	30.6891	30.4873				16	16	15	65.5	65.5	63.4	33.363	0	323.31	28372000000	781	0.993353	Q5SVF7;O55125;Q3UGS1;Q5SVG6	Q5SVF7;O55125;Q3UGS1;Q5SVG6	Protein NipSnap homolog 1	Nipsnap1
29.9824	30.039	30.0033	30.0855	30.0208	29.8927	29.6175	30.0594	29.8684	29.7228	29.8885	29.7538				15	14	14	50.2	48	48	32.898	0	124.38	15586000000	482	0.765644	Q7TMG8;Q3TD78;O55126	Q7TMG8;Q3TD78;O55126	Protein NipSnap homolog 2	Gbas
25.6402	25.8633	25.6324	26.7077	26.5308	25.0493	25.4299	26.2736	26.3026	25.4999	26.1201	25.3202				9	9	9	60	60	60	26.511	0	323.31	6416600000	118	0.140668	Q545K4;Q3UA13;Q3U818;O55135;Q9R071;Q3UBJ6;Q3U740;A6PWZ2;D6RG53;D6RJJ3;B1AZQ4	Q545K4;Q3UA13;Q3U818;O55135;Q9R071;Q3UBJ6;Q3U740	Eukaryotic translation initiation factor 6	Eif6
29.5339	29.682	28.4902	29.2744	29.3404	29.2345	28.9912	29.2173	29.1319	28.8543	29.1098	29.2981				16	16	4	36.2	36.2	9.8	46.248	0	38.423	9184100000	193	0.0552702	Q99L15;O55137;Q14DI6;Q6Q2Z6;Q8BWN8;Q91YQ6	Q99L15;O55137	Acyl-coenzyme A thioesterase 1	Acot1
26.9132	27.883	26.852	27.6247	27.3014	27.5736	27.1473	27.1872	27.9528	26.971	27.1768	27.0715				5	5	5	28.2	28.2	28.2	12.573	0	5.741	13388000000	107	0.274151	Q9DC85;Q8BQV7;Q6ZWX1;O55142	Q9DC85;Q8BQV7;Q6ZWX1;O55142	60S ribosomal protein L35a	Rpl35a
32.2873	32.1684	32.8075	32.1514	32.1641	32.1655	31.9861	32.094	31.9751	32.0645	32.125	31.9111				51	51	44	51.4	51.4	44.7	114.86	0	323.31	95511000000	2771	1.06534	O55143;Q5DTI2;J3KMM5;O55143-2;O54994;Q8R429;Q3V1C4	O55143;Q5DTI2;J3KMM5;O55143-2;O54994	Sarcoplasmic/endoplasmic reticulum calcium ATPase 2;Calcium-transporting ATPase	Atp2a2
21.4906	22.8162	23.1448	22.4905	21.6211	23.5298	22.7745	21.9698	22.9315	22.3001	20.6394	23.2388				2	2	2	4	4	4	63.875	0.0011978	2.7342	72276000	18	0.0436716	Q3UXQ1;Q05CG5;O55176;O55176-4	Q3UXQ1;Q05CG5;O55176;O55176-4	E3 ubiquitin-protein ligase Praja-1	Pja1
22.1704	23.7082	25.3641	24.8069	25.3096	24.5333	21.8822	25.1486	25.3617	24.8179	24.5624	22.3449				2	1	1	3.9	2.8	2.8	69.226	0	8.9076	372630000	10	0.106711	Q8R2I2;Q6NZB4;O55192	Q8R2I2;Q6NZB4;O55192	Transporter;Sodium-dependent noradrenaline transporter	Slc6a2
25.6217	25.3941	25.9486	25.8001	26.0174	25.7604	25.7851	25.5454	26.1894	25.4376	26.1691	25.8613				23	23	23	30	30	30	120.66	0	259.19	2894100000	172	0.0891118	O55201;O55201-2	O55201;O55201-2	Transcription elongation factor SPT5	Supt5h
25.3378	25.677	25.5952	25.1335	25.652	25.0459	25.373	25.2385	25.2415	25.0231	25.4383	25.3344				15	15	15	39.2	39.2	39.2	51.373	0	21.925	1372800000	147	0.383649	O55222;F6Q5Z1;D3YZA5	O55222	Integrin-linked protein kinase	Ilk
25.8341	25.4625	25.5943	26.1265	25.9311	25.159	25.7784	26.1157	23.7657	24.5628	25.7047	25.3476			O	10	10	10	30.7	30.7	30.7	45.126	0	32.067	1225400000	62	0.123403	Q54AG5;O55229;F6RRT7;Q6NVC1;F6SKI6;Q8CJF0	Q54AG5;O55229	Choline/ethanolamine kinase	Chkb
30.2456	30.7549	30.1873	30.4451	30.6038	30.5685	30.6578	30.4892	30.4777	30.5214	30.494	30.2898				12	12	12	47	47	47	28.532	0	213.93	26016000000	370	0.159806	O55234;Q8BTY5	O55234;Q8BTY5	Proteasome subunit beta type-5	Psmb5
26.6193	26.3905	25.9616	26.8255	25.8468	25.8623	26.7253	26.8757	27.197	26.8254	26.4055	26.6172				10	10	10	52.7	52.7	52.7	29.174	0	21.057	2337900000	86	0.885379	O70152;A2BDX2;F8WII3	O70152;A2BDX2	Dolichol-phosphate mannosyltransferase subunit 1	Dpm1
26.8511	26.6524	26.5469	26.6331	26.0627	26.6835	26.3248	26.7078	26.1372	26.7704	26.6398	26.5848				17	11	9	37	28.9	24.9	46.151	0	67.949	1435900000	131	0.392484	Q544E3;O70172;Q9CZS7;F6RJE8	Q544E3;O70172;Q9CZS7;F6RJE8	Phosphatidylinositol 5-phosphate 4-kinase type-2 alpha	Pip4k2a
27.4149	27.4047	27.1894	27.2177	27.5424	27.1922	27.2771	27.2476	27.3324	27.404	27.5047	27.1565				18	18	18	40	40	40	63.988	0	323.31	7683500000	259	0.0239479	O70194	O70194	Eukaryotic translation initiation factor 3 subunit D	Eif3d
27.2273	27.3853	26.112	27.1462	27.1097	27.0219	26.9882	27.1622	26.9213	27.6881	27.209	27.166				11	7	7	56.5	41.9	41.9	28.827	0	20.108	2165900000	89	0.251137	Q5NCI4;O70250	Q5NCI4;O70250	Phosphoglycerate mutase 2	Pgam2
28.6616	28.9013	28.7222	28.6143	28.6524	28.6539	29.1243	28.6774	28.8824	28.7339	28.7077	28.9477				9	8	8	57.3	52.4	52.4	24.693	0	323.31	20183000000	522	0.573856	O70251;G3UX43;G3UZ47;M0QWK5;M0QWH8	O70251	Elongation factor 1-beta	Eef1b
27.6023	27.0862	26.8682	27.2044	27.2594	26.8431	26.9096	27.3234	27.1665	27.4821	27.4135	27.4048				11	11	11	46	46	46	35.738	0	109.42	4066800000	327	0.408752	Q544R7;Q3U6W4;O70252;D3YX62;D3YXN4;D3Z4A2	Q544R7;Q3U6W4;O70252;D3YX62	Heme oxygenase 2	Hmox2
27.4998	27.2278	26.8167	27.3857	26.9853	27.2019	26.7077	26.8656	26.838	26.885	27.1234	26.5243				7	7	4	50.9	50.9	32.9	19.127	0	14.32	2542700000	92	0.734781	O70274;Q3UXF9	O70274;Q3UXF9	Protein tyrosine phosphatase type IVA 2	Ptp4a2
24.177	23.7216	21.661	23.4556	23.5179	21.8776	22.3576	23.865	23.5382	24.1251	22.7772	23.738				8	8	6	17.3	17.3	13.8	67.086	0	44.812	163270000	20	0.0462283	O70296;O70293-2;Q3UK88;Q9EP84;Q792R0;O70293;Q3TTW2;Q9EPB9;Q3TST4;Q8VEB1	O70296;O70293-2;Q3UK88;Q9EP84;Q792R0;O70293;Q3TTW2;Q9EPB9	G protein-coupled receptor kinase 6	GRK6;Grk6
23.0109	22.3225	23.2358	24.3299	20.934	23.4568	23.1673	23.2814	24.0095	23.7342	23.7379	21.9984				7	7	7	11.1	11.1	11.1	88.051	0	32.896	392310000	26	0.0551607	Q6PE70;O70309;G5E8F8;O70309-2	Q6PE70;O70309;G5E8F8;O70309-2	Integrin beta;Integrin beta-5	Itgb5
28.4486	28.8836	28.5976	28.5554	28.6872	28.6602	28.9881	28.6094	28.7792	28.2072	28.5601	28.1595				17	17	11	37.7	37.7	26	56.888	0	310.7	9650900000	461	1.18981	Q3UJC3;O70310	Q3UJC3;O70310	Glycylpeptide N-tetradecanoyltransferase;Glycylpeptide N-tetradecanoyltransferase 1	Nmt1
28.4469	28.3198	27.9933	28.2086	28.1794	28.1804	27.9132	28.4516	28.0689	28.1302	28.2593	27.9092				8	8	8	45.9	45.9	45.9	17.937	0	30.385	4111800000	177	0.0898327	S4R1E5;Q3TI34;Q5XJZ8;Q76LV0;O70325-2;O70325;Q3TIF2;Q91XR9;Q8K4U7	S4R1E5;Q3TI34;Q5XJZ8;Q76LV0;O70325-2;O70325;Q3TIF2;Q91XR9;Q8K4U7	Glutathione peroxidase;Phospholipid hydroperoxide glutathione peroxidase
27.3253	28.3516	28.2119	28.7462	27.8743	28.1794	27.932	27.8732	28.2328	27.4292	27.8859	27.7327			O	12	12	12	33.6	33.6	33.6	47.136	0	33.89	3720600000	117	0.413942	O70340;Q3UYB9	O70340;Q3UYB9	Neuronal pentraxin-2	Nptx2
22.4258	20.9431	22.9593	23.3134	22.5817	22.4138	20.9224	23.2621	23.1376	22.5796	22.7653	23.3879				3	3	3	3.9	3.9	3.9	93.254	0.0020822	2.469	150580000	6	0.150027	O70362;Q9DBH3;Q8VCU2;Q8R432;Q7TNZ4	O70362;Q9DBH3;Q8VCU2;Q8R432;Q7TNZ4	Phosphatidylinositol-glycan-specific phospholipase D	Gpld1
22.8163	23.3832	22.2223	23.4386	22.4043	22.3692	23.345	23.4805	23.7504	22.9676	21.2876	22.6628				7	7	6	49.3	49.3	42.5	23.29	0	31.655	577870000	26	0.70792	Q8C988;Q3TTC9;Q3TPU5;O70378;M0QWP2;M0QWY0;M0QWS0;M0QWI7;M0QWC9	Q8C988;Q3TTC9;Q3TPU5;O70378;M0QWP2;M0QWY0	ER membrane protein complex subunit 8	Emc8
24.2479	23.8528	24.5858	25.0946	24.5104	20.0948	24.78	24.9771	25.7805	24.7294	25.0675	25.792				14	14	14	70	70	70	35.774	0	151.93	1725700000	66	0.461569	O70400;Q3TZ17;S4R1V0	O70400;Q3TZ17;S4R1V0	PDZ and LIM domain protein 1	Pdlim1
21.0532	23.8762	23.9484	24.7408	23.1212	24.262	23.899	22.6673	24.5382	23.4016	22.8659	23.74				4	4	3	4.9	4.9	4.1	107.21	0.003561	2.1755	208980000	16	0.189997	Q80TT3;Q3U350;Q3U0V5;Q6PB82;Q3UFT4;O70405	Q80TT3;Q3U350;Q3U0V5;Q6PB82;Q3UFT4;O70405	Serine/threonine-protein kinase ULK1	Ulk1
25.7791	25.3634	25.9851	25.4882	24.6063	25.2321	22.0444	25.4257	25.6258	25.5947	26.7923	24.8961				8	8	8	12.5	12.5	12.5	84.533	0	19.091	653750000	68	0.342229	O70423;O70423-2;A2A4I8;A2A4I9;Q812C9	O70423;O70423-2;A2A4I8	Membrane primary amine oxidase	Aoc3
26.9075	27.2061	27.9598	27.2399	26.9983	27.2116	26.254	27.193	27.2397	26.4056	26.9431	27.0067				12	12	12	50.5	50.5	50.5	32.056	0	56.802	2911800000	129	0.389633	Q8VDP9;Q543D7;O70433	Q8VDP9;Q543D7;O70433	Four and a half LIM domains protein 2	Fhl2
29.5184	29.7552	29.4787	29.8836	29.8233	29.6485	29.6024	30.0447	29.797	29.6077	29.869	29.5593				15	15	15	53.7	53.7	53.7	28.49	0	116.53	17495000000	477	0.419463	Q9DCD8;Q58EV4;O70435;E0CX62;Q3TEL1;E0CZ34;F8WH02;E0CYL6	Q9DCD8;Q58EV4;O70435	Proteasome subunit alpha type;Proteasome subunit alpha type-3	Psma3
26.3114	27.1036	26.9083	26.9317	26.5151	26.8313	27.2661	26.1194	26.7484	26.3837	26.5029	27.2185				9	9	9	58.6	58.6	58.6	29.736	0	291.51	2259600000	66	0.00184489	Q8BH40;O70439;Q9JMJ6;Q9DCE1	Q8BH40;O70439;Q9JMJ6;Q9DCE1	Syntaxin-7	Stx7
29.2574	29.2272	29.7034	29.1892	29.2165	29.1823	29.3498	29.1451	29.0912	29.3769	29.3108	29.3766				17	16	16	50.1	47.9	47.9	40.849	0	169.69	11827000000	716	0.524027	Q542R8;O70443;Q3UYF9	Q542R8;O70443;Q3UYF9	Guanine nucleotide-binding protein G(z) subunit alpha	Gnaz
27.5054	22.0834	27.2338	27.6598	27.3108	27.3515	27.5427	27.8089	27.8644	28.1042	27.762	28.8257				4	1	1	13.3	3.2	3.2	27.833	0.0070649	1.8611	3045300000	20	0.586287	Q9JJ20;O70456	Q9JJ20;O70456	14-3-3 protein sigma	Sfn
23.1823	21.1972	21.7631	22.0493	22.8021	22.7445	22.2989	22.2804	21.7475	21.6117	21.6834	22.6634				7	7	7	4.2	4.2	4.2	204.65	0	7.3059	419800000	19	0.136648	O70472;A4VCH7	O70472	Transmembrane protein 131	Tmem131
22.7851	21.4958	21.6855	24.6757	23.5304	23.0967	24.5174	23.056	23.0267	22.4435	21.934	22.6697	+	Cluster 4		29	29	29	75.3	75.3	75.3	54.831	0	323.31	7117900000	199	1.41088	Q3TS38;O70475;Q3TJE8;Q3UIZ1;Q3TJ71;D3Z3F7;Q3TI06;D3YXP9;F6ZQT4	Q3TS38;O70475;Q3TJE8;Q3UIZ1;Q3TJ71;D3Z3F7;Q3TI06	UDP-glucose 6-dehydrogenase	Ugdh
26.0675	26.2945	25.6006	26.41	26.1482	26.3952	26.2495	25.7421	26.6123	26.9039	26.0499	25.7385				16	16	16	12	12	12	200.24	0	17.699	1150400000	81	0.0969905	O70481;Q2M4I1;Q3TKQ2;Q3V1R9;Q497M7	O70481;Q2M4I1;Q3TKQ2;Q3V1R9;Q497M7	E3 ubiquitin-protein ligase UBR1	Ubr1
28.4895	28.6862	28.48	28.6026	28.7031	28.5469	28.0679	28.6571	28.7946	28.2854	28.4565	28.7314				12	12	10	75.3	75.3	71	18.884	0	39.633	8717900000	346	0.0411006	Q6ZWQ5;Q3TGS7;Q3V2H3;O70493;Q99M52	Q6ZWQ5;Q3TGS7;Q3V2H3;O70493;Q99M52	Sorting nexin-12	Snx12
22.6616	22.8559	23.6514	23.1144	23.1027	23.4038	25.2114	22.4885	23.2663	23.3196	22.9109	22.9107				7	7	7	9.1	9.1	9.1	88.712	0	13.495	436700000	25	0.128756	Q6RUT9;O70496;Q8CCI9;E9PYL4	Q6RUT9;O70496;Q8CCI9;E9PYL4	Chloride channel protein;H(+)/Cl(-) exchange transporter 7	Clcn7
[truncated: 3,729 more rows]

## Sheet: Cortex
Proteomics result
[truncated: 5,024 more rows]
