# Supplementary material for: Proteins related to ictogenesis and seizure clustering in chronic epilepsy
Source: Sci Rep. 2021 Nov 2;11:21508. doi: 10.1038/s41598-021-00956-6 (PMC8563854; doi:10.1038/s41598-021-00956-6)
Supplement: Supplementary file 3 — Supplementary Information 3. [file 41598_2021_956_MOESM3_ESM.xlsx]

## Sheet: Hippocampus
Normalized intensity 101	Normalized intensity 107	Normalized intensity 134	Normalized intensity 110	Normalized intensity 130	Normalized intensity 126	Normalized intensity 114	Normalized intensity 123	Normalized intensity 128	Normalized intensity 131	Normalized intensity 106	Normalized intensity 136	ANOVA Significant	Cluster	Cortex ANOVA Significant	Peptides	Razor + unique peptides	Unique peptides	Sequence coverage [%]	Unique + razor sequence coverage [%]	Unique sequence coverage [%]	Mol. weight [kDa]	Q-value	Score	Intensity	MS/MS count	-Log ANOVA p value	Protein IDs	Majority protein IDs	Protein names	Gene names		Protein IDs
Sz start	Sz start	Sz start	Sz peak	Sz peak	Sz peak	Sz end	Sz end	Sz end	Sz free	Sz free	Sz free
25.2832	25.6315	21.1045	21.7591	21.1239	21.1371	25.853	25.4637	25.6805	24.8325	25.913	25.6103	+	Cluster 1		4	4	4	33.6	33.6	33.6	16.004	0	10.28	437830000	22	1.89616	E9PYD9;E9Q543;E9PXL5;Q8CFX6;A1A4B2;P35846;E9PXB5	E9PYD9;E9Q543;E9PXL5;Q8CFX6;A1A4B2;P35846;E9PXB5	Folate receptor alpha	Folr1	E9PYD9	E9PYD9
26.1079	26.0921	25.6052	26.3657	26.36	26.3795	25.4682	25.3381	25.7191	26.0004	25.5711	25.8588	+	Cluster 5		14	14	12	37.7	37.7	34.2	53.746	0	39.854	1672100000	132	2.23682	A2A5R8;Q9DBE7;Q3U8D3;Q3U7A6;A2A5S3;Q641P2;Q3TJ07;Q3UTC8;Q3TWA1;Q9Z108;Q3TWP5;Q3TU43;Q3UKX3;V9GX87;Q6TNG5	A2A5R8;Q9DBE7;Q3U8D3;Q3U7A6;A2A5S3;Q641P2;Q3TJ07;Q3UTC8;Q3TWA1;Q9Z108;Q3TWP5;Q3TU43;Q3UKX3;V9GX87;Q6TNG5	Double-stranded RNA-binding protein Staufen homolog 1	Stau1	A2A5R8	A2A5R8
25.7923	25.7184	25.5132	25.9832	25.6517	25.6486	24.9914	21.993	24.2859	23.9981	22.2506	24.0206	+	Cluster 4		6	6	6	20.9	20.9	20.9	43.018	0	13.109	518800000	29	1.55177	A2AG30;Q3TYL4;Q3TY13;O89114	A2AG30;Q3TYL4;Q3TY13;O89114	DnaJ homolog subfamily B member 5	Dnajb5	A2AG30	A2AG30
24.6497	24.5512	24.4211	24.9551	24.2815	24.5182	21.771	24.1341	24.871	22.7588	21.4707	21.2343	+	Cluster 4		14	14	14	9.5	9.5	9.5	207.17	0	27.909	833710000	32	1.68979	E9PZY8;A2AIV2;A2AIV2-2;Q8CFK9	E9PZY8;A2AIV2;A2AIV2-2;Q8CFK9	Protein virilizer homolog	1110037F02Rik;Kiaa1429	E9PZY8	E9PZY8
22.776	23.7528	23.4539	22.3479	21.4229	21.7143	22.6946	23.0838	22.6537	23.397	23.1466	22.61	+	Cluster 1		1	1	1	4.3	4.3	4.3	30.569	0.00067732	2.962	76174000	10	1.96528	A2AJY7;A2AJY5;A2AJY2;O35206	A2AJY7;A2AJY5;A2AJY2;O35206	Collagen alpha-1(XV) chain;Restin	Col15a1	A2AJY7	A2AJY7
28.2531	28.1366	28.0913	28.2885	28.1037	28.1997	27.9148	27.9661	27.9752	27.9751	28.008	28.0142	+	Cluster 5		10	10	4	56.4	56.4	16.5	24.132	0	77.394	4165900000	223	2.374	A2AKH7;Q8JZX5;Q9CSK4;Q9D1G5;B0R031	A2AKH7;Q8JZX5;Q9CSK4;Q9D1G5	Leucine-rich repeat-containing protein 57	Lrrc57	A2AKH7	A2AKH7
21.9744	22.0407	21.7878	21.8435	21.3794	21.498	21.5902	21.6016	21.8454	21.8703	22.1953	22.0442	+	Cluster 1		5	5	5	5	5	5	103.71	0.00068259	3.0641	51722000	21	1.41719	A2AQJ8;Q8BVW0;Q5DU67;Q3UXV0;Q8BVW0-2	A2AQJ8;Q8BVW0;Q5DU67	Neutral alpha-glucosidase C	Ganc	A2AQJ8	A2AQJ8
25.8554	26.1318	25.7137	26.3866	26.1442	26.3355	27.0742	26.5663	26.5921	26.4664	26.6546	26.5485	+	Cluster 2		4	4	4	22.9	22.9	22.9	31.389	0	12.333	1154700000	67	2.42902	A2CG20;O35449;Q14C00	A2CG20;O35449	Proline-rich transmembrane protein 1	Prrt1	A2CG20	A2CG20
28.9122	28.6102	29.1541	28.703	28.3176	28.2168	27.8941	28.4192	27.961	28.2991	28.5486	28.6241	+	Cluster 3		8	2	2	41.8	9.1	9.1	23.557	0	62.525	5791000000	248	1.555	Q7M6W1;A3QM89	Q7M6W1;A3QM89	Reticulon	Rtn1	Q7M6W1	Q7M6W1
28.6427	28.5292	28.2575	28.5024	28.2337	28.3213	28.2467	28.0059	28.1516	28.7901	28.4998	28.9823	+	Cluster 1		2	2	2	16	16	16	10.669	0.0013257	2.6866	4817900000	124	1.74729	Q3V2T7;B3Y998;L0L4R1;L0L4K0;L0L1W8;V9TRK2;V9TQ89;V9TP30;V9TP20;V9TN76;A8DUS7;A8DUR3;W0SMJ3;W0SLU4;U6C8B8;U6C8B6;U6C7E5;U6C7D9;U6C6V9;U6C6V7;Q9TDS6;B1P8W3;R9TNV1;Q7JCZ3;Q71EK3;Q71EK1;Q71EJ7;Q3V2F9;G3EBA2;A3R3Q8;P00158;Q5VI45;Q9TET3;C4PAV8;B0LAD5;E3VQ38;G9B4I2;G9B4I1;G9B4H2;G9B4G5;G9B4G3;A0A023UL25;H8Y1I5;A0A023NE65;A0A023NCS0;A0A023NE78;A0A023NDP5;A0A023ND59;A0A023NDQ1;A0A023NCR8;A0A023NDP0;A8DUU6…	Q3V2T7;B3Y998;L0L4R1;L0L4K0;L0L1W8;V9TRK2;V9TQ89;V9TP30;V9TP20;V9TN76;A8DUS7;A8DUR3;W0SMJ3;W0SLU4;U6C8B8;U6C8B6;U6C7E5;U6C7D9;U6C6V9;U6C6V7;Q9TDS6;B1P8W3;R9TNV1;Q7JCZ3;Q71EK3;Q71EK1;Q71EJ7;Q3V2F9;G3EBA2;A3R3Q8;P00158;Q5VI45;Q9TET3;C4PAV8;B0LAD5;E3VQ38;G9B4I2;G9B4I1;G9B4H2;G9B4G5;G9B4G3;A0A023UL25;H8Y1I5;A0A023NE65;A0A023NCS0;A0A023NE78;A0A023NDP5;A0A023ND59;A0A023NDQ1;A0A023NCR8;A0A023NDP0;A8DUU6…	Cytochrome b	mt-Cytb;cytb;CYTB;Mt-Cyb;Cytb;cytB	Q3V2T7	Q3V2T7
30.1953	30.1795	30.0764	30.4016	30.5724	30.1693	29.9083	30.0729	29.9924	29.9297	30.1547	29.6818	+	Cluster 4		9	9	9	53.4	53.4	53.4	16.445	0	126.81	54520000000	590	1.43047	A4FUS1;Q641N3;Q5CZY9;P14131	A4FUS1;Q641N3;Q5CZY9;P14131	40S ribosomal protein S16	Rps16	A4FUS1	A4FUS1
23.6156	23.6922	23.6149	23.9365	23.9311	23.8834	22.9266	23.0489	20.8433	24.0443	23.5388	23.5063	+	Cluster 5		2	2	2	3.2	3.2	3.2	101.43	0	12.195	139900000	25	1.31571	Q9CYM1;G5E876;Q80U90;Q8CFQ0;A6H6S0	Q9CYM1;G5E876;Q80U90;Q8CFQ0;A6H6S0		Herc3;mKIAA0032	Q9CYM1	Q9CYM1
30.7283	30.7671	30.9556	31.0282	30.8638	30.7605	30.4773	30.3043	30.4026	30.2997	30.316	30.0129	+	Cluster 4		17	17	16	29.8	29.8	27.4	69.831	0	178.92	22099000000	429	3.22243	A9DA50;Q9D1T0;REV__Q8BWT1;REV__Q3UKH3;REV__CON__P19013	A9DA50;Q9D1T0	Leucine-rich repeat and immunoglobulin-like domain-containing nogo receptor-interacting protein 1	Lingo1	A9DA50	A9DA50
27.1862	27.2182	27.1679	27.1898	27.2585	27.1281	26.9953	26.9402	26.8076	27.1157	27.4032	27.3179	+	Cluster 5		16	16	16	4.2	4.2	4.2	487.32	0	29.275	2412400000	85	2.12394	B1ART1;B1ART2;V9GX23;Q6A066;F6XI52	B1ART1;B1ART2;V9GX23		Vps13d	B1ART1	B1ART1
26.5354	26.5891	26.6122	26.4461	26.3859	26.4422	26.2834	26.2356	26.1991	26.0618	26.269	25.9538	+	Cluster 4		5	5	5	39.3	39.3	39.3	15.752	0	21.053	1457100000	93	3.17659	B1ASW5;Q14BF8;Q5NCF2;B1ASW6	B1ASW5;Q14BF8;Q5NCF2	Trafficking protein particle complex subunit 1	Trappc1	B1ASW5	B1ASW5
29.0644	29.0254	29.116	28.9539	29.1264	28.9612	28.9614	28.8691	28.8121	28.9987	29.039	29.0369	+	Cluster 5		39	39	19	22.7	22.7	13.8	227.94	0	238.42	7478900000	365	1.38631	B1AWN6;Q62242;Q8CAJ8;Q8CCS4;G3X8T7;Q9ER60;Q68V27;Q8C274	B1AWN6	Sodium channel protein	Scn2a1	B1AWN6	B1AWN6
30.8426	30.6053	30.579	29.8369	29.976	30.2492	30.3785	30.69	30.7436	30.7545	30.8132	30.7458	+	Cluster 1		100	100	20	34.7	34.7	7.9	469.02	0	323.31	24160000000	1190	2.72305	B1B0C7;E9PZ16;Q3UHH3;Q5RKM8;Q52KG8;Q2XQV0	B1B0C7;E9PZ16;Q3UHH3		Hspg2	B1B0C7	B1B0C7
30.9717	31.0221	30.8513	31.2183	31.0638	31.1102	30.9711	30.7678	30.7992	30.5605	30.5672	30.5686	+	Cluster 4		18	18	17	64.7	64.7	62.7	32.85	0	323.31	83126000000	1231	3.73756	B2CY77;P14206;REV__Q9D516	B2CY77;P14206	40S ribosomal protein SA	Rpsa	B2CY77	B2CY77
26.0597	26.7975	26.9362	26.2633	26.6044	26.5289	26.0749	26.3353	26.1612	25.8133	25.9518	25.6495	+	Cluster 4		12	12	12	26.3	26.3	26.3	67.061	0	13.852	1274200000	64	1.51443	B2RPZ7;Q8BYI8;Q8BYI8-2;Q99L10	B2RPZ7;Q8BYI8;Q8BYI8-2	Uncharacterized protein KIAA1467	8430419L09Rik;Kiaa1467	B2RPZ7	B2RPZ7
28.3586	28.0489	28.4568	27.5639	27.7508	27.9065	27.8721	28.2417	28.2104	28.2263	28.3327	28.1356	+	Cluster 1		9	9	8	8.4	8.4	7.9	167.32	0	53.548	3945900000	184	1.66914	B2RQQ8;P08122;D3YV27	B2RQQ8;P08122	Collagen alpha-2(IV) chain;Canstatin	Col4a2	B2RQQ8	B2RQQ8
21.6785	22.8795	24.4705	21.6646	22.4458	22.0851	22.2918	22.4587	22.6296	20.8547	20.9515	21.0873	+	Cluster 4		3	3	3	17.1	17.1	17.1	30.354	0	4.7612	89438000	15	1.32461	B2RSG4;Q3V0I2	B2RSG4;Q3V0I2	Proline-rich protein 7	Prr7	B2RSG4	B2RSG4
28.0533	28.0061	27.9334	27.8283	28.0299	27.8237	27.7765	27.8383	27.6808	27.5307	27.8289	27.564	+	Cluster 4		40	40	40	43.1	43.1	43.1	135.55	0	323.31	13585000000	491	1.65847	B2RSV4;Q921M3;Q921M3-2	B2RSV4;Q921M3;Q921M3-2	Splicing factor 3B subunit 3	Sf3b3	B2RSV4	B2RSV4
24.6014	25.1162	25.1174	24.9336	23.9983	24.7668	23.7509	24.2167	23.6315	23.6546	23.6178	23.6686	+	Cluster 4		14	14	14	22.7	22.7	22.7	94.555	0	49.626	541150000	50	2.36728	B2RUA5;Q7TSI3;Q8BNQ1	B2RUA5;Q7TSI3	Serine/threonine-protein phosphatase 6 regulatory subunit 1	Ppp6r1	B2RUA5	B2RUA5
31.4472	31.1247	30.2964	30.5675	29.8965	30.3003	31.4586	31.5186	31.3242	30.8733	30.9045	30.9464	+	Cluster 1		5	3	0	56.8	49.6	0	13.607	0	265.49	235340000000	939	1.6974	F8WIX8;Q149V4;B2RWH3;Q64523;Q6GSS7	F8WIX8;Q149V4;B2RWH3;Q64523;Q6GSS7	Histone H2A;Histone H2A type 2-C;Histone H2A type 2-A	Hist1h2al;Hist2h2ac;Hist2h2aa1	F8WIX8	F8WIX8
23.3584	22.5138	22.591	21.4481	21.4907	21.3501	23.2147	22.2246	23.7877	24.6603	25.0143	25.1367	+	Cluster 1		3	2	1	1.6	1.1	0.5	222.85	0.00068362	3.0856	193210000	6	3.83515	B2RY26;B2RXX9;Q91Z83	B2RY26;B2RXX9;Q91Z83	Myosin-7	Myh7	B2RY26	B2RY26
30.3203	30.4099	30.3956	30.6385	30.5843	30.5454	30.5006	30.6801	30.4519	30.5562	30.782	30.6251	+	Cluster 2		23	23	1	51.1	51.1	8.9	48.939	0	195.13	24829000000	641	1.57339	Q6AXD3;B7ZCU3;Q3TJ64;J3QNK8;Q8CBW3-3;Q8CBW3;Q3UBL3	Q6AXD3;B7ZCU3;Q3TJ64;J3QNK8;Q8CBW3-3;Q8CBW3	Abl interactor 1	Abi1	Q6AXD3	Q6AXD3
30.1376	30.0413	30.4367	29.7682	30.1667	29.9788	29.8516	29.9939	29.9491	30.2476	30.6129	30.4035	+	Cluster 1		19	15	15	75.5	66.1	66.1	37.554	0	278.03	15745000000	685	1.54058	B9EIC7;Q8K0S0;E0CXJ1	B9EIC7;Q8K0S0	Phytanoyl-CoA hydroxylase-interacting protein	Phyhip	B9EIC7	B9EIC7
27.884	28.1321	27.8781	27.6987	27.6567	27.5748	27.5651	27.6212	27.5802	27.3313	27.474	27.2954	+	Cluster 4		13	13	13	32.4	32.4	32.4	43.295	0	24.628	3080300000	147	3.42378	Q9D517;C4B4E7;Q3TXT9;D3YUW0;D3Z1M6	Q9D517;C4B4E7;Q3TXT9	1-acyl-sn-glycerol-3-phosphate acyltransferase gamma	Agpat3	Q9D517	Q9D517
26.7604	26.8434	26.7387	26.9277	26.7525	26.7549	26.6572	26.7136	26.5161	26.9494	27.0907	26.8869	+	Cluster 5		7	7	7	26.9	26.9	26.9	34.89	0	18.878	1735200000	74	1.90913	D3YTP3	D3YTP3		Mtx3	D3YTP3	D3YTP3
26.5209	26.4003	26.2404	26.5273	26.726	26.2992	25.5114	26.0718	26.0768	25.5564	26.2811	25.7385	+	Cluster 4		6	6	6	35.1	35.1	35.1	21.276	0	92.572	3092700000	109	1.38159	E9Q7G1;D3YZZ5	E9Q7G1;D3YZZ5		Tmed7	E9Q7G1	E9Q7G1
28.3716	28.1665	28.3956	28.2927	28.5107	28.42	28.137	28.1299	28.1855	28.112	28.2286	28.2249	+	Cluster 5		15	15	14	59.1	59.1	56	36.567	0	294.03	12563000000	414	1.51381	D3Z0A2;Q8C2D7;Q80WB1;Q3UIG8;Q80WV6;Q9JIF0-3;Q9JIF0-2;Q9JIF0;Q3TPF5;F8WH01;D3Z3N0;Q9CX58	D3Z0A2;Q8C2D7;Q80WB1;Q3UIG8;Q80WV6;Q9JIF0-3;Q9JIF0-2;Q9JIF0;Q3TPF5;F8WH01;D3Z3N0;Q9CX58	Protein arginine N-methyltransferase 1	Prmt1	D3Z0A2	D3Z0A2
27.1036	27.1713	26.8818	27.0217	26.9796	27.0085	26.4898	26.8574	26.6568	27.1979	27.0982	27.1201	+	Cluster 5		7	7	7	28.4	28.4	28.4	29.591	0	17.469	1940800000	114	2.14186	D3Z2J6;Q9D710	D3Z2J6;Q9D710	Thioredoxin-related transmembrane protein 2	Tmx2	D3Z2J6	D3Z2J6
22.1745	22.4872	23.34	23.133	23.4033	24.1153	23.3512	23.1376	23.2192	22.5006	22.1628	21.7953	+	Cluster 4		6	6	4	7.3	7.3	5.5	132.82	0	8.6576	410820000	32	1.73032	D3Z5I9;Q9CXK9;F6Y0Q7	D3Z5I9;Q9CXK9	RNA-binding protein 33	Rbm33	D3Z5I9	D3Z5I9
26.2233	26.4947	26.3258	26.1889	26.1478	25.9602	26.6453	26.6443	26.7436	26.4449	26.3836	25.9495	+	Cluster 1		7	7	7	24.9	24.9	24.9	45.632	0	33.369	1182800000	68	1.81213	D3Z6Y2;Q91ZH7;D3YU06;Q91ZH7-2;F6RSE8	D3Z6Y2;Q91ZH7;D3YU06;Q91ZH7-2	Phospholipase ABHD3	Abhd3	D3Z6Y2	D3Z6Y2
21.7187	21.3743	21.4654	22.5262	21.4481	21.7282	22.553	22.6822	22.1906	21.7909	21.457	21.6329	+	Cluster 2		25	2	2	57	5.6	5.6	65.994	0	53.473	658500000	26	1.51817	D3Z7P3-2;F6RDM4	D3Z7P3-2	Glutaminase kidney isoform		D3Z7P32	D3Z7P3-2
29.537	29.3228	29.8886	29.2851	29.4139	29.2486	29.4416	29.1841	29.157	29.1417	29.0528	29.1045	+	Cluster 4		27	27	27	40.3	40.3	40.3	99.714	0	323.31	14616000000	467	1.32849	D6QSS8;Q9R1V6;Q9R1V6-13;Q9R1V6-15;Q9R1V6-8;Q9R1V6-14;Q9R1V6-11;Q9R1V6-12;A4FUT9;D3YUP9;Q9R1V6-20;Q9R1V6-1;Q9R1V6-5;Q9R1V6-9;Q9R1V6-4;Q9R1V6-17;Q9R1V6-6;Q9R1V6-7;Q9R1V6-10;Q9R1V6-19;Q9R1V6-2;Q9R1V6-18;Q9R1V6-21;Q9R1V6-16;D3YUQ0;F6XRZ6;F6VJ78;F7BZ55;F7DAP1;F6XIT3;F7CDH3;F6PZ09;S4R1S5;F7BXL9;F6SK63;F6TDF4;F7AYY9	D6QSS8;Q9R1V6;Q9R1V6-13;Q9R1V6-15;Q9R1V6-8;Q9R1V6-14;Q9R1V6-11;Q9R1V6-12;A4FUT9;D3YUP9;Q9R1V6-20;Q9R1V6-1;Q9R1V6-5;Q9R1V6-9;Q9R1V6-4;Q9R1V6-17;Q9R1V6-6;Q9R1V6-7;Q9R1V6-10;Q9R1V6-19;Q9R1V6-2;Q9R1V6-18;Q9R1V6-21;Q9R1V6-16	Disintegrin and metalloproteinase domain-containing protein 22	Adam22	D6QSS8	D6QSS8
24.9859	25.0062	25.0008	25.2206	25.5242	25.3835	25.4716	25.5119	25.5637	25.778	26.0931	25.3234	+	Cluster 2		3	3	3	18.8	18.8	18.8	23.698	0	49.876	710210000	38	1.81645	E0CY18;Q91X58	E0CY18;Q91X58	AN1-type zinc finger protein 2B	Zfand2b	E0CY18	E0CY18
25.0775	25.3814	25.6694	25.9317	26.1638	26.4176	25.2103	25.0856	25.4837	25.8423	26.0815	25.9334	+	Cluster 5		24	2	2	59.3	5.9	5.9	42.299	0	12.933	745180000	28	2.54825	E9PUC5;Q8C0E9	E9PUC5;Q8C0E9		Psd3	E9PUC5	E9PUC5
26.7133	26.6792	26.4195	26.7222	26.7309	26.9317	27.0785	27.332	27.1042	26.752	26.9047	26.9966	+	Cluster 2		32	32	32	7.9	7.9	7.9	509.35	0	78.883	1738100000	171	2.21295	F6SMY7;E9PUJ6;Q7TPH6-2;Q7TPH6;F6T4V9;F7CZG3	F6SMY7;E9PUJ6;Q7TPH6-2;Q7TPH6	E3 ubiquitin-protein ligase MYCBP2	Mycbp2	F6SMY7	F6SMY7
28.301	28.1367	28.7142	28.4107	28.427	28.3294	28.4499	28.2721	28.1205	28.0105	27.8941	27.928	+	Cluster 4		10	10	8	39.1	39.1	36.1	42.732	0	323.31	12882000000	343	1.36115	Q3TF41;Q8BSH9;E9PW66;P28656;Q9CSP8	Q3TF41;Q8BSH9;E9PW66;P28656;Q9CSP8	Nucleosome assembly protein 1-like 1	Nap1l1	Q3TF41	Q3TF41
29.8729	29.7855	29.5302	30.5859	30.0482	29.9302	29.4432	29.5678	29.4089	29.4047	29.6081	29.9805	+	Cluster 5		43	43	15	49	49	16.8	107.8	0	323.31	16367000000	787	1.39802	E9Q035;P47758;Q542X6;F7BAE9;F7CJN9;E9Q2Q7;E9Q939	E9Q035		Gm20425	E9Q035	E9Q035
26.1642	26.2911	25.9432	26.1686	26.3256	26.1134	26.5502	26.4413	26.5986	26.1615	26.2952	26.3794	+	Cluster 2		7	7	7	33.5	33.5	33.5	20.396	0	284.41	1260200000	55	1.68683	E9Q0G1;Q9CQJ6	E9Q0G1;Q9CQJ6	Density-regulated protein	Denr	E9Q0G1	E9Q0G1
29.1921	29.2522	29.3508	29.3746	29.3598	29.4679	29.3495	29.4347	29.4629	29.5184	29.3903	29.4556	+	Cluster 2		39	39	35	28.7	28.7	26.7	194.89	0	323.31	10344000000	454	1.4459	E9Q0N0;Q9Z0R4;E9Q3I5;E9Q3I9;E9Q3I4;Q9Z0R4-2;E9Q3I8;Q3TUF4;Q6NZJ5;Q8C4B5;Q3U2A1;CON__ENSEMBL:ENSBTAP00000001528;D3Z6P4;Q8CGU5;Q6IZF3;F6TCC6;F6U8U1;Q8CJ55;Q8CJ54;F6ZLP6;Q6J1S9;Q6J1T0;F6R6C8;Q9EPX6;Q8CGU2;F6ZX53;Q8CJ62;Q8CJ43	E9Q0N0;Q9Z0R4;E9Q3I5;E9Q3I9;E9Q3I4;Q9Z0R4-2;E9Q3I8	Intersectin-1	Itsn1	E9Q0N0	E9Q0N0
23.418	22.7362	23.0792	23.9966	22.8423	24.2375	21.7119	22.0068	22.3395	24.0084	22.9126	22.7735	+	Cluster 5		5	5	5	42.5	42.5	42.5	17.595	0	176.01	1986000000	82	1.48957	Q4FZH3;E9Q317;O55128;D3Z2N9;D3YY73;D3YY55	Q4FZH3;E9Q317;O55128;D3Z2N9;D3YY73	Histone deacetylase complex subunit SAP18	Sap18;Gm10094	Q4FZH3	Q4FZH3
31.2603	31.2141	31.1792	30.9821	31.0693	31.1581	31.0582	31.1169	31.0484	31.1871	31.0828	31.1637	+	Cluster 1		52	52	2	50.5	50.5	3.1	139.78	0	323.31	37377000000	1304	1.34227	Q6NZM3;E9Q3M3;O08788;Q3TRF1;D3Z2M9;D3YYG9	Q6NZM3;E9Q3M3;O08788	Dynactin subunit 1	Dctn1	Q6NZM3	Q6NZM3
29.9673	29.9354	30.0965	30.1404	30.1176	30.1547	29.9011	29.9319	29.807	29.9351	30.0413	29.7868	+	Cluster 5		123	123	106	30.6	30.6	27.2	564.73	0	323.31	15328000000	953	1.61467	F6U7V1;E9Q401;Q80ZZ5;Q9CTT8;Q3UWJ0;REV__E9PVP2	F6U7V1;E9Q401	Ryanodine receptor 2	Ryr2	F6U7V1	F6U7V1
29.0889	29.1356	29.079	29.0289	28.9434	28.9793	29.0984	29.2843	29.0705	29.2558	29.2867	29.311	+	Cluster 1		25	15	0	54.1	35.2	0	32.495	0	323.31	22318000000	503	2.47475	E9Q452;Q8BSH3;S4R2U0	E9Q452;Q8BSH3;S4R2U0		Tpm1	E9Q452	E9Q452
24.3919	23.8239	24.0978	24.2731	24.2872	24.2713	23.8564	24.0692	23.7788	23.7736	23.3072	23.2836	+	Cluster 4		5	5	5	17	17	17	53.102	0	17.481	1312200000	49	2.128	Q3UIX4;E9Q6E5;Q8C0Z3;Q8CFF2;Q8CGI3;Q9CT17;Q6NSR2;D3Z4B0;F6TN80;D6RE22;Q3TR16;Q8BYD3;B7ZNC5;Q8BV04;F6X2U6;Q3UUW4;F6XR65;Q3URV9	Q3UIX4;E9Q6E5;Q8C0Z3;Q8CFF2;Q8CGI3;Q9CT17;Q6NSR2;D3Z4B0		Srsf11	Q3UIX4	Q3UIX4
29.3993	29.4147	29.4251	29.2134	29.2751	29.232	29.4229	29.2112	29.2997	29.2137	29.0585	29.2048	+	Cluster 3		30	30	30	43.7	43.7	43.7	94.202	0	198.48	9740000000	501	1.89221	E9Q6P5;Q3UFQ5	E9Q6P5;Q3UFQ5		Ttc7b	E9Q6P5	E9Q6P5
25.2942	24.6702	25.0907	24.9793	24.7568	25.1597	25.7555	25.7574	25.5787	25.0683	25.277	25.0759	+	Cluster 2		28	28	28	11.5	11.5	11.5	392.7	0	88.471	1693200000	94	2.0872	E9Q6R7;O08614;Q3TR59;Q3UYS4;Q6P6L2;Q810I5;Q61636;Q8C7R5;Q9D1Z0	E9Q6R7;O08614		Utrn	E9Q6R7	E9Q6R7
29.7072	29.6529	29.6576	29.8705	29.7624	29.6657	29.5618	29.5286	29.6235	29.7045	29.7091	29.6684	+	Cluster 5		25	25	17	69.1	69.1	55.9	47.989	0	230.95	12775000000	414	1.61213	E9QAQ5;Q5KU03;Q9WV60;Q3TB31	E9QAQ5;Q5KU03;Q9WV60	Glycogen synthase kinase-3 beta	Gsk3b	E9QAQ5	E9QAQ5
31.6834	31.9044	31.5671	31.6582	31.766	31.8237	31.0985	31.4804	31.6534	31.3622	31.3684	31.2359	+	Cluster 4		15	15	15	54.9	54.9	54.9	24.146	0	323.31	83009000000	1077	1.41369	Q5M8Q0;E9QAZ2;Q9CZM2;Q3U7D2;B8JKK2	Q5M8Q0;E9QAZ2;Q9CZM2;Q3U7D2	Ribosomal protein L15;60S ribosomal protein L15	Rpl15;Gm10020	Q5M8Q0	Q5M8Q0
27.4071	27.6583	27.5402	27.3432	27.421	27.3781	27.2651	26.865	26.9916	26.9442	27.2183	27.3397	+	Cluster 3		28	28	28	35.7	35.7	35.7	115.95	0	323.31	7981800000	313	1.67956	E9QKZ2;Q91YE6;Q4G0B8;E0CXB2;F6TLX3;Q69ZP1;E0CY46;F6UT58	E9QKZ2;Q91YE6;Q4G0B8;E0CXB2	Importin-9	Ipo9	E9QKZ2	E9QKZ2
29.6772	29.5906	29.9417	29.3552	29.3091	29.3424	29.0936	29.2994	29.4419	29.632	29.2789	29.393	+	Cluster 3		43	29	29	52.1	36.6	36.6	97.272	0	323.31	14141000000	595	1.5445	E9QLL2;Q8BZ98-2;Q8BZ98;Q8BUT2;F2Z460;E0CXZ8	E9QLL2;Q8BZ98-2;Q8BZ98;Q8BUT2	Dynamin-3	Dnm3	E9QLL2	E9QLL2
28.5823	28.4788	28.6009	28.7765	28.8918	28.6283	29.0642	28.7709	28.8608	28.8436	28.9598	28.8947	+	Cluster 2		40	40	1	49.1	49.1	1.6	121.72	0	297.49	6704600000	338	1.84224	E9QN14;Q91Z68	E9QN14		Srgap3	E9QN14	E9QN14
24.3235	25.5388	22.1803	23.9195	21.5254	23.3588	22.6213	22.5112	24.5777	26.7053	26.3345	26.9722	+	Cluster 1		14	14	14	17.7	17.7	17.7	119.68	0	22.258	509800000	39	1.69135	E9QP54;Q8K3E5-2;Q8K3E5;Q8K3E4	E9QP54;Q8K3E5-2;Q8K3E5	Jouberin	Ahi1	E9QP54	E9QP54
26.1238	25.8264	26.0069	23.8442	24.1944	24.6992	24.7272	24.7668	25.1582	25.1829	24.8479	25.7091	+	Cluster 1		8	8	8	10.4	10.4	10.4	137.38	0	23.938	783140000	55	2.8206	E9QP94;Q3TVA9;E6Y2W7;D3Z165;E6Y2W6;Q3TVA9-2;F6VCV9	E9QP94;Q3TVA9;E6Y2W7;D3Z165;E6Y2W6;Q3TVA9-2	Coiled-coil domain-containing protein 136	Ccdc136	E9QP94	E9QP94
31.3527	31.1664	31.2394	31.0107	30.9493	31.1884	31.0854	31.0556	31.0505	31.3051	31.1957	31.3986	+	Cluster 1		46	46	46	51.6	51.6	51.6	129.7	0	323.31	36349000000	1186	1.65305	G5E8R3;Q3TCQ3;E9QPD7;Q3T9S7;Q05920;Q3UFS6;Q62043;Q8BP54	G5E8R3;Q3TCQ3;E9QPD7;Q3T9S7;Q05920;Q3UFS6;Q62043;Q8BP54	Pyruvate carboxylase;Pyruvate carboxylase		G5E8R3	G5E8R3
26.6371	26.2678	27.349	25.9263	25.7665	25.9174	25.726	25.7098	26.0131	25.1615	25.3992	26.2404	+	Cluster 3		13	11	11	39.5	34.2	34.2	52.915	0	65.118	1045800000	95	1.44638	F6WDS8;Q9Z2H2;B1B1E4;Q3UTM5;Q8BRK0	F6WDS8;Q9Z2H2	Regulator of G-protein signaling 6	Rgs6	F6WDS8	F6WDS8
28.6998	28.8912	28.8208	28.4141	28.6551	28.5575	28.6088	28.7698	28.8686	28.8299	28.9565	28.9276	+	Cluster 1		33	33	9	33.3	33.3	12.2	118.87	0	126.77	7307600000	360	1.74295	F8VPU2;E9Q805;Q8R2X2;Q3UY58;Q80VF7;Q8BM51	F8VPU2	FERM		F8VPU2	F8VPU2
28.4764	28.078	27.9273	28.767	28.7737	28.5321	27.9928	28.4156	28.1455	28.5455	28.7991	28.4694	+	Cluster 5		20	20	16	22.8	22.8	19.5	128.22	0	87.549	5247000000	182	1.56787	F8VQH0;Q4JIM5;B2RQ57;B7ZMZ2;Q99P28;Q61055;Q3V2W1;G3UWQ2	F8VQH0;Q4JIM5;B2RQ57;B7ZMZ2	Non-specific protein-tyrosine kinase;Abelson tyrosine-protein kinase 2	Abl2	F8VQH0	F8VQH0
28.2795	27.844	28.1623	27.5674	27.4343	28.0089	27.9186	27.9207	28.0529	28.1523	28.2353	28.3022	+	Cluster 1		42	42	41	37.4	37.4	36.6	177.19	0	159.13	6074000000	330	1.40145	F8VQJ3;P02468;Q3UNG0;Q3UFZ9;Q3TRH4;Q3URV4;Q6PHM1;F6TLW1;F6SFQ3	F8VQJ3;P02468;Q3UNG0	Laminin subunit gamma-1	Lamc1	F8VQJ3	F8VQJ3
25.7011	24.6162	24.9452	24.2851	24.6393	24.4272	25.351	24.5024	24.8745	23.7029	24.4454	23.895	+	Cluster 3		15	9	6	13.9	9	6.8	120.68	0	15.747	697090000	35	1.3238	Q6NXV2;Q3U9N0;Q3U689;Q3TWZ6;Q3TWV2;Q3TLV0;Q3UDQ8;F8WIJ0;Q9JIS8;Q3TPD4;Q3TJM8;Q3TJG5;Q920I2;Q9QY65;F6TQE2	Q6NXV2;Q3U9N0;Q3U689;Q3TWZ6;Q3TWV2;Q3TLV0;Q3UDQ8;F8WIJ0;Q9JIS8;Q3TPD4;Q3TJM8;Q3TJG5	Solute carrier family 12 member 4	Slc12a4	Q6NXV2	Q6NXV2
21.7027	20.8762	21.3231	21.8399	21.2547	21.7187	21.3727	21.8663	20.6794	23.1243	22.9236	22.4231	+	Cluster 2		1	1	1	8.2	8.2	8.2	18.893	0.00093583	2.7943	60700000	6	2.12155	S4R1P7;Q9CYF6;G3UWG7;S4R287;Q9CR27	S4R1P7;Q9CYF6;G3UWG7;S4R287;Q9CR27	WASH complex subunit CCDC53	Ccdc53	S4R1P7	S4R1P7
26.1991	26.6827	26.2033	28.6779	27.5891	27.1176	26.4283	23.3982	24.0002	23.5659	23.2874	25.9776	+	Cluster 4		15	15	10	35.4	35.4	20.6	46.766	0	84.337	1757400000	149	1.69092	G3X8T9;Q91WP6;Q4V9W0;P29621;Q6P4P1;H7BWY0	G3X8T9;Q91WP6	Serine protease inhibitor A3N	Serpina3n	G3X8T9	G3X8T9
30.2644	30.364	30.2546	30.7843	30.3272	30.3305	30.4491	30.4415	30.4377	30.7079	30.7802	30.7063	+	Cluster 2		23	23	6	29.1	29.1	7.1	106.66	0	313.69	22645000000	544	1.57832	Q68FL0;G5E8Y0;G3X9J1;P70414;O35157;Q27PY9;Q9ET74;Q91ZJ7;Q8R505;Q9ET73;Q9ET70	Q68FL0;G5E8Y0;G3X9J1;P70414;O35157;Q27PY9;Q9ET74;Q91ZJ7	Sodium/calcium exchanger 1	Slc8a1	Q68FL0	Q68FL0
23.6849	22.7766	22.6219	22.0406	23.2017	22.0779	23.9789	23.8111	23.2421	23.7014	24.294	24.1238	+	Cluster 1		8	8	8	15	15	15	71.755	0	6.4701	185560000	52	1.71182	G3X9N3;Q3USL6;Q3UPU9	G3X9N3;Q3USL6;Q3UPU9		Pnmal2	G3X9N3	G3X9N3
28.625	28.4731	28.9214	28.459	28.0497	28.1643	27.6174	28.0667	27.7947	28.1681	28.3715	27.7006	+	Cluster 3		5	5	5	36.4	36.4	36.4	15.115	0	48.309	5018300000	207	1.65727	G5E814;Q9D8B4;Q6PBG2	G5E814;Q9D8B4;Q6PBG2	NADH dehydrogenase [ubiquinone] 1 alpha subcomplex subunit 11	Ndufa11	G5E814	G5E814
23.7234	24.2137	23.6363	23.8839	23.5059	23.6516	21.259	21.7811	23.5327	23.5538	23.3435	23.1949	+	Cluster 5		11	9	9	20.7	17.7	17.7	84.332	0	19.268	392620000	27	1.34757	G5E8A0;Q8CI95	G5E8A0;Q8CI95	Oxysterol-binding protein;Oxysterol-binding protein-related protein 11	Osbpl11	G5E8A0	G5E8A0
26.4672	26.392	26.2576	25.9149	26.1089	26.2481	25.9856	25.8019	25.7037	26.2089	25.7819	25.8725	+	Cluster 3		19	19	19	21	21	21	135.97	0	70.27	1344800000	115	1.69493	G5E8J3;Q8K1X1;Q3TDR2	G5E8J3;Q8K1X1	WD repeat-containing protein 11	Wdr11	G5E8J3	G5E8J3
29.0375	28.6181	28.8102	27.5967	27.7971	27.4174	27.6303	28.6427	28.575	28.8768	29.1701	28.9304	+	Cluster 1		10	10	10	34.7	34.7	34.7	49.276	0	48.269	5495600000	112	2.49136	H3BJ97;Q99JR5;Q4FJX7;H3BKM8	H3BJ97;Q99JR5;Q4FJX7	Tubulointerstitial nephritis antigen-like	Tinagl1	H3BJ97	H3BJ97
24.2756	24.2806	23.943	23.3063	23.8934	23.3084	23.6464	23.714	24.0469	22.261	22.8122	23.3152	+	Cluster 3		9	9	9	30.7	30.7	30.7	38.796	0	14.353	193570000	70	2.14507	H3BLL2;Q811I0;H3BJP9;V9GX21;H3BLD0;H3BK16;H3BKR0	H3BLL2;Q811I0;H3BJP9;V9GX21;H3BLD0;H3BK16	ATP synthase mitochondrial F1 complex assembly factor 1	Atpaf1	H3BLL2	H3BLL2
23.1514	21.8833	21.2909	23.791	24.246	23.1038	23.1088	23.9057	23.8175	23.9445	24.3049	24.2936	+	Cluster 2		4	4	2	5	5	2.7	136.48	0	100.49	431680000	69	1.82986	H9H9S3;Q3URW5;Q80TX6;Q9R0G7;H3BKH5	H9H9S3;Q3URW5;Q80TX6;Q9R0G7	Zinc finger E-box-binding homeobox 2	Zeb2	H9H9S3	H9H9S3
30.4472	30.4641	30.1647	30.3427	30.2953	30.45	29.8797	29.9113	30.2149	30.2841	30.1523	30.1782	+	Cluster 5		14	14	14	59.2	59.2	59.2	23.072	0	240.79	34045000000	620	1.45082	I7HLV2;Q3THJ6;Q6ZWV3;P86048;F6RUE0;B7FAU6;O89059	I7HLV2;Q3THJ6;Q6ZWV3;P86048	60S ribosomal protein L10;60S ribosomal protein L10-like	Rpl10;Rpl10l	I7HLV2	I7HLV2
23.1253	23.7166	23.0499	25.0651	24.4611	24.6438	22.1449	24.0464	23.3331	23.9493	24.2252	23.7894	+	Cluster 5		8	8	5	11.5	11.5	7.2	91.668	0	18.615	330660000	37	1.53652	Q8CIM9;Q60818;J3QN85;P16092-6;P16092;P16092-3;P16092-4;P16092-5;P16092-2;Q8CBY7;Q61565;Q3TJ05;D3Z4V6;Q9R1A2;Q9JJ17	Q8CIM9;Q60818;J3QN85;P16092-6;P16092;P16092-3;P16092-4;P16092-5;P16092-2;Q8CBY7	Fibroblast growth factor receptor;Fibroblast growth factor receptor 1	Fgfr1	Q8CIM9	Q8CIM9
24.1972	24.4276	24.4103	24.7625	24.4387	24.5086	23.7216	24.5479	24.2525	23.3286	23.7897	23.9412	+	Cluster 4		7	7	7	17.7	17.7	17.7	50.636	0	14.331	360620000	45	1.5642	K3W4Q9;Q8BH60-2;Q8BH60	K3W4Q9;Q8BH60-2;Q8BH60	Golgi-associated PDZ and coiled-coil motif-containing protein	Gopc	K3W4Q9	K3W4Q9
33.0265	33.1472	33.1652	32.8536	32.9657	32.8448	33.0978	33.1271	33.134	33.1886	33.1749	32.9931	+	Cluster 1		23	23	23	71.7	71.7	71.7	54.272	0	323.31	179970000000	2253	1.90011	O08749;Q3TIE8	O08749;Q3TIE8	Dihydrolipoyl dehydrogenase		O08749	O08749
25.9948	26.0923	25.8205	25.774	25.5989	25.3697	26.3424	26.2038	25.6359	26.4428	26.1354	26.1904	+	Cluster 1		8	8	8	31.5	31.5	31.5	37.605	0	43.653	1260500000	72	1.34621	O08915;D3YW40	O08915;D3YW40	AH receptor-interacting protein	Aip	O08915	O08915
27.4314	27.2862	27.207	26.9543	27.1059	27.2575	27.1885	26.9172	27.3087	26.8451	26.9226	26.8224	+	Cluster 3		41	41	40	53.3	53.3	52.2	91.006	0	275.17	13540000000	528	1.53779	Q3UKJ6;Q3TFE5;O35286;Q497W9;Q3UDX4;Q3THD5	Q3UKJ6;Q3TFE5;O35286;Q497W9;Q3UDX4	Pre-mRNA-splicing factor ATP-dependent RNA helicase DHX15	Dhx15	Q3UKJ6	Q3UKJ6
21.906	22.3278	21.52	21.2874	21.8077	22.1464	21.0435	21.1172	21.9904	24.3982	24.8574	24.2465	+	Cluster 2		6	6	6	9.5	9.5	9.5	66.803	0	5.1765	92658000	8	4.15086	O35668-2;O35668;G3UZT4;G3UYE4	O35668-2;O35668;G3UZT4	Huntingtin-associated protein 1	Hap1	O356682	O35668-2
23.1637	23.9925	21.5327	23.3679	23.3255	23.0196	23.9517	23.9713	23.7172	21.2366	21.1521	21.8422	+	Cluster 4		3	3	3	6.3	6.3	6.3	46.347	0.00068009	3.0213	92644000	9	1.97699	O35684;E0CYW0	O35684	Neuroserpin	Serpini1	O35684	O35684
24.8444	24.327	21.1918	25.0986	24.7766	24.9957	21.8355	22.1723	21.1627	21.1415	23.7721	21.2181	+	Cluster 4		2	2	2	12.1	12.1	12.1	21.448	0	21.306	206430000	23	1.30497	Q3UKZ1;Q3U5S6;O35988	Q3UKZ1;Q3U5S6;O35988	Syndecan;Syndecan-4	Sdc4	Q3UKZ1	Q3UKZ1
28.6343	28.7116	28.9631	28.3619	28.6216	28.4713	27.9898	28.3128	28.4685	28.3689	28.2556	28.5851	+	Cluster 5		17	16	16	56.9	55.1	55.1	41.171	0	118.13	7211100000	328	1.3236	Q8BPF9;Q545V8;O54833;Q8CDH5;Q8CEL6	Q8BPF9;Q545V8;O54833	Casein kinase II subunit alpha	Csnk2a2	Q8BPF9	Q8BPF9
30.3536	30.7103	30.5681	30.6334	30.8406	30.7204	30.7652	30.843	30.7753	30.7556	30.9538	31.0491	+	Cluster 2		9	9	5	65.3	65.3	43.8	12.345	0	254.1	23561000000	298	1.37274	O55042-2;O55042	O55042-2;O55042	Alpha-synuclein	Snca	O550422	O55042-2
22.7851	21.4958	21.6855	24.6757	23.5304	23.0967	24.5174	23.056	23.0267	22.4435	21.934	22.6697	+	Cluster 4		29	29	29	75.3	75.3	75.3	54.831	0	323.31	7117900000	199	1.41088	Q3TS38;O70475;Q3TJE8;Q3UIZ1;Q3TJ71;D3Z3F7;Q3TI06;D3YXP9;F6ZQT4	Q3TS38;O70475;Q3TJE8;Q3UIZ1;Q3TJ71;D3Z3F7;Q3TI06	UDP-glucose 6-dehydrogenase	Ugdh	Q3TS38	Q3TS38
27.1822	27.02	27.0826	25.6515	26.4405	26.4867	26.737	26.7579	27.0261	26.6724	26.472	27.067	+	Cluster 1		14	13	13	13.6	12.9	12.9	153.94	0	55.732	1636000000	142	1.52009	Q8R5G0;Q8CFA3;Q3TPN0;O88322;Q3US45;Q8C6Z2	Q8R5G0;Q8CFA3;Q3TPN0;O88322;Q3US45;Q8C6Z2	Nidogen-2	Nid2;NID-2	Q8R5G0	Q8R5G0
26.766	26.7897	25.9828	27.315	27.4852	27.0487	26.9658	26.6907	26.8181	26.5597	26.4823	26.5348	+	Cluster 4		10	8	8	19	14.7	14.7	70.35	0	30.471	1892500000	122	1.63741	O88428;Q9QYS0	O88428;Q9QYS0	Bifunctional 3-phosphoadenosine 5-phosphosulfate synthase 2;Sulfate adenylyltransferase;Adenylyl-sulfate kinase	Papss2	O88428	O88428
28.4652	28.7832	28.4751	28.7782	28.6223	28.6637	28.5519	28.7111	28.5997	29.2199	28.9746	29.0956	+	Cluster 2		7	7	7	49.7	49.7	49.7	20.503	0	57.786	8012700000	202	2.5159	Q8CF81;Q3UGW4;O88696	Q8CF81;Q3UGW4;O88696	ATP-dependent Clp protease proteolytic subunit;ATP-dependent Clp protease proteolytic subunit		Q8CF81	Q8CF81
23.9593	22.8636	22.6451	24.7883	24.2692	24.3787	24.3132	24.2962	24.7209	23.6901	24.6009	24.021	+	Cluster 2		3	3	3	31.6	31.6	31.6	11.173	0.0002796	3.4037	216440000	20	1.60388	Q543T5;O88745	Q543T5;O88745	Scrapie-responsive protein 1	Scrg1	Q543T5	Q543T5
23.6094	23.3454	22.6895	23.0068	22.8787	22.4339	22.9534	22.8527	23.2142	21.8323	20.8522	21.9848	+	Cluster 3		12	12	12	56.7	56.7	56.7	29.473	0	165.36	2381700000	75	2.23283	O88796;Q3TF81;Q6P6M0;Q8K238	O88796;Q3TF81;Q6P6M0;Q8K238	Ribonuclease P protein subunit p30	Rpp30	O88796	O88796
22.8473	22.0559	23.2292	22.3702	22.2076	22.9101	22.0563	21.4011	21.0021	23.7002	23.0605	23.2741	+	Cluster 1		11	10	10	11.4	10.6	10.6	119.03	0	5.3796	152060000	23	2.07973	O89032-3;O89032-2;O89032	O89032-3;O89032-2;O89032	SH3 and PX domain-containing protein 2A	Sh3pxd2a	O890323	O89032-3
24.6315	24.5739	23.5274	26.8539	26.8143	27.0166	25.1975	25.8584	22.8271	23.4185	22.1704	22.1018	+	Cluster 4		25	22	7	17.5	16.6	6.2	192.91	0	96.866	712450000	78	2.47722	P01029;B2RXW7;B2RWX2;Q9QUF9;Q3TYN1;Q3TAT4;Q9Z0D8;Q9QUF7;Q9Z0J3;Q9QUF8;V9GZK9;Q62238;Q6P3Y0;O88305;G3UZS2;Q62237	P01029;B2RXW7;B2RWX2	Complement C4-B;Complement C4 beta chain;Complement C4 alpha chain;C4a anaphylatoxin;Complement C4 gamma chain	C4b	P01029	P01029
24.3693	24.2279	24.1931	24.4123	24.2413	24.3766	24.4178	24.3958	23.8028	25.1779	24.7848	24.8238	+	Cluster 2		4	4	4	10.6	10.6	10.6	44.959	0	7.4713	315790000	33	1.93664	P07934;D3Z472	P07934;D3Z472	Phosphorylase b kinase gamma catalytic chain		P07934	P07934
30.2638	30.3736	30.1183	30.4831	30.3908	30.2489	30.2255	30.1137	30.1673	29.9073	30.1024	29.9864	+	Cluster 4		56	54	54	64.2	62.5	62.5	92.489	0	323.31	62576000000	1949	1.88696	Q91V38;Q3UAD6;P08113;Q3UBU0;Q3TUD6;Q8CCY5;F7C312;Q8C2R2;Q9CW12	Q91V38;Q3UAD6;P08113;Q3UBU0;Q3TUD6;Q8CCY5;F7C312	Endoplasmin	Hsp90b1	Q91V38	Q91V38
30.5407	30.863	30.4275	30.4061	30.234	30.1059	30.7467	31.1006	30.9259	31.2638	31.5202	31.0847	+	Cluster 1		16	16	16	50.5	50.5	50.5	35.852	0	323.31	26029000000	362	2.96539	Q6GTX3;Q4FK40;Q3UBS0;Q3TXU4;P08226;Q3TX45;Q3UEE7;G3UZT1;G3UWN5;G3UZM8;E9Q327;Q3UF21;G3UWW2;D3YUF0;D3Z2C5;CON__Q03247;Q3KP75;Q8VHG0	Q6GTX3;Q4FK40;Q3UBS0;Q3TXU4;P08226;Q3TX45;Q3UEE7;G3UZT1;G3UWN5	Apolipoprotein E	Apoe	Q6GTX3	Q6GTX3
26.0526	25.9018	24.2697	22.7345	22.297	22.0711	25.9773	25.7187	25.8597	24.1926	25.8644	24.7807	+	Cluster 1		11	11	11	11.4	11.4	11.4	150.89	0	44.737	508640000	85	3.01712	Q3U3Q7;Q3TU20;P09470;Q5XK22;Q8K233;F6QCP8;P09470-2;Q61265;Q7TSV8;D0G895	Q3U3Q7;Q3TU20;P09470;Q5XK22;Q8K233;F6QCP8;P09470-2	Angiotensin-converting enzyme;Angiotensin-converting enzyme		Q3U3Q7	Q3U3Q7
22.7645	22.3736	24.0875	23.1319	24.0799	23.8722	22.7563	23.2548	23.4497	22.3196	21.8164	22.0315	+	Cluster 4		3	2	2	3.3	2.3	2.3	103.72	0.00054825	3.1227	166280000	11	1.40385	Q3U4N8;Q3U1X4;Q6NXV8;Q3UKC6;Q3U3W0;Q3U210;Q3U1Y3;Q0P635;P09581;Q3TBH6;Q3TAZ7	Q3U4N8;Q3U1X4;Q6NXV8;Q3UKC6;Q3U3W0;Q3U210;Q3U1Y3;Q0P635;P09581	Receptor protein-tyrosine kinase;Macrophage colony-stimulating factor 1 receptor	Csf1r	Q3U4N8	Q3U4N8
34.5038	34.6029	34.2015	34.6181	34.7449	34.8021	34.4581	34.4268	34.5969	34.3177	34.4275	34.0484	+	Cluster 4		31	31	0	73.4	73.4	0	50.113	0	323.31	811260000000	5636	1.36364	Q58E64;Q3UA81;P10126;D3YZ68;D3Z3I8	Q58E64;Q3UA81;P10126;D3YZ68	Elongation factor 1-alpha;Elongation factor 1-alpha 1	Eef1a1	Q58E64	Q58E64
29.9146	30.0923	29.8106	29.7939	29.9673	30.0392	29.8893	29.5057	29.7394	29.3191	29.4084	29.6862	+	Cluster 4		6	6	6	35.1	35.1	35.1	16.605	0	100.95	36510000000	455	1.59213	P14115	P14115	60S ribosomal protein L27a	Rpl27a	P14115	P14115
29.4713	29.4924	29.5476	29.5363	29.5146	29.5714	29.4396	29.5108	29.6108	29.4327	29.2858	29.3579	+	Cluster 4		34	34	34	60.4	60.4	60.4	60.718	0	323.31	18581000000	747	1.60438	P14685;Q8BK46;Q3ULJ5;Q3U5M8;F7B7L8	P14685;Q8BK46;Q3ULJ5;Q3U5M8	26S proteasome non-ATPase regulatory subunit 3	Psmd3	P14685	P14685
32.5786	32.4199	32.3032	32.6358	32.7295	32.7215	32.7679	32.5494	32.7161	32.6043	32.5056	32.5669	+	Cluster 4		93	90	90	50.5	49.6	49.6	270.25	0	323.31	104070000000	3587	1.45698	P14873;B2RQQ5;Q8CFR9;A0PJ96;Q3TZM8;Q3TYV8;Q3UPV4;Q3UF78;Q8CAI9	P14873;B2RQQ5	Microtubule-associated protein 1B;MAP1B heavy chain;MAP1 light chain LC1	Map1b	P14873	P14873
33.6048	33.7252	33.7594	33.3665	33.3896	33.5915	33.3358	33.526	33.3851	33.2233	33.4633	33.5151	+	Cluster 3		28	28	12	72.4	72.4	41.8	42.119	0	323.31	177140000000	3167	1.31814	P15105;D3YVK1;D3Z121	P15105	Glutamine synthetase	Glul	P15105	P15105
30.1977	30.2398	29.8647	30.4288	30.3329	30.3549	30.3048	30.446	30.3919	30.099	30.2157	30.1519	+	Cluster 4		37	36	33	50.1	49.3	45.3	83.56	0	323.31	19505000000	806	1.46027	P16054;Q8C944	P16054	Protein kinase C epsilon type	Prkce	P16054	P16054
33.9573	33.8526	33.7325	33.538	33.5591	33.6286	33.5778	33.5217	33.4173	33.5717	33.6691	33.8511	+	Cluster 3		24	22	21	58.1	56.3	54.5	36.572	0	323.31	228560000000	2313	1.80843	P16125;D3Z7F0;Q5M8R7	P16125;D3Z7F0	L-lactate dehydrogenase B chain;L-lactate dehydrogenase	Ldhb	P16125	P16125
29.3007	29.1269	28.7788	29.2474	29.0717	29.2377	29.4383	29.6164	29.3119	29.5619	29.5163	29.5329	+	Cluster 2		29	15	14	54	34.6	32.9	69.641	0	182.6	9501300000	566	1.64203	P17156;B7U582	P17156;B7U582	Heat shock-related 70 kDa protein 2	Hspa2	P17156	P17156
33.8277	33.9264	34.0185	33.8346	33.954	33.756	33.837	33.844	33.9013	34.0486	34.0372	34.0427	+	Cluster 1		60	60	51	64.4	64.4	58	102.3	0	323.31	294660000000	6959	1.44354	Q6GQU1;Q3TJE3;P17710-3;G3UVV4;P17710-4;P17710;Q3UPC4;P17710-2;Q3UE51;Q3TTB4;D3YYR4;D3Z365;B4YB29;D3Z105;F6QD41	Q6GQU1;Q3TJE3;P17710-3;G3UVV4;P17710-4;P17710;Q3UPC4;P17710-2;Q3UE51;Q3TTB4	Hexokinase;Hexokinase-1	Hk1	Q6GQU1	Q6GQU1
29.5361	29.4709	29.4291	29.4394	29.6029	29.6415	29.6946	29.7033	29.6084	29.3607	29.3793	29.5205	+	Cluster 2		16	16	16	46.1	46.1	46.1	44.953	0	323.31	20132000000	667	1.64541	Q3UCD9;Q3U7P0;Q3TWR6;Q3TWD0;P18242;Q3U7I9;Q3U8W5;Q3U651;Q3TXL5;Q3TJN3;Q8C243;Q3TWL1;Q3UC89;Q3UCW4;Q3UAQ1;F6Y6L6;Q3TIR0;Q8VCK2;F8WIR1;Q05BF3	Q3UCD9;Q3U7P0;Q3TWR6;Q3TWD0;P18242;Q3U7I9;Q3U8W5;Q3U651;Q3TXL5;Q3TJN3;Q8C243;Q3TWL1;Q3UC89;Q3UCW4;Q3UAQ1;F6Y6L6;Q3TIR0;Q8VCK2;F8WIR1	Cathepsin D	Ctsd	Q3UCD9	Q3UCD9
32.2304	32.4074	31.6041	32.9323	32.7121	32.5985	32.662	32.6018	32.7231	32.541	32.4077	32.5375	+	Cluster 4		55	55	1	87.8	87.8	4.1	53.687	0	323.31	303160000000	3562	1.48641	Q5FWJ3;Q3U6S1;P20152;Q3V2S4;Q3TWV0;Q3UAX1;Q3UD36;A4IF59;A2AKJ2	Q5FWJ3;Q3U6S1;P20152;Q3V2S4;Q3TWV0;Q3UAX1;Q3UD36;A4IF59	Vimentin	Vim	Q5FWJ3	Q5FWJ3
25.5825	25.4245	26.8021	26.1203	25.0797	22.0833	20.6851	21.0999	22.1266	21.9964	22.7497	21.4236	+	Cluster 4		9	1	1	21	2	2	52.826	0.0020858	2.4851	347560000	9	2.24441	Q8C8H5;P22723;Q8C7N0	Q8C8H5;P22723;Q8C7N0	Gamma-aminobutyric acid receptor subunit gamma-2	Gabrg2	Q8C8H5	Q8C8H5
30.8388	30.9618	30.325	30.4203	30.3932	30.2719	31.0081	30.8166	30.9803	31.0387	31.1841	31.1966	+	Cluster 1		15	15	15	44	44	44	43.004	0	323.31	26570000000	575	2.30266	P23242;Q7TMQ1;Q8C4N2;Q9CT20;Q6T9D4	P23242;Q7TMQ1	Gap junction alpha-1 protein;Gap junction protein	Gja1	P23242	P23242
29.4427	29.5467	29.49	29.5513	29.5539	29.3359	29.6911	29.7309	29.9507	29.4326	29.5005	29.6995	+	Cluster 2		34	22	22	49.3	35.3	35.3	69.406	0	267.03	11848000000	346	1.38593	Q4KML7;Q3UL48;P26040;Q3UXR4;Q3TCP5;Q8CBU4	Q4KML7;Q3UL48;P26040;Q3UXR4;Q3TCP5;Q8CBU4	Ezrin	Ezr	Q4KML7	Q4KML7
27.1572	27.4398	27.1724	27.5564	27.6169	27.6793	27.0475	26.2692	27.3798	25.9118	26.1443	26.5591	+	Cluster 4		8	8	8	23.9	23.9	23.9	35.139	0	78.365	1888500000	79	2.27934	Q3UN28;P26339	Q3UN28;P26339	Chromogranin-A;Pancreastatin;Beta-granin;WE-14;Catestatin;GE-25;Serpinin-RRG;Serpinin;p-Glu serpinin precursor	Chga	Q3UN28	Q3UN28
31.3158	31.1622	30.646	31.3785	31.4584	31.5949	31.6752	31.3959	31.6608	31.612	31.4516	31.7185	+	Cluster 2		41	41	15	45.6	45.6	20.9	117.34	0	323.31	44861000000	1109	1.41136	P27546-2;P27546;P27546-3;Q78TF3	P27546-2;P27546;P27546-3	Microtubule-associated protein 4	Map4	P275462	P27546-2
23.6807	24.0677	24.0375	23.0267	22.8416	23.0454	23.8985	24.2291	24.3631	24.3176	24.0174	24.4874	+	Cluster 1		5	5	5	15.5	15.5	15.5	39.809	0	9.4039	219710000	54	3.6544	Q3UKR1;Q3TSV1;P28654;Q6LAK9	Q3UKR1;Q3TSV1;P28654	Decorin	Dcn	Q3UKR1	Q3UKR1
27.8287	25.6505	27.1994	24.7761	23.7168	24.6493	24.6263	25.0341	23.4811	24.8645	23.8919	24.5879	+	Cluster 3		24	23	23	36.5	35.3	35.3	77.546	0	85.357	2659100000	134	1.98031	Q53YN4;Q3UNG2;Q3TGE4;P28867;P28867-2;Q1MX43;Q1MX42;Q1MX41;Q1MX40;Q80UN7;F1DGF6;Q3TT74;Q920N8;B1AYX8;REV__Q9CS87;REV__Q9CSI0;REV__Q8BK20;Q8CAV6;REV__E9Q9T6;REV__Q6ZPL9;REV__Q810A4;A6H667;Q02111	Q53YN4;Q3UNG2;Q3TGE4;P28867;P28867-2;Q1MX43;Q1MX42;Q1MX41;Q1MX40;Q80UN7;F1DGF6	Protein kinase C delta type;Protein kinase C delta type;Protein kinase C delta type regulatory subunit;Protein kinase C delta type catalytic subunit;Protein kinase C	Prkcd	Q53YN4	Q53YN4
30.204	30.1952	29.994	30.1121	30.3001	30.0583	30.0711	30.0597	30.049	29.9448	29.9096	29.8898	+	Cluster 4		32	32	12	60.2	60.2	31.3	70.669	0	323.31	44141000000	992	1.41503	Q8BN32;Q3U8U8;P29341;Q99KL3;Q9DBE3;Q05DT1;F6ZAX1;B2RXY9;A2A5N3;Q921B8	Q8BN32;Q3U8U8;P29341;Q99KL3	Polyadenylate-binding protein;Polyadenylate-binding protein 1	Pabpc1	Q8BN32	Q8BN32
27.8558	27.7782	27.6507	27.8105	27.8805	27.5511	27.4521	27.5584	27.438	27.4388	27.5625	27.4351	+	Cluster 4		11	11	11	53.6	53.6	53.6	24.106	0	94.518	3836000000	225	1.70803	Q0PD35;P35282;Q6A0C7;P59266	Q0PD35;P35282;Q6A0C7	Ras-related protein Rab-21	Rab21	Q0PD35	Q0PD35
29.3956	29.4546	29.0872	29.5661	29.5719	29.5578	29.3113	29.376	29.3379	29.1133	29.3775	29.1687	+	Cluster 4		31	31	31	72.3	72.3	72.3	48.647	0	321.11	19837000000	856	1.36452	P46471;Q8BVQ9;Q3UIH5;Q3U5V3	P46471;Q8BVQ9;Q3UIH5;Q3U5V3	26S protease regulatory subunit 7	Psmc2	P46471	P46471
26.8627	26.9063	27.1371	26.9225	27.1204	26.7489	26.7643	26.7385	26.9986	26.2924	26.5739	26.5849	+	Cluster 4		24	24	24	44.9	44.9	44.9	76.722	0	181.9	5057300000	169	1.64392	P47856-2;P47856;Q3V0X4;Q9Z2Z9;D3YYD9;D3YYE0	P47856-2;P47856	Glutamine--fructose-6-phosphate aminotransferase [isomerizing] 1	Gfpt1	P478562	P47856-2
27.16	27.0785	27.9255	26.4795	26.2355	26.0709	26.184	26.395	26.5496	27.3065	26.2731	26.581	+	Cluster 3		33	33	2	17.5	17.5	0.9	230.08	0	70.512	1854300000	140	1.5879	P49025-4;F6SBR5;E9QL53;P49025-3;P49025;D3Z1U0;D3YU89	P49025-4;F6SBR5;E9QL53;P49025-3;P49025;D3Z1U0;D3YU89	Citron Rho-interacting kinase	Cit	P490254	P49025-4
25.2969	25.3171	24.8946	25.437	25.6586	25.4973	24.5184	25.1314	24.5012	24.9138	24.5732	25.353	+	Cluster 4		3	3	3	30.2	30.2	30.2	10.194	0	4.4255	931380000	57	1.3093	Q5EAT0;P49962;D3YZX8;Q3UIK3	Q5EAT0;P49962;D3YZX8;Q3UIK3	Signal recognition particle 9 kDa protein	Srp9	Q5EAT0	Q5EAT0
27.8641	28.1668	27.8569	28.6531	28.2421	28.1503	29.0146	28.5873	28.5625	28.6916	28.8607	29.1909	+	Cluster 2		3	3	3	40.2	40.2	40.2	10.728	0	259.02	24869000000	514	2.24054	Q3UY00;P50114	Q3UY00;P50114	Protein S100;Protein S100-B	S100b	Q3UY00	Q3UY00
24.8284	24.8372	24.321	24.8187	25.3309	25.0057	24.9465	25.053	25.599	24.1642	24.6801	23.834	+	Cluster 4		12	8	0	15.4	10.1	0	84.474	0	6.3328	462960000	27	1.50855	Q790S0;Q8K4W8;Q6PGA5;P51791-2;P51791;Q8BQG0	Q790S0;Q8K4W8;Q6PGA5;P51791-2;P51791	Chloride channel protein;H(+)/Cl(-) exchange transporter 3	Clcn3	Q790S0	Q790S0
28.7262	28.585	28.509	28.517	28.6276	28.6802	28.6012	28.4045	28.341	28.217	28.4605	28.1539	+	Cluster 4		26	26	26	25.1	25.1	25.1	150.95	0	167.15	6459600000	397	1.44413	P51830;E9Q706;Q3UWC8	P51830;E9Q706	Adenylate cyclase type 9	Adcy9	P51830	P51830
32.3214	32.4044	32.2222	32.1888	32.2167	32.096	32.0206	32.0997	32.0329	32.19	32.4032	32.1256	+	Cluster 5		24	11	11	67.8	30.9	30.9	32.931	0	220.22	83710000000	2157	1.36304	Q545A2;P51881;B0LAB5	Q545A2;P51881	ADP/ATP translocase 2;ADP/ATP translocase 2		Q545A2	Q545A2
25.7854	25.2062	24.9843	26.1987	25.7868	26.4443	25.4489	25.3522	25.1958	25.2644	25.1123	25.1979	+	Cluster 4		4	4	4	20.6	20.6	20.6	21.53	0	22.166	686940000	45	1.98163	P51910	P51910	Apolipoprotein D	Apod	P51910	P51910
23.26	22.6817	22.5847	22.4058	22.4703	21.5167	22.7668	22.4129	22.5659	21.8512	22.0699	21.7872	+	Cluster 3		4	4	4	22	22	22	37.859	0	7.4908	68269000	13	1.42968	Q544L9;P52795	Q544L9;P52795	Ephrin-B1	Efnb1	Q544L9	Q544L9
30.9955	30.9979	30.3416	31.4265	31.4272	30.8176	31.5706	31.282	31.7187	31.4476	31.766	31.7339	+	Cluster 2		7	7	7	19.5	19.5	19.5	34.436	0	220.62	62848000000	487	1.5545	P55088;P55088-3;Q50H70;P55088-2;Q8BR89;Q8K4M1;Q3V388	P55088;P55088-3;Q50H70;P55088-2;Q8BR89	Aquaporin-4	Aqp4	P55088	P55088
32.4518	32.4504	32.6583	32.4179	32.2859	32.4149	32.5055	32.5977	32.2814	32.6385	32.8291	32.6466	+	Cluster 1		11	11	11	23.4	23.4	23.4	59.592	0	323.31	140240000000	1637	1.30182	Q8C7W8;Q8C3T7;Q543U3;P56564;Q99NG1;D3YY51;Q3TXM3;B2RQX4;O35544	Q8C7W8;Q8C3T7;Q543U3;P56564	Amino acid transporter;Excitatory amino acid transporter 1	Slc1a3	Q8C7W8	Q8C7W8
28.5544	28.436	28.4798	28.8022	28.6888	28.6058	28.7469	28.6717	28.458	28.3854	28.2109	28.4353	+	Cluster 4		28	28	28	33.7	33.7	33.7	100.55	0	193.56	6011700000	451	1.70333	Q80UI9;Q3TDI2;P56695;Q3UN10;Q3UMA8;F7D926	Q80UI9;Q3TDI2;P56695;Q3UN10;Q3UMA8	Wolframin	Wfs1	Q80UI9	Q80UI9
24.7252	24.4613	23.5826	23.9875	25.1358	24.5725	24.0552	24.622	25.015	21.8248	23.4918	22.2366	+	Cluster 4		5	5	5	44.2	44.2	44.2	21.366	0	29.319	1630900000	44	1.88715	Q9D002;Q9CZE1;Q545N1;P56873;E0CYU9	Q9D002;Q9CZE1;Q545N1;P56873	Sjoegren syndrome/scleroderma autoantigen 1 homolog	Sssca1	Q9D002	Q9D002
32.8736	32.9424	32.5781	33.0834	33.0903	32.9348	32.7203	32.6912	32.8121	32.5444	32.6085	32.337	+	Cluster 4		55	55	54	72	72	70.9	95.267	0	323.31	278430000000	4120	2.14168	Q3UDC8;P58252;Q3UZ14;Q3UMI7;Q3TX47;Q3TK17;Q3TLB1;Q3TJZ1;Q8BMA8;Q3UBL9;Q3TWX1;Q6P9L9;Q8C153;Q3TW58;Q3TSK4;Q3TPG2;Q99LT6;Q61509;O89069;O89070	Q3UDC8;P58252;Q3UZ14;Q3UMI7;Q3TX47;Q3TK17;Q3TLB1;Q3TJZ1;Q8BMA8;Q3UBL9;Q3TWX1;Q6P9L9;Q8C153;Q3TW58;Q3TSK4	Elongation factor 2	Eef2	Q3UDC8	Q3UDC8
24.294	23.9332	24.704	23.8133	24.6079	24.1967	22.6358	23.9579	24.2588	21.703	23.3778	22.0495	+	Cluster 4		4	4	4	15.2	15.2	15.2	37.167	0	6.434	387330000	23	1.54875	Q571E6;Q8K2U6;Q3US32;Q5SPX8;P58802;Q8CI62	Q571E6;Q8K2U6;Q3US32;Q5SPX8;P58802;Q8CI62	TBC1 domain family member 10A	Tbc1d10a	Q571E6	Q571E6
28.2432	28.3707	28.4406	28.566	28.6344	28.3841	28.4314	28.4314	28.4279	28.0678	28.2097	28.1223	+	Cluster 4		12	12	5	32.6	32.6	14	48.968	0	96.942	8675300000	314	2.43706	Q3TQR3;P59325;Q8BVV6;Q05CM5;Q3TKY2;Q05CY6;Q3TT65;Q6PHA6;Q05C65	Q3TQR3;P59325;Q8BVV6;Q05CM5;Q3TKY2;Q05CY6;Q3TT65;Q6PHA6;Q05C65	Eukaryotic translation initiation factor 5	Eif5	Q3TQR3	Q3TQR3
21.702	22.4521	21.5475	22.7867	22.7223	23.0417	21.9673	22.9652	22.9673	22.7698	22.9547	23.201	+	Cluster 2		8	8	8	7.5	7.5	7.5	127.71	0	6.1382	131430000	22	1.36136	P59470;Q3TMK3	P59470	DNA-directed RNA polymerase III subunit RPC2	Polr3b	P59470	P59470
24.7369	24.2359	24.7044	23.7714	24.2483	23.9724	24.9272	24.6399	24.1534	24.8745	24.6922	24.6479	+	Cluster 1		3	3	3	25	25	25	18.607	0	19.11	359340000	54	1.31878	P60824;D3YU80;K4DI65	P60824;D3YU80;K4DI65	Cold-inducible RNA-binding protein	Cirbp	P60824	P60824
31.754	31.5939	31.5977	31.3023	31.1675	31.3789	31.3876	31.2931	31.3345	31.6823	31.5263	31.5902	+	Cluster 1		30	30	30	75	75	75	56.451	0	323.31	47722000000	1644	2.85496	P61922;Q3V1S0;P61922-2;F7C9G3;Q3TUE8;Q3U0M2;F6RN86	P61922;Q3V1S0;P61922-2	4-aminobutyrate aminotransferase		P61922	P61922
29.064	28.9733	28.9519	28.7173	28.745	28.8983	28.8453	28.5751	28.9237	28.7054	28.5002	28.4099	+	Cluster 3		18	6	6	59	26.9	26.9	37.186	0	125.15	7967500000	249	1.72862	P62141	P62141	Serine/threonine-protein phosphatase PP1-beta catalytic subunit	Ppp1cb	P62141	P62141
30.7551	30.7657	30.7036	30.4308	30.6469	30.4967	30.5897	30.5115	30.7407	29.9422	30.3619	30.4741	+	Cluster 3		18	18	18	65.8	65.8	65.8	18.431	0	253.55	70874000000	666	1.45636	Q3UC02;Q9DB79;P62281;Q9D0P6;Q9CW75	Q3UC02;Q9DB79;P62281;Q9D0P6	40S ribosomal protein S11	Rps11	Q3UC02	Q3UC02
29.8477	29.8926	29.5346	30.2543	29.8777	29.902	29.6549	29.707	29.8629	29.5381	29.6231	29.5136	+	Cluster 4		5	5	5	30.4	30.4	30.4	13.742	0	15.292	34746000000	282	1.34934	Q58EA6;P62852	Q58EA6;P62852	40S ribosomal protein S25	Rps25	Q58EA6	Q58EA6
31.8616	31.6719	31.7987	31.5062	31.7591	31.6261	31.6404	31.5577	31.4869	31.4095	31.5761	31.4344	+	Cluster 4		17	11	8	70.3	49.1	41.2	37.331	0	323.31	85355000000	1816	1.52116	Q3U9V4;P62880;E9QKR0;D3YZX3;D3Z1M1;D3Z1T4;E9PWM7;V9GWY1;Q9QWG2	Q3U9V4;P62880;E9QKR0;D3YZX3;D3Z1M1;D3Z1T4	Guanine nucleotide-binding protein G(I)/G(S)/G(T) subunit beta-2	Gnb2	Q3U9V4	Q3U9V4
29.8707	29.7843	30.5212	29.4366	29.5211	29.4452	29.3799	29.4866	29.6764	29.609	29.6173	29.8151	+	Cluster 3		11	11	11	41.1	41.1	41.1	38.765	0	132.34	12920000000	374	1.35846	Q3V331;Q3UG14;P62881-2;P62881;Q9CU21;Q3TSE8	Q3V331;Q3UG14;P62881-2;P62881	Guanine nucleotide-binding protein subunit beta-5	Gnb5	Q3V331	Q3V331
27.3753	27.3038	26.5572	28.0501	27.5275	27.4432	27.229	26.6972	27.0624	27.0256	26.4913	26.6133	+	Cluster 4		18	18	7	67.1	67.1	32	35.73	0	323.31	13246000000	182	1.33798	Q3UBT1;P62960;Q810K5;Q60951;Q71V06;A2BGG7;Q8BRJ5;B2RUF0;Q9Z2C8-2;Q9Z2C8;Q497N3;Q9CTL4	Q3UBT1;P62960;Q810K5;Q60951;Q71V06;A2BGG7	Nuclease-sensitive element-binding protein 1	Ybx1	Q3UBT1	Q3UBT1
29.7189	29.6245	29.6084	29.5552	29.8589	29.7571	29.7333	29.5788	29.406	28.8874	29.3956	29.1006	+	Cluster 4		6	6	6	27.3	27.3	27.3	19.462	0	172.83	25381000000	517	1.9358	P63028;D3YU75	P63028	Translationally-controlled tumor protein	Tpt1	P63028	P63028
29.4921	29.3647	29.6024	29.8387	29.8757	29.6978	29.4588	29.483	29.3382	29.1927	29.4344	29.2842	+	Cluster 5		12	11	11	42.8	41.3	41.3	44.868	0	179.65	16182000000	515	2.65463	Q5NTY0;Q3TK61;P63037;B1AXY1;B1AXY0;B1AXX9	Q5NTY0;Q3TK61;P63037;B1AXY1	DnaJ homolog subfamily A member 1	Dnaja1	Q5NTY0	Q5NTY0
32.6813	32.6271	32.6633	32.7193	32.7508	32.6867	32.7448	32.8061	32.7362	32.9297	32.9717	32.8544	+	Cluster 2		45	45	45	81.3	81.3	81.3	60.955	0	323.31	214560000000	4800	3.4965	P63038;P63038-2;D3Z2F2;D3Z7J9	P63038	60 kDa heat shock protein		P63038	P63038
28.9502	28.7322	28.8404	28.9343	28.7173	28.7799	28.8787	28.8091	28.416	28.2662	28.4615	28.4989	+	Cluster 4		11	11	11	60	60	60	15.524	0	323.31	29176000000	529	1.41623	Q5M9L7;Q8BT90;P63276;Q3TK12	Q5M9L7;Q8BT90;P63276;Q3TK12	40S ribosomal protein S17	Rps17	Q5M9L7	Q5M9L7
30.9076	30.979	30.8781	30.3688	29.4552	30.1865	30.0073	30.5569	30.7392	31.1895	31.3045	30.6189	+	Cluster 1		31	10	1	72.7	41.6	7.7	41.946	0	275.84	24651000000	303	1.56827	Q9CXK3;Q497E4;P68033;Q3UIJ3;Q61275;Q3TG92;P68134;Q61272;Q61264;Q61274;Q61273	Q9CXK3;Q497E4;P68033;Q3UIJ3;Q61275;Q3TG92;P68134;Q61272;Q61264	Actin		Q9CXK3	Q9CXK3
30.5617	30.4634	30.8385	30.3839	30.3208	30.1131	30.1581	30.3927	30.0975	30.4382	30.2238	30.2375	+	Cluster 3		17	17	7	47.8	47.8	26.5	39.58	0	190.7	24294000000	716	1.31862	P68181-2;P68181-3;P68181;P68181-4;H6TMF6;H6TMF5;Q8C4J3;Q8CBP8	P68181-2;P68181-3;P68181;P68181-4	cAMP-dependent protein kinase catalytic subunit beta	Prkacb	P681812	P68181-2
32.5801	32.3179	32.7627	32.462	32.5172	32.5088	32.2738	32.42	32.2744	32.2275	32.2852	32.1312	+	Cluster 4		33	8	8	71.9	23.7	23.7	49.924	0	323.31	107890000000	1304	1.41842	P68368	P68368	Tubulin alpha-4A chain	Tuba4a	P68368	P68368
26.5186	26.4548	26.5064	26.5676	26.3312	26.5599	26.7288	26.7366	26.4088	27.0138	27.0251	26.7881	+	Cluster 2		12	12	10	47.6	47.6	41	37.446	0	43.858	1534400000	120	2.00026	Q8BP44;Q543Z5;P70236;Q8C371;A2AGS2;Q3UU57;Q60521;P70273	Q8BP44;Q543Z5;P70236;Q8C371;A2AGS2;Q3UU57;Q60521	Dual specificity mitogen-activated protein kinase kinase 6	Map2k6	Q8BP44	Q8BP44
25.4465	25.4622	25.2285	26.4823	26.2942	26.0107	25.9801	25.6468	25.6132	24.7522	21.9752	24.6963	+	Cluster 4		8	8	8	33	33	33	35.556	0	43.03	728820000	54	1.53583	P70271;Q5SWV3;A8Y5C3	P70271;Q5SWV3	PDZ and LIM domain protein 4	Pdlim4	P70271	P70271
27.8691	27.6484	27.9244	27.3201	27.8195	27.2311	28.0264	27.8538	28.0468	28.2605	27.8246	28.3315	+	Cluster 1		18	18	18	38.6	38.6	38.6	72.342	0	133.25	3264000000	154	1.49132	Q3TYD5;P70663;Q3UYK7	Q3TYD5;P70663;Q3UYK7	SPARC-like protein 1	Sparcl1	Q3TYD5	Q3TYD5
26.1458	26.456	26.7604	26.0548	26.1319	26.0975	27.0212	26.5334	26.5739	27.0223	26.7465	26.9964	+	Cluster 1		18	17	17	26.4	25	25	111.5	0	50.413	1463500000	123	2.04993	P80560;A3KN68;Q3UU93;Q571D4;Q70FG5;Q8C8Z6	P80560;A3KN68;Q3UU93;Q571D4	Receptor-type tyrosine-protein phosphatase N2;Protein-tyrosine-phosphatase	Ptprn2	P80560	P80560
26.4658	26.861	26.8808	26.9185	26.7838	26.7532	26.6769	26.8722	26.9229	25.7743	26.0615	26.4675	+	Cluster 4		3	3	3	29.2	29.2	29.2	12.441	0	10.405	1839600000	43	1.94315	Q5M9P1;P83882	Q5M9P1;P83882	60S ribosomal protein L36a	Rpl36a	Q5M9P1	Q5M9P1
25.0677	25.4971	22.8702	22.7216	21.2561	20.2277	25.7767	24.5561	25.2326	24.6771	25.0648	25.3018	+	Cluster 1		3	3	3	8.3	8.3	8.3	40.564	0	5.1203	344260000	26	2.26667	P86046;G3UX25	P86046	Inward rectifier potassium channel 13	Kcnj13	P86046	P86046
23.3446	23.4955	21.8767	25.1916	24.2391	23.8642	22.7521	23.7083	23.7681	20.6314	21.6891	22.5392	+	Cluster 4		7	7	7	20.6	20.6	20.6	46.233	0	16.194	251430000	31	1.81863	P97298;B7ZC25;F6S1M4;E9PWS2;Q5ND37;CON__Q95121	P97298;B7ZC25;F6S1M4	Pigment epithelium-derived factor	Serpinf1	P97298	P97298
27.0675	27.0112	26.4442	27.2512	27.505	27.1447	26.9668	27.004	26.8852	26.5689	26.7236	25.7888	+	Cluster 4		13	13	13	27.8	27.8	27.8	54.079	0	46.962	3144300000	238	1.38829	P97384;D3Z7U0	P97384;D3Z7U0	Annexin A11;Annexin	Anxa11	P97384	P97384
28.2133	27.7724	27.5625	28.9113	28.7013	28.6986	28.3894	28.6984	28.5128	28.6454	28.7244	28.5225	+	Cluster 2		27	27	27	63.4	63.4	63.4	59.846	0	112.71	5618400000	373	2.67215	P97492	P97492	Regulator of G-protein signaling 14	Rgs14	P97492	P97492
22.3495	21.2004	20.5948	24.8929	25.7853	25.058	25.2871	24.6044	25.1357	25.1543	25.2358	22.5212	+	Cluster 2		11	11	11	5.1	5.1	5.1	291.46	0	23.881	572440000	21	2.45638	P97499;Q5XKB2	P97499;Q5XKB2	Telomerase protein component 1	Tep1	P97499	P97499
27.3103	27.7549	27.4192	27.0337	26.8418	27.1989	27.4231	27.3595	27.3796	27.5808	27.6441	27.5767	+	Cluster 1		17	17	17	22.3	22.3	22.3	88.25	0	51.791	2474200000	149	2.14802	Q7TQD5;Q3UGT1;P97742;A8ASF5	Q7TQD5;Q3UGT1;P97742;A8ASF5	Carnitine O-palmitoyltransferase 1		Q7TQD5	Q7TQD5
24.4588	24.5939	25.0378	24.3114	24.5114	24.5492	24.2204	24.1496	24.3258	23.7986	23.9318	24.3281	+	Cluster 3		6	5	5	17.8	14.5	14.5	52.875	0	23.865	358810000	47	1.58151	P98191	P98191	Phosphatidate cytidylyltransferase 1	Cds1	P98191	P98191
29.4413	29.7019	29.2197	29.8647	30.0483	29.7411	30.1891	30.221	30.3779	30.153	29.8342	30.3255	+	Cluster 2		15	15	15	38.9	38.9	38.9	53.255	0	296.59	16162000000	717	2.29643	Q543R4;Q00493	Q543R4;Q00493	Carboxypeptidase E	Cpe	Q543R4	Q543R4
26.7363	26.5343	26.4463	27.6165	27.1828	26.7953	27.286	27.0345	27.0227	27.268	26.9642	27.2286	+	Cluster 2		9	9	9	17	17	17	72.807	0	136.15	3246300000	190	1.35768	Q3U311;Q03157;Q3TUB1;Q3TCA7	Q3U311;Q03157;Q3TUB1;Q3TCA7	Amyloid-like protein 1;C30	Aplp1	Q3U311	Q3U311
35.3153	35.0998	35.1247	35.0946	35.1187	35.1286	35.2067	35.1941	35.2606	35.2503	35.3978	35.3833	+	Cluster 1		33	33	28	63.3	63.3	56.6	59.752	0	323.31	804660000000	9538	1.53319	Q03265;D3Z6F5;D6RJ16	Q03265;D3Z6F5	ATP synthase subunit alpha		Q03265	Q03265
25.8464	25.957	26.4472	25.1386	25.5229	25.4024	25.2199	26.1823	26.2085	26.6634	26.4802	26.1712	+	Cluster 1		18	18	18	29.3	29.3	29.3	108.49	0	274.44	2387400000	126	1.45752	Q04857;Q99LW4;Q8C6Y0;B0LAD9	Q04857;Q99LW4	Collagen alpha-1(VI) chain	Col6a1	Q04857	Q04857
23.8016	24.4139	24.3764	21.5762	22.3516	22.4086	22.4777	21.3408	23.7783	20.1778	21.6496	21.7564	+	Cluster 3		3	1	1	4.5	2.6	2.6	48.343	0.0011968	2.7245	101050000	6	1.94947	Q6P1H9;Q8C8S6;Q05BE2;Q9R0N8-2;Q9R0N8	Q6P1H9;Q8C8S6;Q05BE2;Q9R0N8-2;Q9R0N8	Synaptotagmin-6	Syt6	Q6P1H9	Q6P1H9
22.1457	22.6895	22.973	23.2118	22.73	22.7252	21.2208	21.6022	21.8901	22.1818	22.2076	21.0893	+	Cluster 4		7	6	6	30.2	26.6	26.6	33.155	0	201.85	660980000	19	1.72557	Q543F3;Q08093;D3Z7R6;Q922F8	Q543F3;Q08093;D3Z7R6;Q922F8	Calponin;Calponin-2	Cnn2	Q543F3	Q543F3
29.9912	29.9878	30.2106	30.1115	29.9743	30.0845	29.885	30.0889	29.8508	30.1955	30.1943	30.384	+	Cluster 1		15	15	15	56.5	56.5	56.5	27.208	0	268.25	19579000000	700	1.31536	Q0QEZ4;Q9CQA3;Q3TE45;Q9Z1Z5	Q0QEZ4;Q9CQA3;Q3TE45;Q9Z1Z5	Succinate dehydrogenase [ubiquinone] iron-sulfur subunit		Q0QEZ4	Q0QEZ4
28.5897	29.065	28.3326	29.4766	29.5069	28.9838	28.9134	28.5177	29.1825	28.0359	27.5835	28.5754	+	Cluster 4		22	22	22	42.1	42.1	42.1	68.231	0	149.4	6918900000	350	1.64215	Q0VGU4	Q0VGU4		Vgf	Q0VGU4	Q0VGU4
24.7474	24.7855	24.7905	25.2721	25.5335	25.3375	25.0918	25.7331	25.4668	25.4012	26.2532	25.7007	+	Cluster 2		14	3	3	25.2	7.1	7.1	69.146	0	4.853	632860000	25	1.86814	Q149F3;F7CE88;REV__Q3U2V3	Q149F3	Eukaryotic peptide chain release factor GTP-binding subunit ERF3B	Gspt2	Q149F3	Q149F3
24.0728	23.3842	23.5312	24.3382	23.9792	24.3209	23.6222	23.697	23.7252	23.6826	23.2122	23.0145	+	Cluster 4		9	9	9	9.3	9.3	9.3	135.98	0	11.985	209230000	28	1.669	Q1HL22;Q8VI51	Q1HL22;Q8VI51	VPS10 domain-containing receptor SorCS3	Sorcs3	Q1HL22	Q1HL22
23.8203	23.4487	23.8626	23.9732	24.4656	23.4858	22.9321	22.671	23.374	21.2577	22.3718	23.2915	+	Cluster 4		21	18	18	40.2	34.7	34.7	86.422	0	224.54	3610400000	121	1.43826	Q3TYS4;Q3TAW4;Q9D662;Q3UKB4;Q3TIS3;Q8CDS4;A2ANA0;Q3U2Q0;A2AN98;A2AN99;A2AN97	Q3TYS4;Q3TAW4;Q9D662;Q3UKB4;Q3TIS3;Q8CDS4;A2ANA0;Q3U2Q0	Protein transport protein Sec23B	Sec23b	Q3TYS4	Q3TYS4
29.3868	29.3149	29.3575	29.7029	29.5682	29.5455	29.4396	29.5022	29.5292	29.7788	29.8142	29.7809	+	Cluster 2		10	10	2	40.2	40.2	12.7	38.028	0	139.77	12474000000	390	4.32551	Q3TD71;Q8K021;Q3UY11	Q3TD71;Q8K021;Q3UY11	Secretory carrier-associated membrane protein 1	Scamp1	Q3TD71	Q3TD71
28.7519	28.8768	28.4707	29.0652	29.0849	28.9815	28.8029	29.0428	29.076	29.2881	29.2958	28.9256	+	Cluster 2		34	34	3	63.4	63.4	4.8	70.394	0	323.31	22103000000	778	1.32897	Q3TDE6;A0PJG3	Q3TDE6		Pck2	Q3TDE6	Q3TDE6
27.5168	27.4547	27.1217	27.8042	27.9348	27.8486	27.8412	27.7567	27.9336	27.5798	27.4667	27.3107	+	Cluster 4		33	33	2	76.8	76.8	8.2	55.42	0	323.31	44590000000	624	2.44366	Q3TFD0;Q9CZN7	Q3TFD0;Q9CZN7	Serine hydroxymethyltransferase	Shmt2	Q3TFD0	Q3TFD0
23.3099	24.9494	23.0616	24.7934	23.3508	25.2256	22.2092	22.6613	21.6405	23.24	23.1051	21.7647	+	Cluster 4		8	7	1	18.8	17.4	2.9	67.169	0	14.355	412240000	17	1.36602	Q3UMD5;Q3TJJ5	Q3UMD5;Q3TJJ5	Protein kinase C	Prkci	Q3UMD5	Q3UMD5
23.3675	23.7306	25.3849	23.0902	24.3074	24.257	20.955	22.3985	22.7021	22.8781	22.2287	23.2362	+	Cluster 5		2	2	2	14.6	14.6	14.6	22.327	0	4.8328	190750000	15	1.35463	Q7TPY1;Q542U4;Q3TLZ7;Q9JLY7	Q7TPY1;Q542U4;Q3TLZ7;Q9JLY7	Dual specificity protein phosphatase 14	Dusp14	Q7TPY1	Q7TPY1
30.3648	30.403	30.3396	30.452	30.4924	30.4212	30.2579	30.2355	30.2803	30.2507	30.3527	30.0856	+	Cluster 4		15	15	15	77.9	77.9	77.9	29.546	0	323.31	33259000000	592	1.7551	Q3TS44;Q9R1P4;Q8BTU5;Q9JHS5	Q3TS44;Q9R1P4;Q8BTU5	Proteasome subunit alpha type;Proteasome subunit alpha type-1	Psma1	Q3TS44	Q3TS44
27.4953	27.4602	27.2988	27.5618	27.6672	27.4547	27.0107	27.3092	27.3621	27.5535	27.5311	27.6998	+	Cluster 5		22	20	1	46.3	44.1	3.3	67.443	0	147.67	7774600000	172	1.52393	Q3TUE1	Q3TUE1		Fubp1	Q3TUE1	Q3TUE1
23.779	23.4235	22.7683	23.6176	22.6175	23.4496	24.7445	24.5637	24.4731	24.7299	24.1387	23.2169	+	Cluster 2		3	3	3	5.5	5.5	5.5	81.163	0	18.459	212040000	24	1.35663	Q3TVI8	Q3TVI8	Pre-B-cell leukemia transcription factor-interacting protein 1	Pbxip1	Q3TVI8	Q3TVI8
30.4747	30.4933	30.4586	30.4631	30.5123	30.5532	30.6459	30.7321	30.6938	30.4187	30.5165	30.5729	+	Cluster 2		25	25	24	56.2	56.2	53.7	56.614	0	273.98	24129000000	718	2.52195	Q3TWG5;Q8R1Q8;Q3TVT4;A2VDF8	Q3TWG5;Q8R1Q8	Cytoplasmic dynein 1 light intermediate chain 1	Dync1li1	Q3TWG5	Q3TWG5
29.712	29.72	29.3891	29.3216	29.2726	29.2692	29.3823	29.537	29.3126	29.5302	29.596	29.5826	+	Cluster 1		19	18	18	49.6	48.5	48.5	59.629	0	323.31	12365000000	658	1.54461	Q3U2X5;Q64133;Q3TPD9;Q3UJ53	Q3U2X5;Q64133;Q3TPD9;Q3UJ53	Amine oxidase [flavin-containing] A	Maoa	Q3U2X5	Q3U2X5
24.6924	25.3289	25.8642	25.0291	24.933	25.1543	24.9731	24.5774	25.0741	24.2881	22.701	24.3369	+	Cluster 4		8	8	8	19.3	19.3	19.3	53.286	0	9.4065	472810000	44	1.32582	Q3U3Q1-2;Q3U3Q1;Q3U3Q1-3	Q3U3Q1-2;Q3U3Q1;Q3U3Q1-3	Serine/threonine-protein kinase ULK3	Ulk3	Q3U3Q12	Q3U3Q1-2
25.3994	24.847	24.9824	25.2535	25.1321	25.383	25.8843	25.7264	26.0836	26.0849	25.634	25.1072	+	Cluster 2		9	9	9	29.2	29.2	29.2	36.048	0	12.398	654020000	60	1.36927	Q8C0M2;Q3U7M5;Q8VD66;Q99KW5	Q8C0M2;Q3U7M5;Q8VD66;Q99KW5	Abhydrolase domain-containing protein 4	Abhd4	Q8C0M2	Q8C0M2
29.1254	29.0061	28.897	29.0492	29.0443	29.0371	29.0237	29.0916	28.9797	29.157	29.2378	29.2557	+	Cluster 2		23	23	18	41.8	41.8	34.2	70.887	0	285.95	19566000000	676	1.66567	Q8VHM5;Q3U8W9;Q3UMT8;Q99KG1;Q3UZI0;Q3UKV5;Q9CT37;F7B5B5;A2AW41;V9GWW3;Q8BL32;A2AW40;S4R1E9;G3UXU5	Q8VHM5;Q3U8W9;Q3UMT8;Q99KG1;Q3UZI0;Q3UKV5;Q9CT37;F7B5B5;A2AW41		Hnrnpr	Q8VHM5	Q8VHM5
25.3929	24.9819	25.1913	24.9271	24.6039	24.7029	25.0311	25.0418	24.6769	24.7574	24.3444	24.5917	+	Cluster 3		6	6	6	19.4	19.4	19.4	65.617	0	15.343	737000000	45	1.60481	Q58E38;Q3U912;Q9JIA7	Q58E38;Q3U912;Q9JIA7	Sphingosine kinase 2	Sphk2	Q58E38	Q58E38
23.8759	23.959	24.817	25.3511	24.606	26.107	23.7572	24.4853	23.6643	24.2567	24.3554	24.2235	+	Cluster 5		13	13	13	32	32	32	56.447	0	29.372	1034500000	60	1.36922	Q3UL32;Q9QYI3;F7BTP8;A2A5E1	Q3UL32;Q9QYI3;F7BTP8	DnaJ homolog subfamily C member 7	Dnajc7	Q3UL32	Q3UL32
24.68	24.8976	24.9672	25.2057	24.8012	24.887	25.4852	25.3158	25.4107	25.0788	24.7754	25.0528	+	Cluster 2		11	10	9	24.6	23.3	23.3	68.53	0	110.53	771290000	49	1.89262	Q3UMU9-4;Q3UMU9-2;Q3UMU9;Q3UMU9-3	Q3UMU9-4;Q3UMU9-2;Q3UMU9;Q3UMU9-3	Hepatoma-derived growth factor-related protein 2	Hdgfrp2	Q3UMU94	Q3UMU9-4
28.7927	28.6697	28.8617	28.6602	28.7217	28.5449	28.7767	28.6612	28.6901	28.8229	28.9234	28.8401	+	Cluster 1		17	17	17	32.3	32.3	32.3	62.633	0	141.18	6256300000	301	1.37989	Q3UUG6-2;Q3UUG6;Q8BRB6	Q3UUG6-2;Q3UUG6;Q8BRB6	TBC1 domain family member 24	Tbc1d24	Q3UUG62	Q3UUG6-2
28.9094	28.8684	28.7526	28.7599	28.925	28.9647	29.1689	29.1306	29.1137	29.0183	28.9666	29.0506	+	Cluster 2		24	24	24	64	64	64	40.953	0	243.4	9319700000	474	2.3785	Q3UVN5;Q9CZ44;Q9CZ44-3;Q3KQQ1;Q9CZ44-2;A2AT02	Q3UVN5;Q9CZ44;Q9CZ44-3;Q3KQQ1;Q9CZ44-2;A2AT02	NSFL1 cofactor p47	Nsfl1c	Q3UVN5	Q3UVN5
27.2169	27.0831	26.6009	27.5204	27.5344	27.1683	26.4435	26.4208	26.4786	25.6523	25.2131	25.8207	+	Cluster 4		16	16	1	49.6	49.6	4.8	57.582	0	215.42	5055500000	137	4.00429	Q3UWQ9;Q8JZK9;Q8K0I5;Q3UJ70;Q8C5F4	Q3UWQ9;Q8JZK9;Q8K0I5;Q3UJ70	Hydroxymethylglutaryl-CoA synthase		Q3UWQ9	Q3UWQ9
28.245	28.3311	28.4571	28.7541	28.3459	28.5621	28.4494	28.4326	28.3916	28.8165	28.6395	28.9431	+	Cluster 2		30	16	16	49.1	30.4	30.4	76.823	0	172.57	5626000000	364	1.74791	Q4VA93;P20444;Q3TQ39;Q9R0Z6	Q4VA93;P20444	Protein kinase C;Protein kinase C alpha type	Prkca	Q4VA93	Q4VA93
24.8322	25.3244	25.0679	24.5901	24.5894	24.0789	24.9494	25.3724	24.9136	26.0391	25.8185	25.1081	+	Cluster 1		5	4	4	15.9	14.2	14.2	37.98	0	25.702	528630000	36	1.86722	Q50H33-2;Q50H33	Q50H33-2;Q50H33	BTB/POZ domain-containing protein KCTD8	Kctd8	Q50H332	Q50H33-2
27.5889	27.5298	27.4308	27.3753	27.5607	27.3989	27.5125	27.5491	26.9235	26.7856	27.0309	27.0956	+	Cluster 4		4	4	4	41.4	41.4	41.4	8.2038	0	26.871	7587300000	292	1.34096	Q52KP0;Q9JJI8	Q52KP0;Q9JJI8	60S ribosomal protein L38	Rpl38	Q52KP0	Q52KP0
26.5207	26.7085	26.5507	26.0679	26.1146	26.2521	26.3111	26.6779	26.5911	26.4125	26.4979	26.5628	+	Cluster 1		9	9	9	54.1	54.1	54.1	24.627	0	232.59	1333800000	148	2.0365	Q8R2S3;Q8C550;Q53YU5;Q9D1X0	Q8R2S3;Q8C550;Q53YU5;Q9D1X0	Nucleolar protein 3	Nol3	Q8R2S3	Q8R2S3
26.4678	26.7182	26.5622	27.0129	26.9577	26.7329	26.7322	26.6396	26.6214	26.2812	26.3006	26.4989	+	Cluster 4		7	7	7	36.4	36.4	36.4	20.393	0	56.836	1674000000	156	2.44541	Q9ESR1;Q540E6;Q921J2	Q9ESR1;Q540E6;Q921J2	GTP-binding protein Rheb	Rheb	Q9ESR1	Q9ESR1
30.8125	30.6401	30.5204	30.9033	30.7038	30.922	30.611	30.588	30.7082	30.4228	30.613	30.4101	+	Cluster 4		24	24	24	51.6	51.6	51.6	47.153	0	217.54	76168000000	1056	1.5016	Q564E8;Q9D8E6;Q9CSM5;Q5ZEY2	Q564E8;Q9D8E6;Q9CSM5	60S ribosomal protein L4	Rpl4	Q564E8	Q564E8
27.1497	27.4146	27.2289	26.9611	27.3387	27.1168	27.2687	27.1041	27.2679	26.8263	26.8775	26.5445	+	Cluster 4		7	7	7	53	53	53	19.628	0	31.678	2392700000	103	1.87646	Q59J78;Q3TLI6	Q59J78;Q3TLI6	Mimitin		Q59J78	Q59J78
27.9586	27.6763	27.9433	26.4802	27.2329	27.3409	27.5123	26.9307	26.896	26.9562	26.6134	26.8449	+	Cluster 3		15	9	9	49.7	34.1	34.1	36.063	0	107.82	2277600000	114	1.79117	Q5DTI3;P46097;Q9JM88;Q9JM89	Q5DTI3;P46097;Q9JM88	Synaptotagmin-2	Syt2;syt II	Q5DTI3	Q5DTI3
23.0626	23.7745	21.9652	24.854	24.7702	23.4072	24.0493	24.0794	24.5607	21.871	22.8997	23.1266	+	Cluster 4		3	3	3	22.8	22.8	22.8	17.521	0	10.432	180520000	21	1.42123	Q5EBG6;Q3UN84	Q5EBG6;Q3UN84	Heat shock protein beta-6	Hspb6	Q5EBG6	Q5EBG6
24.1908	24.4151	24.2097	24.7592	24.6746	24.4303	24.9163	24.725	24.2447	24.7787	25.3468	25.5966	+	Cluster 2		4	4	4	25.4	25.4	25.4	20.824	0	9.0989	467210000	24	1.66402	Q5F1Z8;Q60648	Q5F1Z8;Q60648	Ganglioside GM2 activator	Gm2a	Q5F1Z8	Q5F1Z8
24.9061	24.3135	23.9515	23.7878	23.0547	24.0361	24.5053	24.3273	24.4435	24.7773	24.4969	25.0678	+	Cluster 1		8	8	8	15.8	15.8	15.8	76.215	0	9.1696	285310000	38	1.48629	Q5FWH7;Q5FWH7-2;A2AQ77	Q5FWH7;Q5FWH7-2	Zinc transporter ZIP12	Slc39a12	Q5FWH7	Q5FWH7
29.0867	28.8351	29.0371	28.6067	28.4842	28.7876	28.7326	28.728	28.8991	28.7724	28.7239	28.7024	+	Cluster 3		11	11	11	22.6	22.6	22.6	71.679	0	112.58	6750500000	305	1.57445	Q5SVE1;Q5SRA0;Q9R1V7-4;Q9R1V7-3;Q9R1V7-2;Q9R1V7	Q5SVE1;Q5SRA0;Q9R1V7-4;Q9R1V7-3;Q9R1V7-2;Q9R1V7	Disintegrin and metalloproteinase domain-containing protein 23	Adam23	Q5SVE1	Q5SVE1
21.5404	23.3558	21.687	22.9224	21.2911	22.6795	24.4313	24.8288	24.2666	24.3353	24.8343	24.6363	+	Cluster 2		5	5	5	5.2	5.2	5.2	151.74	0.001586	2.6293	148330000	8	2.48787	Q5U4C1;Q5U4C1-2;Q6PD32	Q5U4C1;Q5U4C1-2	G-protein coupled receptor-associated sorting protein 1	Gprasp1	Q5U4C1	Q5U4C1
32.02	32.0102	32.0248	31.943	31.7652	31.7506	31.8045	31.8765	31.8545	32.0047	31.9232	32.0023	+	Cluster 1		52	52	2	58.7	58.7	2.3	118.18	0	323.31	68290000000	2692	1.9965	Q60597-3;Q60597-4	Q60597-3;Q60597-4	2-oxoglutarate dehydrogenase		Q605973	Q60597-3
30.6503	30.6341	30.6768	30.8414	30.6206	30.8246	30.1681	30.34	30.4192	30.593	30.4148	30.5968	+	Cluster 5		19	18	18	57	55.5	55.5	45.179	0	323.31	30725000000	776	2.42866	Q61177;Q60737;Q9D0E8;Q8CD20;A2ANR6;Q6NSS6	Q61177;Q60737;Q9D0E8;Q8CD20	Casein kinase II subunit alpha	Csnk2a1	Q61177	Q61177
24.9943	25.1318	23.6391	25.5245	26.1363	25.8843	25.0741	26.224	25.9418	26.7365	26.1778	26.1819	+	Cluster 2		9	9	9	16.3	16.3	16.3	71.742	0	15.434	785280000	57	1.60943	Q60936;Q60936-2;F7B1B6;E0CXI5;E0CYD3;E0CYT4;E0CYG7;E0CZ05;E0CXT4;E0CXR6;E0CYC1;E0CXR1;F6T0A8	Q60936;Q60936-2;F7B1B6	Atypical kinase ADCK3		Q60936	Q60936
28.0256	27.7678	27.8691	27.2918	27.2178	27.4147	27.5368	28.1282	27.712	28.1504	28.0852	27.8552	+	Cluster 1		42	42	41	15	15	14.8	404.05	0	120.15	3560700000	289	2.10152	Q61001;Q6ZQA1;Q8R3Y7;Q712T9;Q3TZ05	Q61001;Q6ZQA1	Laminin subunit alpha-5	Lama5;mKIAA0533	Q61001	Q61001
27.5242	27.8069	27.01	28.2935	28.0595	28.1937	27.4736	27.1893	27.6008	26.8359	27.4596	26.9246	+	Cluster 4		27	27	24	60.2	60.2	51.3	64.282	0	323.31	15763000000	486	2.03188	Q61024;Q3TV20;Q3TIA9;D3Z0C2;D3YYR0	Q61024;Q3TV20;Q3TIA9	Asparagine synthetase [glutamine-hydrolyzing]	Asns	Q61024	Q61024
23.2298	22.9926	23.3196	23.4487	23.4876	23.7758	20.9785	21.8152	20.9324	23.3006	23.541	22.6912	+	Cluster 5		3	2	2	10.8	7.5	7.5	39.119	0	3.9254	100560000	9	3.78162	Q61474;F8WJA5;Q61474-2	Q61474;F8WJA5;Q61474-2	RNA-binding protein Musashi homolog 1	Msi1	Q61474	Q61474
30.9514	31.0866	31.2976	30.886	30.8424	30.9392	30.8567	30.9128	30.8412	30.8925	30.9305	30.956	+	Cluster 3		27	27	27	51.7	51.7	51.7	54.507	0	323.31	37160000000	859	1.32891	Q61553;F7BDR1;D3Z1X1;D3YWW3;D3YZR7	Q61553	Fascin	Fscn1	Q61553	Q61553
26.7767	26.888	26.5486	26.6565	26.6298	26.5153	27.0182	26.6683	26.6262	26.4265	26.149	26.2775	+	Cluster 3		19	19	17	30.7	30.7	27.9	76.206	0	323.31	3473900000	114	1.68808	Q61584-3;Q61584;Q61584-6;Q61584-4;Q61584-2;Q61584-5;Q61584-7;Q8C7U4	Q61584-3;Q61584;Q61584-6;Q61584-4;Q61584-2;Q61584-5;Q61584-7	Fragile X mental retardation syndrome-related protein 1	Fxr1	Q615843	Q61584-3
24.2075	23.8999	24.3873	23.9241	23.8361	23.9025	22.2616	23.5631	22.468	23.8685	23.0738	24.122	+	Cluster 5		8	8	7	11.8	11.8	10.5	112.21	0	23.16	232240000	37	1.55585	Q61627;Q8CCJ1	Q61627	Glutamate receptor ionotropic		Q61627	Q61627
31.6899	31.4364	31.1964	31.972	31.7156	31.5928	31.4983	31.3469	31.397	31.3901	31.1084	30.9069	+	Cluster 4		45	43	43	64.7	62	62	91.696	0	323.31	56402000000	1748	1.47237	Q61699-2;Q61699;E9Q0U7;Q8C6H1;D3Z3I9;D3Z027	Q61699-2;Q61699;E9Q0U7	Heat shock protein 105 kDa	Hsph1	Q616992	Q61699-2
20.3437	21.6917	21.385	23.079	22.3236	22.3212	22.4401	22.5396	21.9823	21.4508	22.0844	21.051	+	Cluster 2		5	5	5	8	8	8	91.391	0	4.3721	52018000	18	1.54267	Q62179;F2Z3W4;Q8BIR6	Q62179;F2Z3W4;Q8BIR6	Semaphorin-4B	Sema4b	Q62179	Q62179
24.3431	24.6896	26.4833	24.5397	24.1826	24.5556	22.9725	23.1214	22.4181	22.2788	24.4759	23.8409	+	Cluster 3		22	22	21	15.5	15.5	15.1	199.08	0	67.923	1391200000	69	1.40289	Q62383;Q3TY72	Q62383;Q3TY72	Transcription elongation factor SPT6	Supt6h;Supt6	Q62383	Q62383
28.0334	27.9647	28.0715	28.3726	28.3401	28.2119	28.3212	28.2597	28.2062	28.3644	28.3973	28.3887	+	Cluster 2		25	25	7	25.3	25.3	7.3	143.07	0	180.91	4284300000	275	3.43109	Q62417	Q62417	Sorbin and SH3 domain-containing protein 1	Sorbs1	Q62417	Q62417
24.5714	24.4988	23.8692	24.4164	24.6941	24.1156	23.775	24.1757	23.4621	23.4104	22.7241	23.7767	+	Cluster 4		8	8	8	53	53	53	23.782	0	198.69	3351200000	127	1.47834	Q62422	Q62422	Osteoclast-stimulating factor 1	Ostf1	Q62422	Q62422
24.3477	24.3161	24.2251	23.7662	23.8774	23.9666	23.958	23.7091	23.6947	23.7214	23.727	24.2326	+	Cluster 3		9	9	4	26.3	26.3	13.5	48.955	0	16.223	1265200000	45	1.53328	Q62432-2;Q62432;E9Q3M0;E9Q5P9;E9PXA8;Q8C2P1	Q62432-2;Q62432;E9Q3M0;E9Q5P9	Mothers against decapentaplegic homolog 2;Mothers against decapentaplegic homolog	Smad2	Q624322	Q62432-2
33.7249	34.1102	33.8394	34.0239	34.0102	33.9765	34.1556	34.0872	34.1886	34.2609	34.3409	34.1823	+	Cluster 2		34	30	5	72.4	67.9	18.3	63.372	0	323.31	275580000000	4559	1.79776	Q64332;Q920Z1	Q64332	Synapsin-2	Syn2	Q64332	Q64332
29.1583	29.1	29.0482	28.7001	28.0985	28.704	27.9335	29.113	29.1271	29.5138	29.8042	29.4681	+	Cluster 1		84	63	5	46.2	37.2	3.1	227.15	0	323.31	8844300000	593	1.37837	Q8R384;Q69ZX3;E9QPE7	Q8R384;Q69ZX3;E9QPE7		Myh11	Q8R384	Q8R384
21.7493	24.8377	24.0237	23.4865	24.8545	23.839	20.6546	21.0602	21.4532	23.0707	21.4518	23.394	+	Cluster 5		19	19	19	12.3	12.3	12.3	198.92	0	32.973	483280000	38	1.4761	Q6A009;Q14B86;Q0P617	Q6A009	E3 ubiquitin-protein ligase listerin	Ltn1	Q6A009	Q6A009
24.7607	25.8737	20.8816	26.3765	25.9302	25.5699	22.5639	22.8236	21.5948	20.3973	22.1632	22.1678	+	Cluster 4		15	13	13	12.1	11	11	164.35	0	13.817	540820000	37	1.57436	Q6GQT1	Q6GQT1	Alpha-2-macroglobulin-P	A2mp	Q6GQT1	Q6GQT1
20.3603	20.5559	22.4034	21.8255	22.0831	23.2322	23.0109	23.3354	23.2138	23.8993	22.9499	22.4061	+	Cluster 2		3	2	2	11.8	8.4	8.4	43.48	0	4.8216	128970000	18	1.4117	Q8BTL0;Q6NXM2	Q8BTL0;Q6NXM2	RCC1 and BTB domain-containing protein 1	Rcbtb1	Q8BTL0	Q8BTL0
28.9612	29.1199	29.0581	29.2166	29.087	29.0619	29.2416	28.932	29.16	28.8395	28.9468	28.7363	+	Cluster 4		51	51	1	34.2	34.2	0.6	176.07	0	323.31	21439000000	725	1.30361	Q6NZJ6;Q3UYM6;Q3UTK0;D3YWC6;D3YWM1;D3Z439	Q6NZJ6	Eukaryotic translation initiation factor 4 gamma 1	Eif4g1	Q6NZJ6	Q6NZJ6
25.3543	24.7764	23.95	25.3804	24.8486	22.8432	24.3738	25.1796	26.5985	21.6171	22.7329	22.7582	+	Cluster 4		48	48	48	31.5	31.5	31.5	225.65	0	210.99	6493700000	192	1.52409	Q6P5D8	Q6P5D8	Structural maintenance of chromosomes flexible hinge domain-containing protein 1	Smchd1	Q6P5D8	Q6P5D8
21.4633	21.3512	21.1696	21.7627	21.6093	22.0717	22.0649	22.113	22.0865	22.0545	21.6894	22.8508	+	Cluster 2		3	3	3	17.3	17.3	17.3	22.983	0	4.8708	81068000	16	1.33153	Q6SKR2;D3Z6J0;Q9CUX0;Q6PRU9;Q4KMV5;E9PXT7	Q6SKR2;D3Z6J0		N6amt1	Q6SKR2	Q6SKR2
26.5719	26.6525	25.9983	26.6109	26.7962	26.7466	26.1934	26.5678	26.0702	25.9192	26.0587	25.5313	+	Cluster 4		15	11	11	25.6	20.2	20.2	92.759	0	18.389	1163200000	62	1.67299	Q6VNS1;Q6VNS1-3;Q6VNS1-2;F5BYH5;Q3TRX1;Q3TNY3;Q3TP58	Q6VNS1	NT-3 growth factor receptor	Ntrk3	Q6VNS1	Q6VNS1
26.2221	26.5452	26.4226	25.7059	25.7376	25.586	25.7815	25.9982	26.2504	25.6633	25.627	26.0383	+	Cluster 3		15	14	14	15.6	14.3	14.3	119.96	0	61.454	943290000	67	2.18518	Q6ZQ29-2;Q6ZQ29;Q3V3V4	Q6ZQ29-2;Q6ZQ29	Serine/threonine-protein kinase TAO2	Taok2	Q6ZQ292	Q6ZQ29-2
24.5317	23.8721	24.1605	24.1319	23.7992	24.2956	23.9419	24.2014	23.6353	23.0322	23.3608	23.3475	+	Cluster 4		2	2	2	12.1	12.1	12.1	16.815	0	27.584	1008200000	28	1.97147	Q78XF5;Q9CTX6	Q78XF5;Q9CTX6	Oligosaccharyltransferase complex subunit OSTC	Ostc;Gm33589	Q78XF5	Q78XF5
26.6883	26.318	26.5743	26.5941	26.3132	26.6446	25.5714	26.296	25.7721	26.192	25.6057	25.0278	+	Cluster 4		3	3	3	17.5	17.5	17.5	26.531	0	4.9801	2102300000	69	1.4482	Q7M754;Q792Z1	Q7M754;Q792Z1		Gm5409;Try10	Q7M754	Q7M754
25.556	25.737	25.4126	24.6033	25.0102	24.2881	25.1497	25.1108	25.6141	25.5376	24.8613	24.7048	+	Cluster 1		8	8	7	14.4	14.4	13.4	63.607	0	10.3	583280000	76	1.37739	S4R2E1;W8DLN2;Q7TMS5;D3YZX5;Q3UQE4;D3Z150;D3YVG8;Q80ZR8;Q9D506;L7N249;L7N1Z6;D3YYA7;L7N464;J3QMS8;Q9D5E3;J3QNG1;K7N5P2	S4R2E1;W8DLN2;Q7TMS5;D3YZX5;Q3UQE4;D3Z150	ATP-binding cassette sub-family G member 2	Abcg2	S4R2E1	S4R2E1
27.4053	27.3585	27.5248	26.7273	27.0276	26.6802	26.9688	27.3055	27.1436	27.1188	27.2385	27.2088	+	Cluster 1		6	6	6	13.7	13.7	13.7	35.482	0	54.585	2153100000	37	2.39953	Q7TN79;O55074;Q8BVR3;H3BJL8	Q7TN79;O55074;Q8BVR3	A-kinase anchor protein 7 isoform gamma;A-kinase anchor protein 7 isoform alpha	Akap7	Q7TN79	Q7TN79
27.5143	27.501	27.5137	26.8381	26.6197	26.8919	27.1675	26.3858	26.8618	27.0785	26.8174	27.0367	+	Cluster 3		12	12	12	32.9	32.9	32.9	45.817	0	96.068	2460400000	250	1.90533	Q80TB8;Q8BL94;D3Z434	Q80TB8;Q8BL94	Synaptic vesicle membrane protein VAT-1 homolog-like	Vat1l	Q80TB8	Q80TB8
29.8372	29.8207	29.9765	29.9971	30.0196	29.989	30.0473	30.1487	29.9708	30.1289	30.0762	30.2121	+	Cluster 2		39	35	35	45.6	43.3	43.3	103.83	0	120.86	15214000000	597	1.91682	Q80TH1;Q52KF7;A2BEE9;P70175;A2BEF2	Q80TH1;Q52KF7;A2BEE9;P70175;A2BEF2	Disks large homolog 3	Dlg3	Q80TH1	Q80TH1
32.6777	32.6579	32.6927	32.5652	32.5972	32.5546	32.4785	32.5172	32.4498	32.4938	32.6402	32.6532	+	Cluster 3		55	55	2	52.6	52.6	2.8	152.66	0	323.31	92499000000	2335	2.04123	Q80TJ1-4;Q80TJ1;K4DI76;J3QJW3	Q80TJ1-4;Q80TJ1;K4DI76;J3QJW3	Calcium-dependent secretion activator 1	Cadps	Q80TJ14	Q80TJ1-4
27.7552	27.8247	27.735	27.3951	27.6433	27.7068	27.6188	27.5289	27.601	27.4178	27.4409	27.4507	+	Cluster 3		25	25	24	31.6	31.6	31	112.44	0	81.41	3540300000	296	1.91819	Q80U83;Q8CGF4;G3X972;Q3V222;Q8R2V9;REV__Q9D486-3;REV__Q9D486-2;REV__B2RY70;REV__Q9D486	Q80U83;Q8CGF4;G3X972;Q3V222		Sec24c	Q80U83	Q80U83
25.9492	25.788	26.3057	25.6847	25.7781	25.5251	25.7126	25.534	25.2091	26.1931	26.397	25.8848	+	Cluster 1		25	25	24	13.9	13.9	13.5	231.4	0	40.895	1253800000	97	1.57607	Q80XK6;Q80XK6-5;Q5DTQ2;Q80XK6-4	Q80XK6	Autophagy-related protein 2 homolog B	Atg2b	Q80XK6	Q80XK6
24.2442	24.0942	24.3539	24.356	24.159	23.7561	23.9288	24.0499	23.9062	23.7451	23.3914	22.602	+	Cluster 4		5	5	5	13.8	13.8	13.8	43.992	0	10.751	407170000	33	1.51836	Q80YQ8;F6V8A7	Q80YQ8;F6V8A7	Protein RMD5 homolog A	Rmnd5a	Q80YQ8	Q80YQ8
23.1609	24.3713	24.2427	25.4466	24.4839	26.0965	25.2881	25.396	25.9097	24.7845	25.1552	25.4302	+	Cluster 2		6	6	6	31.7	31.7	31.7	35.247	0	18.425	762370000	52	1.46429	Q8BFS6;Q8BFS6-4;Q8BFS6-2;Q8BFS6-3;Q8BFS6-5;D3Z7F7	Q8BFS6;Q8BFS6-4;Q8BFS6-2;Q8BFS6-3;Q8BFS6-5	Serine/threonine-protein phosphatase CPPED1	Cpped1	Q8BFS6	Q8BFS6
25.7074	25.9026	25.8158	25.6494	25.3841	25.6996	26.0118	25.8612	26.0146	25.7615	26.0254	25.9417	+	Cluster 1		12	12	12	26.6	26.6	26.6	73.624	0	46.833	850140000	78	1.60358	Q8BFU3;Q8BFU3-3;Q8BFU3-5;Q8BFU3-2;Q8BFU3-4;Q8BQY0;Q8C8I5	Q8BFU3;Q8BFU3-3;Q8BFU3-5;Q8BFU3-2;Q8BFU3-4	RING finger protein 214	Rnf214	Q8BFU3	Q8BFU3
24.2494	23.7741	24.2472	23.2716	22.4409	22.726	24.0381	22.9802	23.6856	24.0181	24.7249	24.5623	+	Cluster 1		8	6	6	29.1	22.6	22.6	37.954	0	17.001	214070000	28	2.18562	Q8BG92;Q8BG92-2	Q8BG92;Q8BG92-2	Clavesin-2	Clvs2	Q8BG92	Q8BG92
25.0215	24.7806	24.8992	24.6899	25.0979	23.8612	25.0374	25.2387	24.795	26.3801	25.4172	25.6185	+	Cluster 1		5	5	5	42.8	42.8	42.8	18.05	0	161.8	1091800000	76	1.44563	Q8BHA3-2;Q8BHA3	Q8BHA3-2;Q8BHA3	Probable D-tyrosyl-tRNA(Tyr) deacylase 2	Dtd2	Q8BHA32	Q8BHA3-2
27.6962	27.5367	21.8902	21.9085	23.3675	22.183	27.9113	27.1427	27.3121	26.6776	26.8235	27.1481	+	Cluster 1		13	13	12	29	29	26.2	62.885	0	109.42	1413800000	72	1.52136	Q8BHB9;E0CY42;A2AJ28;Q6P912;Q9D7P7	Q8BHB9	Chloride intracellular channel protein 6	Clic6	Q8BHB9	Q8BHB9
27.1622	27.2202	26.5979	26.7584	26.7483	26.8708	26.4758	26.5332	26.3217	26.7899	26.6831	26.5389	+	Cluster 3		13	13	13	39	39	39	50.239	0	106.04	2461800000	194	1.33705	Q8BIW1	Q8BIW1	Protein prune homolog	Prune	Q8BIW1	Q8BIW1
28.6071	28.7199	28.7397	28.7128	28.6387	28.6564	28.6221	28.237	28.4639	28.34	28.1225	28.256	+	Cluster 4		43	43	43	58.8	58.8	58.8	123.59	0	323.31	21112000000	945	2.30766	Q8BKC5;Q8BKC5-2;Q3TT04;Q7TN23;Q6NZC1;Q9CYG6	Q8BKC5;Q8BKC5-2;Q3TT04;Q7TN23	Importin-5	Ipo5	Q8BKC5	Q8BKC5
25.219	25.3391	24.9763	24.1064	24.5966	23.2288	24.6689	24.2917	25.0816	25.0146	24.5657	25.2597	+	Cluster 1		4	4	4	13.4	13.4	13.4	32.672	0	9.9664	414830000	30	1.30671	Q8BL03	Q8BL03	Mitochondrial basic amino acids transporter	Slc25a29	Q8BL03	Q8BL03
24.933	25.6493	23.633	24.2196	24.7832	24.315	23.1854	22.9173	21.8749	23.5795	22.7219	22.9842	+	Cluster 3		7	7	7	17.8	17.8	17.8	51.709	0	19.813	696690000	53	1.86371	Q8BM72;D3Z0Y0;Q8BM72-2	Q8BM72	Heat shock 70 kDa protein 13	Hspa13	Q8BM72	Q8BM72
20.9783	20.4134	22.4702	23.7814	24.1899	23.2617	23.8935	22.9303	24.3911	22.8421	22.2113	23.3072	+	Cluster 2		15	15	15	34	34	34	70.375	0	113.62	2971200000	99	1.95604	Q8BP60;Q99JX7;V9GXF3;V9GXW3;V9GXC8;V9GXM5;V9GX96	Q8BP60;Q99JX7;V9GXF3	Nuclear RNA export factor 1	Nxf1	Q8BP60	Q8BP60
28.1571	28.4142	28.0614	28.5458	28.426	28.5053	28.3642	28.6046	28.2007	28.6007	28.9083	29.0446	+	Cluster 2		12	12	12	35.5	35.5	35.5	36.867	0	74.719	5964800000	211	1.85092	Q8BTX9	Q8BTX9	Inactive hydroxysteroid dehydrogenase-like protein 1	Hsdl1	Q8BTX9	Q8BTX9
27.4696	27.187	27.153	27.2375	27.0756	27.1925	27.1097	27.0384	27.1974	26.5705	26.7163	26.7695	+	Cluster 4		26	26	25	51.2	51.2	49.6	74.338	0	209.38	5934200000	232	2.89299	Q91YN3;Q8BW44;Q9QUJ7-2;Q9QUJ7	Q91YN3;Q8BW44;Q9QUJ7-2;Q9QUJ7	Long-chain-fatty-acid--CoA ligase 4	Acsl4	Q91YN3	Q91YN3
21.3932	22.1482	22.4736	23.7862	23.3434	23.3996	22.0639	21.9024	21.8177	23.7061	23.1106	22.1787	+	Cluster 5		6	6	6	16.6	16.6	16.6	46.379	0	111.17	626720000	31	1.96189	Q8BYB9;Q8BLG5;Q8BV60	Q8BYB9;Q8BLG5;Q8BV60	Protein O-glucosyltransferase 1	Poglut1	Q8BYB9	Q8BYB9
22.3741	21.6013	21.2269	23.9399	23.2763	23.2137	21.8518	23.1796	23.5278	23.3797	23.1536	22.5343	+	Cluster 2		2	2	2	7.6	7.6	7.6	25.013	0.002086	2.4859	76687000	4	1.3912	Q8K0N1;Q8BZN5;Q8BZJ5;Q8VD63	Q8K0N1;Q8BZN5;Q8BZJ5;Q8VD63	Testis-specific Y-encoded-like protein 4	Tspyl4	Q8K0N1	Q8K0N1
30.3111	30.1834	30.1069	30.0355	30.0038	30.0136	30.2069	30.2583	30.0423	30.2731	30.4629	30.3547	+	Cluster 1		12	12	12	48.5	48.5	48.5	33.95	0	190.06	18027000000	571	1.96545	Q8C0M9	Q8C0M9	Isoaspartyl peptidase/L-asparaginase;Isoaspartyl peptidase/L-asparaginase alpha chain;Isoaspartyl peptidase/L-asparaginase beta chain	Asrgl1	Q8C0M9	Q8C0M9
23.8023	24.1976	24.3378	23.6167	23.6389	23.5271	23.3901	23.4565	23.0158	23.4235	23.3342	22.5095	+	Cluster 4		1	1	1	10.4	10.4	10.4	10.785	0	4.3388	356310000	38	1.73754	Q8C297;Q9CQN6	Q8C297;Q9CQN6	Transmembrane protein 14C	Tmem14c	Q8C297	Q8C297
29.9103	29.8644	30.0213	29.7945	29.8352	29.8032	29.8806	29.9505	29.8406	29.7188	29.7616	29.654	+	Cluster 4		33	33	33	58.5	58.5	58.5	70.279	0	241.6	14332000000	802	2.17579	Q8CAA7;I6L9A5;E0CX81	Q8CAA7;I6L9A5	Glucose 1		Q8CAA7	Q8CAA7
27.276	27.4932	27.0479	26.8138	27.0264	26.8417	27.1536	27.3404	27.3529	27.1331	27.1034	27.204	+	Cluster 1		12	10	10	40.3	33.3	33.3	40.092	0	26.316	2085200000	137	1.51963	Q8CCK0;Q8BP16;A0PJB8;Q9CTR1;Q9D3V6;Q9D3U7	Q8CCK0;Q8BP16;A0PJB8	Core histone macro-H2A.2;Core histone macro-H2A	H2afy2	Q8CCK0	Q8CCK0
23.5438	23.9338	23.5104	24.345	24.4309	24.5228	23.3514	23.8652	24.0675	24.3865	24.0207	23.9224	+	Cluster 5		13	13	13	26	26	26	60.576	0	15.404	691830000	35	1.66021	Q8JZM7	Q8JZM7	Parafibromin	Cdc73	Q8JZM7	Q8JZM7
28.9555	28.9003	29.0432	28.6723	28.7611	28.8464	28.7421	28.6885	28.7261	28.8598	28.7909	28.7487	+	Cluster 3		26	26	26	47.8	47.8	47.8	68.721	0	283.13	9069700000	488	2.13929	Q8JZN5;Q9CZC5;F6W0S5;F6TBZ5;Q8BTY0	Q8JZN5	Acyl-CoA dehydrogenase family member 9		Q8JZN5	Q8JZN5
24.6065	24.9538	24.3414	24.3412	24.9098	24.3127	24.791	24.9189	24.9205	23.4635	24.0533	24.0083	+	Cluster 4		7	7	5	14.8	14.8	10.9	55.164	0	11.875	331660000	50	1.9596	Q8K0T4;D3YYB5;G5E8P9;D3YWJ8	Q8K0T4	Katanin p60 ATPase-containing subunit A-like 1	Katnal1	Q8K0T4	Q8K0T4
27.721	28.0339	27.7308	28.0056	27.9487	27.9945	27.99	28.1053	27.9573	28.5445	28.4986	28.0523	+	Cluster 2		8	8	8	27.6	27.6	27.6	37.772	0	174.58	3846200000	176	1.6132	Q8K221;D3Z2F3;D6RHM6	Q8K221	Arfaptin-2	Arfip2	Q8K221	Q8K221
24.3754	24.3544	24.6157	23.7191	24.1982	24.508	23.4164	22.8091	22.8986	22.6383	23.1081	22.4458	+	Cluster 4		11	11	10	19.1	19.1	17	80.564	0	18.476	635610000	47	3.39837	Q8K3X4	Q8K3X4	Interferon regulatory factor 2-binding protein-like	Irf2bpl	Q8K3X4	Q8K3X4
27.1292	27.2909	27.1017	27.321	27.2077	27.2968	27.2496	27.1147	27.0441	26.8132	27.0728	26.7439	+	Cluster 4		24	24	24	48.6	48.6	48.6	66.612	0	323.31	7830100000	380	1.77232	Q8QZY1	Q8QZY1	Eukaryotic translation initiation factor 3 subunit L	Eif3l	Q8QZY1	Q8QZY1
21.5923	22.9045	21.9709	21.011	21.1465	21.8015	22.9283	20.885	21.7412	23.2328	23.0837	24.3923	+	Cluster 1		5	5	5	31.6	31.6	31.6	20.277	0	7.2326	284340000	11	1.5227	Q8R035-2;Q8R035;A2A6T4	Q8R035-2;Q8R035;A2A6T4	Peptidyl-tRNA hydrolase ICT1		Q8R0352	Q8R035-2
24.1129	23.2126	22.7501	21.6632	22.5307	22.2642	22.5893	22.4504	21.1985	21.2631	22.0406	21.7987	+	Cluster 4		2	2	2	7.6	7.6	7.6	37.986	0.00014053	3.4829	64867000	10	1.36892	Q8R1Z9;F6XTP0;K4DI70;Q3TXY7;Q8R1Z9-2;Q8R1Z9-3	Q8R1Z9;F6XTP0;K4DI70;Q3TXY7;Q8R1Z9-2;Q8R1Z9-3	RING finger protein 121	Rnf121	Q8R1Z9	Q8R1Z9
30.3466	30.3648	30.478	30.3393	30.222	30.2823	30.0221	30.166	30.1592	30.448	30.2857	30.3869	+	Cluster 5		19	19	8	63	63	34.8	42.281	0	323.31	22562000000	1020	2.2076	Q8R5C5;Q8R1B2;E0CZD4;E0CYB4	Q8R5C5	Beta-centractin	Actr1b	Q8R5C5	Q8R5C5
31.5422	31.4615	31.4649	31.7739	31.6071	31.629	31.5672	31.5826	31.5165	31.4878	31.3851	31.5456	+	Cluster 4		115	115	88	55.7	55.7	43.1	226.37	0	323.31	156520000000	3425	1.57841	Q8VDD5;Q3UFT0;Q811J9;Q99JJ3;Q7TQJ6;A2VCK0;Q8BIE2;Q8BIM8;Q14B05;F2Z494;O89055	Q8VDD5;Q3UFT0	Myosin-9	Myh9	Q8VDD5	Q8VDD5
24.1192	24.7208	23.8595	23.5453	21.5383	24.0834	24.083	22.284	24.3152	22.2373	21.3621	21.0985	+	Cluster 3		3	3	3	8	8	8	33.794	0.0088496	1.767	132800000	8	1.35606	Q8VDG5;Q8VDG5-2	Q8VDG5	Phosphopantothenate--cysteine ligase	Ppcs	Q8VDG5	Q8VDG5
33.259	33.3641	33.1647	33.1127	33.181	33.0026	33.05	33.1377	33.1568	33.4666	33.2538	33.255	+	Cluster 1		20	20	20	57	57	57	42.194	0	323.31	150650000000	2125	1.30535	Q91VA7;V9GXV0	Q91VA7	Isocitrate dehydrogenase [NAD] subunit		Q91VA7	Q91VA7
32.6678	32.5919	32.6462	32.4767	32.5478	32.4706	32.5471	32.564	32.4201	32.669	32.6451	32.6109	+	Cluster 1		48	48	48	78.8	78.8	78.8	79.776	0	323.31	99177000000	2582	1.8903	Q91VD9;Q3TIU7;Q3UIQ2	Q91VD9;Q3TIU7;Q3UIQ2	NADH-ubiquinone oxidoreductase 75 kDa subunit		Q91VD9	Q91VD9
30.1763	30.2477	30.4135	29.8527	29.9422	30.0274	29.9866	29.9873	30.0366	30.0081	29.7069	29.7013	+	Cluster 3		14	7	7	72.5	46.1	46.1	22.245	0	183.53	16322000000	508	2.1892	Q91X97;D3YVA2;D3Z2Z8;D3Z1M0	Q91X97;D3YVA2;D3Z2Z8	Neurocalcin-delta	Ncald	Q91X97	Q91X97
28.5825	28.629	28.8102	28.8856	28.6777	28.9205	28.3169	28.4392	28.4654	28.2818	28.4351	28.7151	+	Cluster 5		12	11	11	31.1	29.7	29.7	47.335	0	161.96	5712500000	230	1.5324	Q91XU3	Q91XU3	Phosphatidylinositol 5-phosphate 4-kinase type-2 gamma	Pip4k2c	Q91XU3	Q91XU3
27.7474	28.6229	27.2932	29.4239	30.1266	29.9012	29.732	29.7933	29.8154	30.3421	30.0818	28.4888	+	Cluster 2		5	5	5	4.6	4.6	4.6	109.49	0	5.3972	9884300000	41	1.8181	Q91Y09	Q91Y09		Pcdhac2	Q91Y09	Q91Y09
27.7869	27.9096	27.7265	28.1408	28.1608	28.1767	28.3588	28.1271	28.0757	27.9511	28.1689	28.2801	+	Cluster 2		17	17	16	38.3	38.3	37.2	63.322	0	94.362	5819000000	359	1.77988	Q920P5;Q920P5-2	Q920P5	Adenylate kinase isoenzyme 5	Ak5	Q920P5	Q920P5
27.4501	27.4612	27.0535	27.3168	27.198	27.7332	26.6871	27.0107	27.2231	26.6579	26.7803	26.7146	+	Cluster 4		12	12	12	46.6	46.6	46.6	34.877	0	323.31	14939000000	291	1.7058	Q922Q8;Q3TF84;Q3UBL0	Q922Q8;Q3TF84	Leucine-rich repeat-containing protein 59	Lrrc59	Q922Q8	Q922Q8
30.9325	30.9619	30.6604	30.7229	30.5919	30.7222	30.4427	30.7075	30.4928	30.8982	31.2008	30.8364	+	Cluster 5		12	12	12	41.8	41.8	41.8	37.328	0	323.31	25287000000	769	1.4549	Q925N0;Q8BRQ9;D3YXH5	Q925N0;Q8BRQ9;D3YXH5	Sideroflexin-5;Sideroflexin	Sfxn5	Q925N0	Q925N0
26.9222	27.0591	26.5849	26.4307	26.3893	26.3132	26.5809	26.6252	26.442	26.9751	26.6224	26.6618	+	Cluster 1		23	23	23	51.8	51.8	51.8	65.798	0	120.3	3086900000	201	1.50699	Q99KE1;Q3TSD4;Q3V2Y4	Q99KE1;Q3TSD4	NAD-dependent malic enzyme		Q99KE1	Q99KE1
34.5409	34.5886	34.497	34.5877	34.5747	34.5743	34.5013	34.6137	34.552	34.7243	34.8453	34.6319	+	Cluster 2		52	52	52	68.1	68.1	68.1	85.462	0	323.31	420610000000	5887	1.6463	Q99KI0	Q99KI0	Aconitate hydratase		Q99KI0	Q99KI0
23.657	24.1327	24.0178	24.5898	24.6989	23.782	24.2989	24.0121	23.557	23.5236	23.1135	22.9308	+	Cluster 4		6	6	6	36	36	36	29.98	0	49.58	452390000	62	1.56284	Q99KI3	Q99KI3	ER membrane protein complex subunit 3	Emc3	Q99KI3	Q99KI3
22.9919	23.0768	22.2464	23.0193	22.7767	23.4658	21.1651	21.6767	22.2522	22.6947	22.5853	23.3821	+	Cluster 5		18	18	18	33	33	33	74.112	0	81.844	2975000000	118	1.66305	Q99ME9;Q3TPJ4;Q3UR29;Q8CCQ5	Q99ME9;Q3TPJ4;Q3UR29	Nucleolar GTP-binding protein 1	Gtpbp4	Q99ME9	Q99ME9
24.7933	24.3436	24.6943	24.088	25.3525	25.4342	24.1302	21.3204	22.2584	25.1093	24.8207	23.994	+	Cluster 5		11	11	11	24.3	24.3	24.3	48.206	0	15.89	1309300000	56	1.46727	Q99N87;Q3U2U4;B2FDG7	Q99N87;Q3U2U4	28S ribosomal protein S5		Q99N87	Q99N87
24.1522	24.3514	23.8398	24.5039	24.058	24.5684	23.46	23.5715	23.8031	24.416	24.1221	24.7636	+	Cluster 5		5	5	5	34.3	34.3	34.3	19.133	0	32.612	928810000	88	1.73441	Q9CQ40;Q8BTB8	Q9CQ40;Q8BTB8	39S ribosomal protein L49		Q9CQ40	Q9CQ40
23.2714	23.0541	21.6726	21.0407	20.6973	21.5545	22.3389	22.9109	22.7858	22.8903	23.0889	23.4244	+	Cluster 1		2	2	2	15.4	15.4	15.4	27.847	0	13.722	75145000	11	2.16671	Q9CQF4;D3Z316	Q9CQF4;D3Z316	Uncharacterized protein C6orf203 homolog	1700021F05Rik	Q9CQF4	Q9CQF4
23.0647	22.9167	22.6074	22.7733	23.1362	22.8597	22.2151	21.3488	22.5513	23.2439	22.8985	23.6402	+	Cluster 5		1	1	1	8.1	8.1	8.1	17.768	0	9.5093	167370000	21	1.57267	Q9CRC0	Q9CRC0	Vitamin K epoxide reductase complex subunit 1	Vkorc1	Q9CRC0	Q9CRC0
24.1792	24.4138	24.1698	24.8721	24.5425	24.6573	24.2359	24.0387	24.0347	24.2033	24.7213	24.2373	+	Cluster 5		5	1	1	9.8	2.7	2.7	44.749	0.0022009	2.3973	334080000	43	1.55537	Q9CYJ6;Q9JLR1	Q9CYJ6;Q9JLR1	Protein transport protein Sec61 subunit alpha isoform 2	Sec61a2	Q9CYJ6	Q9CYJ6
29.1588	29.5717	29.2679	29.991	29.7153	29.7743	29.7135	29.8588	29.6722	29.6718	29.5558	29.3742	+	Cluster 2		27	27	26	41.4	41.4	39.9	81.877	0	323.31	27029000000	514	1.72047	Q9CZD3	Q9CZD3	Glycine--tRNA ligase	Gars	Q9CZD3	Q9CZD3
34.0554	34.1414	34.0599	34.1724	34.2107	34.1644	34.0931	34.1124	34.1838	34.2895	34.2545	34.3757	+	Cluster 2		23	23	12	50.9	50.9	28.4	51.736	0	323.31	274780000000	2599	2.60445	Q9CZU6;Q0QEL9	Q9CZU6	Citrate synthase		Q9CZU6	Q9CZU6
27.4233	27.1867	27.1937	27.6715	27.4932	27.4782	27.6284	27.3688	27.5648	27.1902	27.17	27.2736	+	Cluster 4		33	33	33	56.4	56.4	56.4	75.673	0	208.22	13745000000	462	1.8929	Q9D0I9;Q3TVC5;Q3UAZ3	Q9D0I9;Q3TVC5;Q3UAZ3	Arginine--tRNA ligase		Q9D0I9	Q9D0I9
21.322	20.9334	21.8284	24.2292	25.2285	24.7343	20.8536	22.0117	20.534	21.2626	21.4104	24.8744	+	Cluster 5		6	6	6	9.5	9.5	9.5	87.676	0	4.5783	171470000	6	1.75792	Q9D4H2;Q8VC84;F6VDD7	Q9D4H2	GRIP and coiled-coil domain-containing protein 1	Gcc1	Q9D4H2	Q9D4H2
32.8638	32.982	32.912	32.8639	32.9934	32.897	32.8142	32.8344	32.8015	33.0061	33.0376	32.9941	+	Cluster 5		22	22	22	51.6	51.6	51.6	39.638	0	323.31	154080000000	2301	2.1726	Q9D6R2;Q9D6R2-2	Q9D6R2;Q9D6R2-2	Isocitrate dehydrogenase [NAD] subunit alpha		Q9D6R2	Q9D6R2
21.8123	23.3649	22.3181	23.7394	23.5616	23.7155	24.3577	24.0847	24.5035	23.6215	24.0585	22.4322	+	Cluster 2		2	2	2	23.9	23.9	23.9	14.6	0	8.4137	135960000	8	1.49697	Q9D7E5;Q8K1T6	Q9D7E5;Q8K1T6		Ly6g6e	Q9D7E5	Q9D7E5
23.8964	23.0451	24.0909	24.8266	24.437	24.5404	22.3921	21.6141	22.9766	23.2115	22.7864	24.0896	+	Cluster 5		5	5	5	20	20	20	41.689	0	3.717	192340000	10	2.12469	Q9D9H8	Q9D9H8	UPF0565 protein C2orf69 homolog		Q9D9H8	Q9D9H8
28.4585	28.4629	27.1538	29.1732	29.2789	28.7241	28.7461	28.5243	28.9367	27.8271	27.7498	27.8138	+	Cluster 4		13	13	12	48.2	48.2	44.8	36.428	0	313.26	7513900000	412	1.71835	Q9DAW9;Q99JN5	Q9DAW9	Calponin-3	Cnn3	Q9DAW9	Q9DAW9
22.3596	24.1748	21.6654	24.6631	24.8722	24.2091	21.6812	21.8048	22.2095	21.3476	22.2083	21.2696	+	Cluster 4		6	6	6	29.7	29.7	29.7	27.974	0	65.818	644130000	27	2.36099	Q9DB29	Q9DB29	Isoamyl acetate-hydrolyzing esterase 1 homolog	Iah1	Q9DB29	Q9DB29
25.2101	25.0123	25.509	25.7326	25.4409	25.0346	24.519	25.14	25.0948	24.9103	24.0494	24.3987	+	Cluster 4		20	20	20	29.6	29.6	29.6	69.622	0	323.31	2960700000	107	1.35302	Q9DBG7;F6VF36;Q9CVL8	Q9DBG7	Signal recognition particle receptor subunit alpha	Srpr	Q9DBG7	Q9DBG7
27.5982	27.8081	27.95	27.0968	27.2227	27.13	27.3558	27.0165	27.273	27.0435	27.0898	27.3071	+	Cluster 3		6	6	6	14.5	14.5	14.5	55.591	0	41.157	2261700000	92	2.74034	Q9DCP2	Q9DCP2	Sodium-coupled neutral amino acid transporter 3	Slc38a3	Q9DCP2	Q9DCP2
29.9856	29.9582	29.6039	29.8086	29.5816	29.7483	29.8621	29.643	29.8377	30.0414	30.0687	30.1589	+	Cluster 1		15	15	15	68.2	68.2	68.2	27.623	0	323.31	20151000000	493	1.32741	Q9DCW4	Q9DCW4	Electron transfer flavoprotein subunit beta	Etfb	Q9DCW4	Q9DCW4
25.9126	26.1973	26.5715	26.0096	25.7254	25.9167	22.2965	22.3999	25.5921	25.9185	26.2955	24.6748	+	Cluster 5		3	3	3	4.3	4.3	4.3	70.048	0	4.23	796800000	32	1.38285	Q9EPR4;Q3TDU7	Q9EPR4	Solute carrier family 23 member 2	Slc23a2	Q9EPR4	Q9EPR4
23.8774	22.8221	23.3475	23.5761	23.9613	22.7991	21.6762	22.9862	23.0731	22.4922	21.5685	21.4999	+	Cluster 4		6	6	6	16.4	16.4	16.4	54.386	0	8.292	135110000	35	1.35578	Q9EQG7;Q5DTL0;Q5FWJ8	Q9EQG7;Q5DTL0;Q5FWJ8	Ectonucleotide pyrophosphatase/phosphodiesterase family member 5	Enpp5	Q9EQG7	Q9EQG7
27.879	27.7881	27.8482	28.2643	28.1986	27.9636	27.98	28.0167	27.9495	27.8025	27.5776	27.6878	+	Cluster 4		38	38	28	47.1	47.1	34.4	94.859	0	221.63	8964000000	308	2.48903	Q9ER72;Q3UXN3;Q3U716;Q9ER72-2	Q9ER72;Q3UXN3;Q3U716;Q9ER72-2	Cysteine--tRNA ligase		Q9ER72	Q9ER72
27.5431	27.1534	27.4808	26.5032	26.8429	27.1377	26.1079	25.8702	26.8673	26.6557	26.9381	26.1656	+	Cluster 5		3	1	1	27.8	6.3	6.3	25.428	0	107.88	2009900000	168	1.44034	Q9ES97-3	Q9ES97-3	Reticulon-3	Rtn3	Q9ES973	Q9ES97-3
23.5527	23.8989	24.1439	24.3812	24.4498	23.9208	23.9774	23.7503	23.7382	23.4675	23.6889	23.4551	+	Cluster 4		42	42	42	52.4	52.4	52.4	93.55	0	323.31	19091000000	388	1.51423	Q9JIK5;Q9CWZ5;Q3ULC7;Q6PCP0;Q8K2L4;Q9CSR3	Q9JIK5;Q9CWZ5;Q3ULC7;Q6PCP0;Q8K2L4	Nucleolar RNA helicase 2	Ddx21	Q9JIK5	Q9JIK5
24.4871	24.344	24.2917	25.8784	24.7432	25.1543	24.2321	24.029	24.074	23.5917	24.2507	23.5761	+	Cluster 4		4	4	4	12.5	12.5	12.5	42.337	0	7.6439	334820000	37	2.27113	Q9JJA9	Q9JJA9	General receptor for phosphoinositides 1-associated scaffold protein	Grasp	Q9JJA9	Q9JJA9
26.7743	26.7056	27.0051	26.6964	27.2324	26.6108	26.5666	26.7887	26.8131	26.0768	26.3259	26.4555	+	Cluster 4		12	12	12	22.9	22.9	22.9	74.993	0	24.817	1537800000	85	1.3486	Q9QUR8	Q9QUR8	Semaphorin-7A	Sema7a	Q9QUR8	Q9QUR8
22.167	20.2395	23.9521	22.6221	22.3172	21.6895	27.1762	27.2688	24.1994	24.7743	26.7308	26.1469	+	Cluster 2		12	12	12	19.1	19.1	19.1	101.93	0	37.751	1133200000	31	2.04016	Q9QWF0;Q3UXB7	Q9QWF0;Q3UXB7	Chromatin assembly factor 1 subunit A	Chaf1a	Q9QWF0	Q9QWF0
29.705	29.8334	29.3549	29.522	29.5205	29.4392	29.8174	30.0128	29.7547	30.1573	30.112	30.6472	+	Cluster 1		14	14	14	72.9	72.9	72.9	27.27	0	134.24	12999000000	271	2.20782	Q9QXV0	Q9QXV0	ProSAAS;KEP;Big SAAS;Little SAAS;Big PEN-LEN;PEN;PEN-20;PEN-19;Little LEN;Big LEN	Pcsk1n	Q9QXV0	Q9QXV0
29.9331	29.8305	29.6568	30.0132	30.0291	30.0367	29.9283	30.2091	29.9719	30.04	30.3833	30.201	+	Cluster 2		22	21	1	38.4	37.5	1.4	78.776	0	304.61	17813000000	826	1.40527	Q9QYB5;Q05C56	Q9QYB5;Q05C56	Gamma-adducin	Add3	Q9QYB5	Q9QYB5
26.8327	27.272	26.1778	27.3699	27.5042	27.7158	28.0367	27.8977	27.3339	27.3913	27.7839	27.5115	+	Cluster 2		7	7	6	15.6	15.6	14.5	66.455	0	25.289	2636900000	43	1.40687	Q9QYY8	Q9QYY8	Spastin	Spast	Q9QYY8	Q9QYY8
24.7782	24.9172	24.4225	25.025	24.8134	24.9764	24.99	24.92	24.3915	24.0496	24.36	24.1635	+	Cluster 4		6	6	6	33.5	33.5	33.5	20.14	0	17.327	411240000	92	1.70671	Q9QZB9;Q3UK85;H3BJ75	Q9QZB9;Q3UK85	Dynactin subunit 5	Dctn5	Q9QZB9	Q9QZB9
25.5455	25.4979	25.2657	25.0789	25.7321	21.9988	21.233	20.4466	22.7778	25.4648	25.822	25.9809	+	Cluster 5		5	5	5	31.9	31.9	31.9	16.188	0	13.157	680350000	22	2.10763	Q9R1Z7	Q9R1Z7	6-pyruvoyl tetrahydrobiopterin synthase	Pts	Q9R1Z7	Q9R1Z7
25.2134	24.9068	25.7833	23.9463	24.2431	25.013	24.4025	24.7169	24.3621	24.1377	24.1853	24.4768	+	Cluster 3		11	11	11	18	18	18	85.964	0	46.53	576790000	49	1.41754	Q9WTR1	Q9WTR1	Transient receptor potential cation channel subfamily V member 2	Trpv2	Q9WTR1	Q9WTR1
27.8047	27.8822	27.7044	27.5919	27.3816	27.4353	27.4482	27.9426	27.347	27.9291	27.9807	27.9633	+	Cluster 1		15	15	15	29.4	29.4	29.4	68.035	0	183.15	3081600000	232	1.44838	Q9WU79;F6YFQ5;F6PYI8;Q8C3G7;E9PUR5;F6XMC0	Q9WU79	Proline dehydrogenase 1		Q9WU79	Q9WU79
32.0481	31.9928	31.8379	32.0016	31.9941	31.7952	31.8931	31.7036	31.8454	31.6471	31.71	31.6428	+	Cluster 4		40	37	36	61.6	58.5	56.1	85.454	0	323.31	72452000000	2310	1.67802	Q9WUA3;Q8C605;Q9WUA3-2;Q8C8E8;F6YL81;Q9D255;D3YUA3	Q9WUA3;Q8C605;Q9WUA3-2	ATP-dependent 6-phosphofructokinase		Q9WUA3	Q9WUA3
31.8488	31.8102	31.9465	31.4414	31.6276	31.5914	31.6114	31.5251	31.6783	31.626	31.594	31.6751	+	Cluster 3		52	52	0	55.9	55.9	0	103.34	0	323.31	51246000000	1754	2.42504	Q9WV92;Q9WV92-4;Q9WV92-3;Q9WV92-6;B6ZHD1	Q9WV92;Q9WV92-4;Q9WV92-3;Q9WV92-6;B6ZHD1	Band 4.1-like protein 3;Band 4.1-like protein 3		Q9WV92	Q9WV92
22.9206	22.8205	23.3126	22.5314	22.7132	21.305	23.4718	23.5963	23.589	23.3863	23.1676	22.7306	+	Cluster 1		9	9	9	17.8	17.8	17.8	69.552	0	22.339	811070000	29	1.52849	Q9Z2X8;Q05DM3;Q3UWI4;O89076	Q9Z2X8;Q05DM3;Q3UWI4	Kelch-like ECH-associated protein 1	Keap1	Q9Z2X8	Q9Z2X8
25.3129	25.1033	25.6944	24.9499	24.8861	24.938	24.5133	24.7304	24.8136	25.0482	25.0753	25.0754	+	Cluster 3		11	11	9	18.7	18.7	15.7	83.855	0	28.357	603370000	89	2.14508	S4R1M9;Q8R2T7;S4R296;S4R2S2	S4R1M9;Q8R2T7;S4R296	Oxysterol-binding protein	Osbpl10	S4R1M9	S4R1M9

## Sheet: Cortex
Proteomics result
Normalized intensity 101	Normalized intensity 107	Normalized intensity 134	Normalized intensity 110	Normalized intensity 130	Normalized intensity 126	Normalized intensity 114	Normalized intensity 123	Normalized intensity 128	Normalized intensity 131	Normalized intensity 106	Normalized intensity 136	ANOVA Significant	Cluster	Hippo ANOVA Significant	Peptides	Razor + unique peptides	Unique peptides	Sequence coverage [%]	Unique + razor sequence coverage [%]	Unique sequence coverage [%]	Mol. weight [kDa]	Q-value	Score	Intensity	MS/MS count	-Log ANOVA p value	Protein IDs	Majority protein IDs	Protein names	Gene names
Sz start	Sz start	Sz start	Sz peak	Sz peak	Sz peak	Sz end	Sz end	Sz end	Sz free	Sz free	Sz free
27.6769	27.5342	27.7844	27.9278	27.9156	27.9186	27.829	27.9163	27.6272	28.0859	27.8467	28.2003	+	Cluster 02		19	13	12	45.6	37.7	36.2	65.481	0	65.995	4776800000	147	1.41872	A2A543;Q8R3Z5;I2FKE4;Q8R3Z5-3;Q8R3Z5-4;Q6DD95;A2A542;Q3U2N3;A2A545;Q8R3Z5-2;A2ASJ7;C7TQ54;C7TQ55;F6S5Y2;C7TQ56	A2A543;Q8R3Z5;I2FKE4;Q8R3Z5-3;Q8R3Z5-4;Q6DD95;A2A542;Q3U2N3;A2A545;Q8R3Z5-2	Voltage-dependent L-type calcium channel subunit beta-1	Cacnb1
30.667	30.6453	30.7395	30.8448	30.8758	30.9355	30.769	31.0217	31.0394	30.471	30.6859	30.69	+	Cluster 05		8	8	8	35.1	35.1	35.1	23.247	0	71.984	56625000000	389	1.87645	A2A547;Q5I0T8;P84099	A2A547;Q5I0T8;P84099	Ribosomal protein L19;60S ribosomal protein L19	Rpl19
30.0384	29.9403	29.9073	30.3949	30.3265	30.1178	30.114	30.2545	30.2458	30.1244	29.8884	29.9963	+	Cluster 05		41	41	41	71.8	71.8	71.8	63.001	0	190.91	31293000000	559	1.76219	A2A7S7;Q91WQ3;F6VXZ2	A2A7S7;Q91WQ3	Tyrosine--tRNA ligase;Tyrosine--tRNA ligase, cytoplasmic;Tyrosine--tRNA ligase, cytoplasmic, N-terminally processed	Yars
26.1979	26.5426	26.5542	26.5652	26.5043	26.5231	26.3601	26.5473	26.4175	26.2139	26.2752	26.0539	+	Cluster 05		8	8	8	18.3	18.3	18.3	73.663	0	30.279	1978400000	131	1.33858	A2AD03;Q9QXG2;Q8CBI2;Q3UR39;Q9QZD5;Q9CS14	A2AD03;Q9QXG2;Q8CBI2;Q3UR39	Rab proteins geranylgeranyltransferase component A 1	Chm
25.8748	25.8815	25.8913	25.5233	25.6611	25.9351	25.7712	25.3218	25.5919	25.4186	24.7821	25.1474	+	Cluster 05		10	10	10	33.7	33.7	33.7	38.399	0	20.769	1464000000	51	1.81911	A2ADR8;Q8R3G1	A2ADR8;Q8R3G1	Nuclear inhibitor of protein phosphatase 1	Ppp1r8
25.3236	26.548	24.74	27.1103	24.4126	26.5173	21.948	24.8369	22.9263	23.5326	23.8421	23.3424	+	Cluster 01	O	7	7	7	21.7	21.7	21.7	43.018	0	10.192	874320000	29	1.41603	A2AG30;Q3TYL4;Q3TY13;O89114	A2AG30;Q3TYL4;Q3TY13;O89114	DnaJ homolog subfamily B member 5	Dnajb5
22.7969	23.3288	22.6839	26.9418	26.644	25.7908	23.7732	24.2418	24.4457	21.3198	21.9559	24.0676	+	Cluster 05		16	16	16	36.2	36.2	36.2	61.447	0	55.736	2004000000	61	2.86593	A2AJ72;Q3TIX6;Q3ULP9;A2AJ71;F7AM43;F6S444	A2AJ72;Q3TIX6;Q3ULP9		Fubp3
27.6341	27.8339	27.5186	26.5001	26.2748	27.4223	27.5234	27.2274	27.795	26.7251	26.8149	26.208	+	Cluster 04		11	11	11	18	18	18	73.044	0	32.258	3291500000	97	1.73717	A2AMH5;A2AMH4;Q6X893;Q6X893-2;A2AMH3;A2AMH8	A2AMH5;A2AMH4;Q6X893;Q6X893-2;A2AMH3	Choline transporter-like protein 1	Slc44a1
29.4706	29.3828	29.4655	29.7334	29.7126	29.6422	29.5306	29.6689	29.7227	29.4406	29.5301	29.4661	+	Cluster 05		93	93	93	23.2	23.2	23.2	570.29	0	321.43	18714000000	630	2.49189	A2AN08-3;A2AN08;A2AN08-5;A2AN08-2;F6SSP6;Z4YMA7;A2VCS3;A2AN08-4;Z4YLP1	A2AN08-3;A2AN08;A2AN08-5	E3 ubiquitin-protein ligase UBR4	Ubr4
25.1439	25.2745	24.1733	21.9754	24.527	22.8245	24.493	24.7898	25.0552	25.6884	25.2468	26.4441	+	Cluster 02		14	13	13	3.5	3.4	3.4	517.03	0	12.753	627680000	43	1.71776	A2API5;Q9JI18;E9Q202;F6YDG9	A2API5;Q9JI18;E9Q202	Low-density lipoprotein receptor-related protein 1B	Lrp1b
22.4355	21.2455	22.0423	23.0413	22.9587	22.8402	24.4529	23.4863	25.2092	24.3125	24.4714	22.3695	+	Cluster 03		23	23	22	21.7	21.7	21.3	161.85	0	75.246	1309200000	54	1.60836	A2AQA7;Q8CFQ3;REV__Q8CD59;REV__Q3TQ85;REV__Q3V3Y8;REV__B9EKN1;REV__Q9Z0R6-2	A2AQA7;Q8CFQ3	Intron-binding protein aquarius	Aqr
34.112	34.2033	34.0884	33.7911	34.0292	34.0261	34.0055	34.0002	34.0533	34.0821	34.39	34.3591	+	Cluster 02		117	117	116	52.4	52.4	52.1	325.88	0	323.31	384180000000	4941	1.46132	A2ARP8;Q9QYR6-2;Q9QYR6	A2ARP8;Q9QYR6-2;Q9QYR6	Microtubule-associated protein 1A;MAP1A heavy chain;MAP1 light chain LC2	Map1a
25.4283	25.6998	25.8052	25.5652	25.5998	25.6296	25.037	25.2915	25.0296	25.0479	24.9506	24.6661	+	Cluster 01		8	3	3	13.8	6.3	6.3	63.899	0.00015662	4.4181	879550000	37	3.0419	A2AWN8;P59326;Q3TH60	A2AWN8;P59326;Q3TH60	YTH domain-containing family protein 1	Ythdf1
25.9762	26.2634	25.4703	25.6716	26.9045	25.7371	25.9822	25.4349	24.1789	24.8844	23.321	23.6434	+	Cluster 05		8	8	8	11.5	11.5	11.5	109.12	0	16.573	819640000	36	1.56189	A2JY28;O08644;O08644-3;O08644-2	A2JY28;O08644	Ephrin type-B receptor 6	Mep;Ephb6
28.7664	28.9323	28.9853	28.776	28.6329	28.7491	28.8558	28.6509	29.0397	28.531	28.5834	28.5046	+	Cluster 05		19	19	19	38.2	38.2	38.2	51.991	0	70.381	11151000000	199	1.55861	A2RS68;Q62376;Q9CR32;Q6ZWP0;Q62376-2;Q7TT81;Q99LY5	A2RS68;Q62376;Q9CR32;Q6ZWP0;Q62376-2;Q7TT81	U1 small nuclear ribonucleoprotein 70 kDa	Snrnp70
26.1823	26.3983	26.284	25.3676	25.6061	25.3255	25.769	25.868	25.9221	25.9073	25.4657	26.3313	+	Cluster 02		5	5	5	18.8	18.8	18.8	26.186	0	33.191	3640900000	85	1.80086	Q8VCE7;A2RS96;Q9CXE7;Q3U9T7;Q3TW73;E9PXY3;D3Z615;Q8C5H9;Q3V440;Q8C954;E9Q2J2	Q8VCE7;A2RS96;Q9CXE7;Q3U9T7;Q3TW73;E9PXY3	Transmembrane emp24 domain-containing protein 5	Tmed5
27.9434	27.6913	27.7668	27.9364	28.0747	27.9213	28.2734	28.4373	28.4536	28.0583	27.9109	28.2569	+	Cluster 03		15	15	14	14.6	14.6	14.1	161.94	0	47.973	5810800000	159	2.53125	A2RSJ4;Q8C318;Q922V6;Q9D574	A2RSJ4	UHRF1-binding protein 1-like	Uhrf1bp1l
26.2597	26.2605	25.8741	24.8845	25.6782	25.5122	25.5509	26.006	25.4873	25.3263	25.6625	25.1316	+	Cluster 04		9	8	6	9.9	8.8	6.2	109.9	0	31.887	1083100000	45	1.32721	A3KG01;A3KG02;A3KG00;Q6P5F1;P54763;P54763-2;F6Q4H2	A3KG01;A3KG02;A3KG00;Q6P5F1;P54763;P54763-2	Receptor protein-tyrosine kinase;Ephrin type-B receptor 2	Ephb2
27.9416	28.1805	28.2148	27.8867	27.9535	27.8275	28.2593	27.7764	27.7753	28.4608	28.2992	28.2441	+	Cluster 02		18	18	17	23.5	23.5	22.3	117.42	0	56.875	6087900000	190	1.33055	A3KMF2;Q5DTZ3;G3X8R8;P59759	A3KMF2;Q5DTZ3;G3X8R8;P59759	MKL/myocardin-like protein 2	Mkl2
26.9391	27.1489	26.6966	26.8954	27.1032	27.2325	27.4002	27.4956	27.2744	27.3619	27.5213	27.8997	+	Cluster 03		5	5	1	75.3	75.3	28.9	10.99	0	20.488	2706600000	65	1.79995	A5A4Z2;G3UZ30;A5A4Y9;A5A4Z1;A5A4Z0	A5A4Z2;G3UZ30;A5A4Y9;A5A4Z1;A5A4Z0		Ppp1r11
30.9045	30.6109	30.8355	30.9725	30.8771	30.746	30.6081	30.4398	30.3175	30.5793	30.3619	30.4128	+	Cluster 01	O	16	16	15	28.4	28.4	26	69.831	0	60.806	30513000000	443	2.06293	A9DA50;Q9D1T0;REV__Q8BWT1;REV__Q3UKH3;REV__CON__P19013	A9DA50;Q9D1T0	Leucine-rich repeat and immunoglobulin-like domain-containing nogo receptor-interacting protein 1	Lingo1
26.416	26.3314	26.5538	26.4439	26.5436	26.2044	26.0635	26.017	26.0362	26.4582	26.5224	26.357	+	Cluster 01		10	10	10	16.5	16.5	16.5	79.78	0	19.237	1674000000	99	2.21471	B1ASU0;P59823;Q0VDP7	B1ASU0;P59823;Q0VDP7	Interleukin-1 receptor accessory protein-like 1	Il1rapl1
29.8551	29.9991	29.9417	30.1065	29.9724	29.9766	29.8101	29.8056	29.5752	29.9617	29.8944	29.8306	+	Cluster 01		13	13	13	56.7	56.7	56.7	23.587	0	53.934	22919000000	368	1.56525	B1AT92;Q3U5I5;Q3U1Q4;Q60631;Q60631-2;B1AT95	B1AT92;Q3U5I5;Q3U1Q4;Q60631;Q60631-2	Growth factor receptor-bound protein 2	Grb2
24.7128	24.928	24.8083	24.9432	24.911	24.412	24.795	24.5945	24.8069	24.1746	24.1009	24.4694	+	Cluster 05		4	4	4	26.7	26.7	26.7	23.935	0	44.711	778780000	40	1.60058	B1AV75;Q3UJP5;Q9D005	B1AV75;Q3UJP5	Protein C8orf37 homolog	2610301B20Rik
25.6199	25.8686	25.1484	26.1452	26.2668	25.7261	24.2744	25.6075	24.4033	22.7622	25.2696	21.4681	+	Cluster 05		8	8	8	11.9	11.9	11.9	96.589	0	15.125	1075700000	29	1.34115	B2RQ13;B7ZMW4;P70261;B7ZMW5	B2RQ13;B7ZMW4;P70261;B7ZMW5	Paladin	Pald1
26.3147	26.275	26.1964	26.3177	26.6933	26.2218	26.8167	26.6271	26.7565	26.2575	26.323	26.4581	+	Cluster 03		4	4	4	6.9	6.9	6.9	62.193	0.00015731	4.5374	1880100000	52	1.70938	E9PUL6;B2RQI4;F7B0S9;Q8CGQ8-2;Q8CGQ8	E9PUL6;B2RQI4;F7B0S9;Q8CGQ8-2;Q8CGQ8	Sodium/potassium/calcium exchanger 4	Slc24a4
29.3072	29.1133	29.3772	29.4715	29.4587	29.4573	29.6154	29.5359	29.5891	29.4607	29.4155	29.5723	+	Cluster 03		38	38	34	27	27	25	194.73	0	198.64	14954000000	363	2.02466	B2RQQ7;Q7TT50;Q3TSA3	B2RQQ7;Q7TT50	Non-specific serine/threonine protein kinase;Serine/threonine-protein kinase MRCK beta	Cdc42bpb
26.8979	26.7902	26.3392	27.0599	27.182	27.0953	27.0402	27.1281	27.2844	26.9707	26.7403	26.9468	+	Cluster 05		19	19	19	22.6	22.6	22.6	111.71	0	164.6	4620800000	176	1.45723	B2RQV1;Q8BWZ3-2;Q8BWZ3;Q8BKH5;Q8BY54;Q8BKI9;G3UZ51	B2RQV1;Q8BWZ3-2;Q8BWZ3	N-alpha-acetyltransferase 25, NatB auxiliary subunit	Naa25
23.5298	21.9143	22.5243	27.9552	26.8136	25.7555	27.4862	26.9912	25.6432	28.6712	24.1709	27.6074	+	Cluster 03		11	11	10	20.7	20.7	19.8	87.028	0	128.16	2337300000	86	1.74914	B2RQX9;B2RXV9;Q761V0-2;Q761V0;Q761U8;Q761U9	B2RQX9;B2RXV9;Q761V0-2;Q761V0	Transporter;Sodium- and chloride-dependent glycine transporter 2	Slc6a5
28.8035	28.9673	28.986	28.9292	28.9277	29.0152	28.7224	28.8274	28.7512	29.0516	28.9592	28.9064	+	Cluster 01		28	27	27	25.9	25.3	25.3	165.66	0	69.399	9769800000	303	1.52874	B2RRE3;H7BX08;Q8C1B1;Q8C1B1-2	B2RRE3;H7BX08;Q8C1B1;Q8C1B1-2	Calmodulin-regulated spectrin-associated protein 2	Camsap2
26.4429	26.1011	26.6707	26.652	26.6207	27.096	25.7205	26.254	26.0427	25.1053	25.3107	25.2584	+	Cluster 05		11	11	11	32.1	32.1	32.1	37.294	0	183.42	2399000000	73	3.54274	D3Z4U0;B2RRT9;D3Z4T9;Q9R020;E9PUD0;Q9R020-2;V9GX51	D3Z4U0;B2RRT9;D3Z4T9;Q9R020;E9PUD0;Q9R020-2	Zinc finger Ran-binding domain-containing protein 2	Zranb2
26.747	26.6494	26.6217	26.3614	26.1492	26.3299	26.6982	26.8691	26.2138	26.9924	27.0059	26.926	+	Cluster 02		17	14	14	16.2	14.7	14.7	144.1	0	26.926	2442600000	127	1.9433	B2RS27;P27671;Q3UY04;Q9QYS5;P70317;Q9QZR7	B2RS27;P27671	Ras-specific guanine nucleotide-releasing factor 1	Rasgrf1
29.1408	29.1181	29.1348	29.0851	28.9976	29.1357	29.2357	29.2079	29.2035	28.7789	28.7962	29.0032	+	Cluster 04	O	38	38	38	40.7	40.7	40.7	135.55	0	232.44	18351000000	449	2.7446	B2RSV4;Q921M3;Q921M3-2	B2RSV4;Q921M3;Q921M3-2	Splicing factor 3B subunit 3	Sf3b3
24.5769	24.5314	24.2341	24.3422	24.4977	23.8837	24.3324	22.199	23.5945	22.2923	22.4793	23.515	+	Cluster 05		4	4	1	12.7	12.7	4.2	42.324	0	16.284	357120000	27	1.33598	B2RU91	B2RU91		Pggt1b
26.632	26.7288	26.7918	27.0203	27.0633	26.864	27.2128	27.0897	26.9362	27.2184	26.9909	27.5827	+	Cluster 03		5	4	4	11.5	9.6	9.6	73.461	0	17.434	2605900000	66	1.50323	B2RUE0;Q9Z0V1;Q3UH54;Q9Z0V1-2;Q9Z0V1-3	B2RUE0;Q9Z0V1;Q3UH54;Q9Z0V1-2	Potassium voltage-gated channel subfamily D member 3	Kcnd3
25.8094	25.8787	25.9042	26.5073	26.0582	26.5796	26.2271	26.475	26.2904	26.2341	26.319	26.4711	+	Cluster 03		21	9	0	22.3	13.7	0	139.06	0	26.408	1847500000	81	1.78244	B2RUE8;B7ZNR9;Q3UTY9	B2RUE8;B7ZNR9		Map4k4
28.3094	28.2078	28.1366	28.153	28.1123	28.4843	27.9624	28.2803	28.3041	27.8497	27.6716	27.8936	+	Cluster 05		8	8	8	39.2	39.2	39.2	23.461	0	120.73	8515800000	129	1.55902	B7ZWI2;B2RXM7;Q9D1J3	B7ZWI2;B2RXM7;Q9D1J3	SAP domain-containing ribonucleoprotein	1110005A23Rik;Sarnp
26.3058	26.0209	26.0448	26.0295	25.7387	26.4072	25.0777	25.5434	24.9856	25.4741	25.4928	24.4854	+	Cluster 01		40	40	40	24.6	24.6	24.6	227.46	0	180.01	5458600000	206	1.72032	B9EJ54;Q6ZQG1;Q6PDG0;Q6P9L5;Q3UFI7;E9Q880;Q6P9Y6;Q9D6C1;Q80VE6;B0LAE1	B9EJ54;Q6ZQG1;Q6PDG0;Q6P9L5		Nup205
27.5466	27.6851	27.3273	27.1175	27.2415	27.4206	26.9822	27.1835	26.9851	27.4328	27.4274	27.3043	+	Cluster 01		25	25	23	39.2	39.2	37.1	96.98	0	127.25	4868500000	266	1.80274	G3X9N6;B9EJ86;Q69ZJ4	G3X9N6;B9EJ86;Q69ZJ4	Oxysterol-binding protein	Osbpl8
25.1677	25.5055	25.3448	25.251	25.3589	25.0647	25.3877	25.0062	24.6698	23.4816	24.6144	24.4601	+	Cluster 05		8	8	8	9.2	9.2	9.2	117.43	0	25.873	1310800000	87	1.69159	C7G3P2;Q61136;Q8BPG8;Q8C5G1	C7G3P2;Q61136;Q8BPG8	Serine/threonine-protein kinase PRP4 homolog	Prpf4b
27.4221	27.6333	27.5762	27.5539	27.3353	27.7652	28.2127	27.9864	28.1256	27.9417	27.5504	27.9194	+	Cluster 03		4	4	4	17.2	17.2	17.2	38.753	0	82.794	7238400000	44	1.92362	D3YU33;Q8CHK3;F6UP63	D3YU33;Q8CHK3;F6UP63	Lysophospholipid acyltransferase 7	Mboat7
22.7063	22.5199	21.8824	23.0824	23.3741	23.3487	22.8498	24.1827	23.5658	23.4496	24.8974	24.3974	+	Cluster 03		2	2	2	3.1	3.1	3.1	127.76	0.0026889	2.1769	146490000	7	1.72462	D3YUH8;Q6IFT4	D3YUH8;Q6IFT4	Rho GTPase-activating protein 20	Arhgap20
22.9994	23.0996	22.6155	22.1455	21.6497	22.2241	22.7136	21.9861	22.2632	22.5866	22.5817	22.4696	+	Cluster 02		3	3	3	17.8	17.8	17.8	21.697	0	4.7726	82605000	12	1.65892	D3YXU9;D3Z4E4;Q8BWU3;D3YVN0	D3YXU9;D3Z4E4;Q8BWU3	Protein FAM131A	Fam131a
24.0423	23.5651	24.2076	23.9795	24.1133	24.3465	23.1647	23.9583	23.9081	23.2477	23.0837	23.3259	+	Cluster 05		2	2	2	13.6	13.6	13.6	17.587	0	5.3063	689160000	27	1.58873	D3YYC2;F6T9K1;G3UXH5;Q4FJW2;D3YY09;Q9D6N5	D3YYC2;F6T9K1;G3UXH5;Q4FJW2;D3YY09;Q9D6N5	Dr1-associated corepressor	Drap1
23.3727	23.5662	22.5856	25.0227	25.4669	25.227	24.6626	25.0466	25.7218	24.2466	22.3115	24.4312	+	Cluster 05		25	1	1	44.8	1.8	1.8	78.154	0.00097656	2.6112	442860000	10	1.82564	D3Z080;F6V513	D3Z080		Sorbs2
23.4236	23.4952	22.5441	24.2755	23.9872	24.2666	23.406	23.5063	23.9855	23.0624	22.5868	22.873	+	Cluster 05		1	1	1	4.7	4.7	4.7	29.178	0	10.556	352340000	14	2.19552	D3Z220;Q3U9B7;Q9DCV1;Q8BQL3;Q3UBY5;Q3UAF5;Q3TIF1;P97821	D3Z220;Q3U9B7;Q9DCV1;Q8BQL3;Q3UBY5;Q3UAF5;Q3TIF1;P97821	Dipeptidyl peptidase 1;Dipeptidyl peptidase 1 exclusion domain chain;Dipeptidyl peptidase 1 heavy chain;Dipeptidyl peptidase 1 light chain	Ctsc
29.185	29.1574	29.2982	29.4116	29.6162	29.475	29.424	29.5844	29.4326	29.3221	29.2407	29.3131	+	Cluster 05		40	40	38	32.4	32.4	30.8	160.01	0	240.11	15099000000	338	2.21398	D3Z2Z1;F8WIA1;Q922J3;D3Z3M7;Q922J3-2;F6RCU2;Q8C0S5;F7CB97;Q9QZF4;F6RAY2	D3Z2Z1;F8WIA1;Q922J3;D3Z3M7;Q922J3-2;F6RCU2;Q8C0S5	CAP-Gly domain-containing linker protein 1	Clip1
25.685	25.8047	25.8601	25.345	25.3143	24.595	25.4367	25.4948	25.6215	25.992	25.8466	25.7775	+	Cluster 02		35	2	2	50	1.8	1.8	91.622	0	51.309	1031600000	29	1.92988	D3Z3B8	D3Z3B8		Dlg1
26.7154	26.7398	26.7638	26.6207	26.6707	26.6952	26.3583	26.5909	26.4289	26.5469	26.6227	26.6823	+	Cluster 01		13	1	1	45.5	5.6	5.6	30.364	0	57.461	2204000000	33	2.07186	D3Z6G3;D3YUY6	D3Z6G3;D3YUY6		Mapre3
27.6443	27.7939	28.1894	27.4844	26.321	26.3729	26.2643	26.503	26.0974	26.5136	27.7181	27.8323	+	Cluster 01		2	2	2	40.4	40.4	40.4	5.2631	0	13.592	5914400000	61	1.59311	G3UZX6;H7BWX9;D3Z794;G3UZ60;G3UWI9;G3UWX9;G3UZA7;P61957;Q9Z172-2;Q9Z172	G3UZX6;H7BWX9;D3Z794;G3UZ60;G3UWI9;G3UWX9;G3UZA7;P61957;Q9Z172-2;Q9Z172	Small ubiquitin-related modifier;Small ubiquitin-related modifier 2;Small ubiquitin-related modifier 3	Sumo3;Sumo2
22.5144	22.8435	23.4264	23.8699	23.8072	23.9327	23.5929	23.9872	24.0406	23.9345	24.0194	23.9152	+	Cluster 03		2	2	2	65.6	65.6	65.6	3.8054	0	34.083	645440000	47	2.38025	E0CZE8;E0CXR0;E0CX98;Q9D2C7	E0CZE8;E0CXR0;E0CX98;Q9D2C7	Bax inhibitor 1	Tmbim6
22.9713	22.1901	24.4064	24.9701	24.7635	24.3354	25.4452	24.9711	24.9876	24.7466	24.3048	25.2221	+	Cluster 03		2	2	2	20.3	20.3	20.3	7.0644	0.00015078	3.7357	528720000	27	1.58929	E0CYY4;E0CYZ4;H7BX33;Q3UCR6;Q8R092-2;Q8R092-1;Q8R092	E0CYY4;E0CYZ4;H7BX33;Q3UCR6;Q8R092-2;Q8R092-1;Q8R092	Uncharacterized protein C1orf43 homolog	4933434E20Rik
25.9681	25.981	25.5085	26.1817	26.4	26.268	26.2349	26.4244	26.2254	25.5847	25.9308	25.9813	+	Cluster 05		9	9	9	16.7	16.7	16.7	63.974	0	44.55	1699600000	48	1.71398	E9PUK3;E9PUI5;Q8K012-2;Q8K012	E9PUK3;E9PUI5;Q8K012-2;Q8K012	Formin-binding protein 1-like	Fnbp1l
28.2633	28.2686	28.2418	28.1865	28.2118	28.0119	28.0254	28.0879	27.7437	28.4943	28.4276	28.4623	+	Cluster 02		16	16	16	21.2	21.2	21.2	107.62	0	69.649	5565100000	188	2.57099	Q6NVE5;E9PV26;H3BJU6;H3BLA4	Q6NVE5;E9PV26		Prr36
24.4331	24.3322	24.9715	25.9322	24.6851	24.7825	23.7793	23.8448	23.8221	24.4684	24.2604	23.7025	+	Cluster 01		3	3	3	6.9	6.9	6.9	49.444	0.00015131	3.7949	529150000	21	1.54767	E9Q7S4;E9PVQ3;Q91WJ7-2;Q91WJ7;E9Q106;E9PZE9;E9Q5S6	E9Q7S4;E9PVQ3;Q91WJ7-2;Q91WJ7;E9Q106;E9PZE9	SPATS2-like protein	Spats2l
27.5944	27.5259	27.3244	27.7747	27.8972	27.7001	27.5847	27.5724	27.4207	27.2378	27.1368	27.5497	+	Cluster 05		14	14	14	48.5	48.5	48.5	38.767	0	59.293	4550700000	142	1.65412	E9Q4G7;Q3U772;E9PWB2;Q8BK63;Q6PJ87;Q3U844;H7BXB1;E9Q3W1;Q8BK63-2;E9Q2U6;Q3TVX1;F6YBC9	E9Q4G7;Q3U772;E9PWB2;Q8BK63;Q6PJ87;Q3U844;H7BXB1;E9Q3W1;Q8BK63-2;E9Q2U6;Q3TVX1	Casein kinase I isoform alpha	Csnk1a1
26.8013	27.1424	27.1179	26.9127	26.9918	26.7919	27.0257	26.8769	27.0095	26.7173	26.7282	26.4584	+	Cluster 05		17	17	17	60.2	60.2	60.2	38.532	0	299.92	7834800000	249	1.43542	E9PXX7;Q3TEE8;Q91W90;Q3UBW8;Q3UWX1	E9PXX7;Q3TEE8;Q91W90;Q3UBW8;Q3UWX1	Thioredoxin domain-containing protein 5	Txndc5
23.2714	22.3558	23.0276	23.7457	23.3495	23.9797	24.0346	23.9235	23.6821	23.2814	23.6906	22.9818	+	Cluster 03		4	4	4	16.6	16.6	16.6	54.962	0	9.2774	217220000	22	1.46624	Q5CZY5;E9Q027;Q3TIJ0;Q8C5L3-3;Q8C5L3-2;Q8C5L3;E9Q8D5	Q5CZY5;E9Q027;Q3TIJ0;Q8C5L3-3;Q8C5L3-2;Q8C5L3;E9Q8D5	CCR4-NOT transcription complex subunit 2	Cnot2
29.5757	29.3953	29.3915	29.3755	29.2913	29.2012	29.3444	29.0491	28.9441	30.0956	29.5924	29.7276	+	Cluster 02		17	17	17	36	36	36	63.668	0	91.225	16115000000	424	2.07496	E9Q3Q6;E9Q4G8;Q54AJ5;Q61490;F6QH25;Q5MPX5	E9Q3Q6;E9Q4G8;Q54AJ5;Q61490	CD166 antigen	Alcam
27.1032	27.2639	27.217	26.9167	26.9914	26.9122	26.8156	26.9303	26.9439	26.8896	27.1867	27.1953	+	Cluster 02		16	16	16	17.8	17.8	17.8	146.32	0	48.666	2740200000	127	1.54502	E9Q6Y8;Q80TH9	E9Q6Y8	Ubiquitin carboxyl-terminal hydrolase	Usp31
23.5688	23.0181	24.2583	21.7931	21.7009	21.7857	23.4624	23.7515	24.2696	24.9785	22.9781	23.9972	+	Cluster 02		6	4	4	8.3	6.2	6.2	90.053	0.0040338	1.8112	633540000	12	2.10793	G3UYP4;G3UYG5;E9Q9F1;Q9JK45;G3UZ84;Q9JK97	G3UYP4;G3UYG5;E9Q9F1;Q9JK45	Potassium voltage-gated channel subfamily KQT member 5	Kcnq5
29.5677	29.4026	29.6108	29.7769	29.8008	29.8613	29.4837	29.7342	29.7169	29.5797	29.3016	29.5332	+	Cluster 05		36	36	36	42.5	42.5	42.5	102.37	0	323.31	26153000000	612	1.49519	E9QB02;Q68FL6;F6W0G8	E9QB02;Q68FL6	Methionine--tRNA ligase, cytoplasmic	Mars
26.1861	29.4819	23.9991	22.7743	23.9008	22.2253	27.7965	26.984	29.2983	24.8417	23.4844	23.1732	+	Cluster 04		3	3	3	22.6	22.6	22.6	17.551	0	7.2757	2360300000	24	1.77749	Q53ZD4;E9QJW0;Q91VS7;D3YU60	Q53ZD4;E9QJW0;Q91VS7	Microsomal glutathione S-transferase 1	Mgst1
29.0371	29.103	29.1348	29.0699	29.1642	29.1821	29.161	29.0803	29.0818	28.8976	29.0392	28.8447	+	Cluster 05		43	39	2	32.9	30.4	2.3	169.31	0	323.31	11705000000	503	1.69315	E9QKH0;B2RY22;E9Q6L0;J3QP81;Q80TV8;A5D6Q8;Q3TPM6	E9QKH0;B2RY22;E9Q6L0;J3QP81;Q80TV8;A5D6Q8	CLIP-associating protein 1	Clasp1
26.9235	26.7944	26.923	26.8998	26.9384	26.9909	26.3879	26.3227	26.8193	25.6701	25.9697	26.6255	+	Cluster 05		17	17	17	16.5	16.5	16.5	138.36	0	99.727	2470600000	124	1.68663	E9QLA5;Q0GNC1-3;Q0GNC1	E9QLA5;Q0GNC1-3;Q0GNC1	Inverted formin-2	Inf2
26.0648	26.0889	25.7509	25.7302	25.6058	25.8659	26.2689	26.1219	26.1692	26.6089	26.036	26.4816	+	Cluster 02		15	15	15	28	28	28	69.921	0	24.428	1497900000	82	1.75496	E9QMK9;Q8BH86;Q8BH86-2;Q3U7K4;F7CUW7	E9QMK9;Q8BH86;Q8BH86-2;Q3U7K4	UPF0317 protein C14orf159 homolog, mitochondrial	9030617O03Rik
25.5987	24.9416	25.6475	25.4748	26.3843	26.4882	26.7033	26.5918	26.6271	25.8955	26.4846	26.9148	+	Cluster 03		11	11	11	13.7	13.7	13.7	101.34	0	15.639	1312500000	45	1.48578	E9QNE9;Q99JP0	E9QNE9;Q99JP0	Mitogen-activated protein kinase kinase kinase kinase;Mitogen-activated protein kinase kinase kinase kinase 3	Map4k3
22.8826	22.5984	23.4077	23.5109	23.4583	23.4418	21.9353	23.3403	21.6813	23.6871	23.8255	23.6344	+	Cluster 01		14	13	13	11.1	11.1	11.1	156.41	0	17.094	508460000	38	1.44381	F8WJB0;E9QNV2;Q80YQ2;Q80YQ2-2;H3BK33;H3BLE0;H3BJ42	F8WJB0;E9QNV2;Q80YQ2;Q80YQ2-2;H3BK33	Mediator of RNA polymerase II transcription subunit 23	Med23
22.6134	22.4618	23.2723	22.9637	23.4681	23.454	22.4903	22.8742	22.8553	22.1117	22.0667	22.7103	+	Cluster 05		7	7	1	20.6	20.6	2	61.479	0	15.151	701890000	30	1.40656	G3UZ63;G3X961;Q6PE06;G3UZG5;G3UZF2	G3UZ63;G3X961;Q6PE06;G3UZG5		Klhdc4
21.6976	23.7821	25.1899	28.8735	28.1505	27.0623	24.2907	25.3569	22.929	24.909	23.7614	23.6337	+	Cluster 05	O	12	12	8	29.9	29.9	18.9	46.766	0	46.937	2137000000	98	2.16239	G3X8T9;Q91WP6	G3X8T9;Q91WP6	Serine protease inhibitor A3N	Serpina3n
23.3322	22.7191	22.4837	22.8876	24.0119	22.8605	23.9954	25.7855	24.1583	22.858	23.2451	21.6243	+	Cluster 04		8	8	8	10.2	10.2	10.2	108.55	0	9.7296	542430000	19	1.37668	G3X8U8;O88622-2;O88622;E9Q088;A5YBK2;Q3TUI8;I6RAM3;E9Q7T9;E9Q954	G3X8U8;O88622-2;O88622;E9Q088;A5YBK2;Q3TUI8;I6RAM3	Poly(ADP-ribose) glycohydrolase	Parg
28.1663	27.8554	27.982	27.7622	27.7392	27.654	27.8747	28.0468	28.1673	27.9415	28.096	28.1251	+	Cluster 02		12	12	12	33.1	33.1	33.1	45.287	0	52.372	6870700000	188	1.50875	G3X9M0;Q9ER88;Q9ER88-2;G3UWJ4;G3UZC0;G3UWZ6;G3UWM7;G3UWR5;G3UYM6;G3UYP3	G3X9M0;Q9ER88;Q9ER88-2;G3UWJ4;G3UZC0;G3UWZ6	28S ribosomal protein S29, mitochondrial	Dap3
23.9853	23.8948	23.7227	24.6426	24.6955	24.6131	24.2351	23.736	23.3684	24.4032	24.9189	23.8825	+	Cluster 01		25	25	25	16	16	16	224.13	0	63.866	1552300000	90	1.38603	G5E870;O88380;Q3TP48	G5E870	E3 ubiquitin-protein ligase TRIP12	Trip12
25.8561	26.1889	25.9515	26.4069	26.5589	25.9888	26.6595	26.1373	26.2987	26.5862	26.8056	26.6113	+	Cluster 03		7	7	3	12	12	5.2	103.04	0	9.955	1749800000	48	1.39036	G5E8D5;Q68ED2;Q8BKZ1;Q80T39;G3UYV0;G3UY08;G3UZU3;Q8BL09	G5E8D5;Q68ED2;Q8BKZ1	Metabotropic glutamate receptor 7	Grm7
30.1817	30.169	30.0108	30.0322	30.0428	30.072	30.0293	30.0342	29.9514	30.178	30.3835	30.2125	+	Cluster 02		42	42	42	49.1	49.1	49.1	108.59	0	264.99	28949000000	888	1.75271	H3BJU7;H3BJX8;H3BJ45;H3BJ40;H3BKH9;Q60875-5;Q60875-4;Q60875;Q3TYZ4;Q60875-2;Q60875-3;H3BL15;H3BLF9;H3BJ59;H3BLJ1;H3BIX8;H3BJM4;H3BJ48;REV__Q9CQJ9;REV__Q9CQ66	H3BJU7;H3BJX8;H3BJ45;H3BJ40;H3BKH9;Q60875-5;Q60875-4;Q60875;Q3TYZ4;Q60875-2;Q60875-3	Rho guanine nucleotide exchange factor 2	Arhgef2
27.7493	27.8443	27.8095	27.4596	27.7045	27.5385	27.1816	27.2065	27.081	27.0609	27.7126	27.4686	+	Cluster 01		19	19	19	19.9	19.9	19.9	138.55	0	94.314	8442300000	240	1.85133	H3BL37;O08784;Q05BH6;Q7TPZ2;Q05CS0;H3BIX0;Q6PFZ6;Q3TBZ3;Q3TAB2;H3BK88	H3BL37;O08784;Q05BH6;Q7TPZ2;Q05CS0;H3BIX0;Q6PFZ6	Treacle protein	Tcof1
26.0425	25.9905	25.7361	25.8268	25.9232	25.5599	25.5101	25.5868	25.6789	26.1862	26.2336	26.4747	+	Cluster 02		14	14	12	20	20	16.5	95.089	0	23.027	1356200000	58	2.55767	H7BX64;D3Z7V3;Q3URD3-2;Q3URD3;F8WIH0;F6YCM8;F6UV57;Q3URD3-5;Q3URD3-4;Q3URD3-3;D3YV81;F6WY34;D3Z0N1	H7BX64;D3Z7V3;Q3URD3-2;Q3URD3;F8WIH0;F6YCM8;F6UV57;Q3URD3-5	Sarcolemmal membrane-associated protein	Slmap
30.7478	30.6845	30.7814	31.018	30.9046	30.6985	30.8522	30.9468	30.6933	30.3974	30.5141	30.6573	+	Cluster 05	O	14	14	14	60.2	60.2	60.2	23.072	0	160.78	51577000000	640	1.45418	I7HLV2;Q3THJ6;Q6ZWV3;P86048;F6RUE0;B7FAU6;O89059	I7HLV2;Q3THJ6;Q6ZWV3;P86048	60S ribosomal protein L10;60S ribosomal protein L10-like	Rpl10;Rpl10l
27.6751	27.9854	27.8596	27.4605	27.7385	27.8677	27.8429	27.8942	27.8685	28.1437	28.0811	28.049	+	Cluster 02		20	20	20	37	37	37	72.953	0	50.581	4938500000	169	1.44402	Q3U2P3;Q3TPL4;Q3TDS7;O08688;Q3UTF3;D3YU84;D3Z432	Q3U2P3;Q3TPL4;Q3TDS7;O08688	Calpain-5	Capn5
26.2252	26.18	25.9956	26.0053	25.7327	25.8695	26.4063	26.3845	26.269	26.0726	26.0207	26.4104	+	Cluster 02		8	8	8	10.6	10.6	10.6	88.813	0.00015669	4.4247	1481900000	52	1.66138	Q8BJC1;O09126	Q8BJC1;O09126	Semaphorin-4D	Sema4d
26.3975	26.4111	26.5168	27.4125	26.9911	26.9125	26.8957	26.5065	27.3679	26.5509	26.5623	26.4165	+	Cluster 05		12	12	12	56.2	56.2	56.2	30.534	0	109.17	3605000000	118	1.42379	Q4FJZ6;O09172;Q3T9P2;H3BJA3;F6VNW5	Q4FJZ6;O09172;Q3T9P2;H3BJA3	Glutamate--cysteine ligase regulatory subunit	Gclm
31.9823	32.1693	32.0189	32.066	31.9679	31.9625	32.0845	32.0411	32.0537	32.3147	32.2359	32.1183	+	Cluster 02		18	18	18	61.5	61.5	61.5	33.296	0	323.31	114740000000	1713	1.46034	Q3V235;O35129;Q3V2V2;F6QPR1;F6Q8V7	Q3V235;O35129;Q3V2V2;F6QPR1	Prohibitin-2	Phb2
30.5208	30.2848	30.3575	30.1806	29.8318	30.0026	30.3351	30.4955	30.2832	29.8596	30.1765	29.9863	+	Cluster 04		12	12	11	42.9	42.9	40.1	28.537	0	177.52	30550000000	444	1.85542	O35381;D3YYE1;D3Z7M9;F6UFG6;Q64G17	O35381;D3YYE1;D3Z7M9;F6UFG6	Acidic leucine-rich nuclear phosphoprotein 32 family member A	Anp32a
23.1219	24.5716	23.9274	22.1052	22.5928	22.8639	23.3175	23.1894	23.5913	23.7185	23.856	23.7063	+	Cluster 02		3	2	2	2.9	2.2	2.2	97.206	0.006955	1.4932	151110000	12	1.76035	Q544T2;Q05BN5;O35407;Q03146-2;Q03146;B0V2I0;B0V2H9;E9PW79;B0V2H8;G3UXE5;Q6NZR6	Q544T2;Q05BN5;O35407;Q03146-2;Q03146	Epithelial discoidin domain-containing receptor 1	Ddr1
30.5682	30.4108	30.681	30.5089	30.654	30.7449	30.619	30.6816	30.6954	30.9227	30.7336	31.1015	+	Cluster 02		11	11	11	24.8	24.8	24.8	57.38	0	46.366	33305000000	259	1.37791	Q49S98;O35633-2;O35633;Q3TQ45	Q49S98;O35633-2;O35633	Vesicular inhibitory amino acid transporter	Slc32a1
26.8347	26.6648	26.6295	26.4806	26.5451	26.4317	26.5393	26.772	26.8702	26.6871	26.9315	26.9306	+	Cluster 02		1	1	1	14.3	14.3	14.3	8.1384	0	14.185	2354600000	119	1.35926	Q545K0;O35683	Q545K0;O35683	NADH dehydrogenase [ubiquinone] 1 alpha subcomplex subunit 1	Ndufa1
25.485	25.08	25.5903	25.3745	25.5849	25.9243	22.6058	22.7337	22.4662	25.7616	24.8042	23.1171	+	Cluster 01		13	13	13	35.4	35.4	35.4	44.127	0	76.521	3206300000	74	2.5502	Q3ULU3;O35855;O88374;D3Z7C8;Q8CAX1;D3Z3D7	Q3ULU3;O35855;O88374;D3Z7C8;Q8CAX1	Branched-chain-amino-acid aminotransferase;Branched-chain-amino-acid aminotransferase, mitochondrial	Bcat2
25.1404	24.1114	24.8288	25.7231	25.5184	25.408	24.2092	24.0445	23.1897	22.6444	22.2055	24.7474	+	Cluster 05	O	3	3	3	15.2	15.2	15.2	21.448	0	7.4298	469040000	24	1.55009	Q3UKZ1;Q3U5S6;O35988	Q3UKZ1;Q3U5S6;O35988	Syndecan;Syndecan-4	Sdc4
29.5198	29.5743	29.6336	29.5694	29.7913	29.786	29.8003	29.7539	29.76	29.5696	29.6295	29.4881	+	Cluster 03		12	12	12	46.6	46.6	46.6	38.822	0	108.84	20278000000	394	1.54332	O54984;Q8VEI6;Q8C1Q1	O54984;Q8VEI6;Q8C1Q1	ATPase Asna1	Asna1
21.9378	21.7148	23.2178	25.0889	24.7449	23.1285	23.3315	24.8919	25.5317	24.2297	24.9537	25.476	+	Cluster 03		5	4	4	19.2	17.7	17.7	46.587	0	8.7353	538110000	14	1.4816	Q3UCB5;Q3UC13;O55028;Q8C6H9;D3Z7R0;Q99KP1	Q3UCB5;Q3UC13;O55028;Q8C6H9;D3Z7R0;Q99KP1	[3-methyl-2-oxobutanoate dehydrogenase [lipoamide]] kinase, mitochondrial	Bckdk
26.0837	25.8447	26.2786	25.9021	25.7842	25.5841	26.4548	26.4512	26.3984	26.2861	26.7148	26.2043	+	Cluster 02		9	9	9	32	32	32	45.126	0	44.843	1776100000	60	2.09178	Q54AG5;O55229;F6RRT7;Q6NVC1;F6SKI6	Q54AG5;O55229	Choline/ethanolamine kinase	Chkb
29.608	29.6622	29.1903	30.8362	30.1944	29.8367	29.2338	29.7428	29.4594	29.5895	28.69	29.1359	+	Cluster 05		13	13	13	33.1	33.1	33.1	47.136	0	56.251	17454000000	175	1.48103	O70340;Q3UYB9	O70340;Q3UYB9	Neuronal pentraxin-2	Nptx2
28.1999	28.242	28.2202	28.0915	28.2461	27.9939	28.4159	28.3139	28.2964	28.2442	28.3112	28.4682	+	Cluster 02		12	12	2	32.8	32.8	7.6	70.724	0	101.47	7282300000	353	1.37085	O88485;D3Z0M6;O88485-2;D6Q0F3	O88485;D3Z0M6;O88485-2;D6Q0F3	Cytoplasmic dynein 1 intermediate chain 1	Dync1i1
22.5567	23.2045	22.5882	23.4453	23.6412	24.4978	23.9647	24.3588	25.0158	23.0433	23.0852	24.2356	+	Cluster 05		4	4	4	11.6	11.6	11.6	40.014	0	16.749	347060000	39	1.50357	Q8C5N9;O88736	Q8C5N9;O88736	3-keto-steroid reductase	Hsd17b7
30.3745	30.7668	31.3288	29.7938	29.8384	30.3953	31.2149	31.0878	30.9804	31.8082	30.9679	31.3433	+	Cluster 02	O	16	16	16	50.5	50.5	50.5	35.852	0	323.31	41571000000	357	2.03229	Q6GTX3;Q4FK40;Q3UBS0;Q3TXU4;P08226;Q3TX45;Q3UEE7;G3UZT1;G3UWN5;G3UZM8;E9Q327;Q3UF21;G3UWW2;D3YUF0;D3Z2C5;CON__Q03247;Q3KP75;Q8VHG0	Q6GTX3;Q4FK40;Q3UBS0;Q3TXU4;P08226;Q3TX45;Q3UEE7;G3UZT1;G3UWN5	Apolipoprotein E	Apoe
30.8336	30.9163	30.9017	31.3006	31.1045	31.0183	31.0203	30.9503	30.7617	30.864	30.8183	30.9586	+	Cluster 05		31	31	31	61.2	61.2	61.2	56.6	0	323.31	68976000000	1270	1.31319	Q3UDR2;Q3URP6;Q3TWE3;Q3THC3;Q3TF72;P09103;Q3UBY9;Q3UJA8;Q3UA23;Q3U738;Q3TIM0;Q3TGS0;Q3TT76;Q3TIQ5;E9Q8G8	Q3UDR2;Q3URP6;Q3TWE3;Q3THC3;Q3TF72;P09103;Q3UBY9;Q3UJA8;Q3UA23;Q3U738;Q3TIM0;Q3TGS0;Q3TT76	Protein disulfide-isomerase	P4hb
28.7576	29.3408	28.89	29.6799	29.8047	29.2692	29.84	29.5904	29.9463	29.0415	28.614	29.0562	+	Cluster 05		2	2	2	14.8	14.8	14.8	12.77	0.0001487	3.4844	12727000000	113	2.14415	P09240;Q8R041	P09240;Q8R041	Cholecystokinin;Cholecystokinin-33;Cholecystokinin-12;Cholecystokinin-8	Cck
35.031	34.7778	34.9046	35.3812	35.0507	35.12	35.1512	35.2811	35.1563	35.0013	34.8074	34.9935	+	Cluster 05	O	30	30	0	71.9	71.9	0	50.113	0	323.31	1229400000000	6133	1.43196	Q58E64;Q3UA81;P10126;D3YZ68;D3Z3I8	Q58E64;Q3UA81;P10126;D3YZ68	Elongation factor 1-alpha;Elongation factor 1-alpha 1	Eef1a1
25.9132	26.0602	26.042	25.3697	25.1164	25.7252	26.1217	25.9834	26.2292	24.4377	25.8523	25.1597	+	Cluster 04		12	12	12	47.2	47.2	47.2	33.88	0	38.296	2892600000	104	1.33671	Q3UWX7;Q3UPE0;P10711;E9PYD5;P10711-2;Q3UV78;B7ZCS4;F6XMY4;Q810R3;Q9QVN7	Q3UWX7;Q3UPE0;P10711;E9PYD5;P10711-2	Transcription elongation factor A protein 1	Tcea1
34.8065	34.6777	34.9036	35.0699	35.0063	34.856	34.9067	34.8354	34.9828	34.7882	34.5771	34.716	+	Cluster 05		58	58	36	69.6	69.6	50.3	83.28	0	323.31	917220000000	7505	1.3968	Q71LX8;P11499;Q811H6;Q80YC2;E9Q3D6;E9Q0C3;E9PX27;D3Z1R1	Q71LX8;P11499;Q811H6	Heat shock protein HSP 90-beta	Hsp90ab1
36.0318	36.0116	36.0252	35.8289	35.996	35.8456	35.7357	35.7401	35.82	35.99	36.0653	35.774	+	Cluster 01		30	30	23	74.3	74.3	56.5	54.114	0	323.31	1317400000000	5671	1.32468	P11798;Q80TN1;F8WIS9;F8WHB5;F6WHR9;P11798-2;D3Z7K9	P11798;Q80TN1;F8WIS9	Calcium/calmodulin-dependent protein kinase type II subunit alpha	Camk2a
28.8172	28.8751	28.604	28.766	28.6423	28.4351	28.3693	28.4004	28.2707	28.0596	28.5482	28.27	+	Cluster 01		15	11	11	42.5	33.6	33.6	43.224	0	55.028	7926800000	109	1.58003	P12849;Q3TY04;Q921L9;D3Z0V6;D3Z068;D3YTM5;G1C1P2;I2E5V9;I2E5V8;D3Z4A5;D3Z406;G1C1N8;D3Z7E4	P12849;Q3TY04;Q921L9;D3Z0V6	cAMP-dependent protein kinase type I-beta regulatory subunit	Prkar1b
32.0673	32.077	32.0591	31.9104	31.9185	31.9683	31.9038	31.9241	32.0296	31.9059	31.8817	32.0298	+	Cluster 02		11	11	11	38.6	38.6	38.6	33.344	0	323.31	90589000000	609	1.30662	Q3UR55;P14231;I7HIF3	Q3UR55;P14231	Sodium/potassium-transporting ATPase subunit beta-2	Atp1b2
26.7698	26.9237	26.6133	29.7577	28.3811	28.112	28.0862	27.8382	27.6097	27.209	26.6193	27.237	+	Cluster 05		12	12	12	72.2	72.2	72.2	23.014	0	70.436	4735900000	143	2.33032	Q545F4;P14602;P14602-2;P14602-3;D3YZ06;Q9Z2L2;Q9Z2L3	Q545F4;P14602;P14602-2;P14602-3;D3YZ06	Heat shock protein beta-1	Hspb1
24.9466	25.8009	25.3041	26.0935	25.8752	26.057	26.1359	26.2749	26.426	26.2802	26.1209	26.478	+	Cluster 03		17	17	14	14.8	14.8	12.7	136.65	0	13.977	1295200000	76	2.26232	Q68EG4;P16283;Q9ERP4;F8WHM3;P16283-3;P16283-2;Q8BLC4;F6Q7T0;D3Z5A2;D3Z3U9;D3YWK8	Q68EG4;P16283;Q9ERP4;F8WHM3;P16283-3	Anion exchange protein;Anion exchange protein 3	Slc4a3
31.0563	30.8922	31.0977	31.3231	31.3718	31.2848	31.2324	31.1075	31.3388	31.0273	30.9362	30.9004	+	Cluster 05		16	16	16	52.7	52.7	52.7	23.464	0	154.75	74943000000	678	2.56819	Q5M9M0;P19253;E9Q5A0;S4R281;Q3TDS9;REV__A2A8E7;REV__Q3UN55;REV__Q3UDA8;REV__P52825	Q5M9M0;P19253;E9Q5A0;S4R281;Q3TDS9	60S ribosomal protein L13a	Rpl13a
26.4819	29.704	25.0637	29.5923	29.4401	30.6915	25.6606	26.2402	22.4833	26.72	29.2825	29.9342	+	Cluster 01		29	29	2	68.1	68.1	4.6	46.529	0	323.31	120490000000	498	1.39081	Q3TWG9;Q3TJK3;P19324;Q8BVU9;Q3TMD2	Q3TWG9;Q3TJK3;P19324;Q8BVU9;Q3TMD2	Serpin H1	Serpinh1
29.655	29.7937	29.9621	30.0213	30.1026	30.1747	29.9141	30.0144	29.7474	29.8693	29.7879	29.7458	+	Cluster 05		26	26	26	43.5	43.5	43.5	61.115	0	86.966	22965000000	596	1.4182	Q3TXR9;P20060	Q3TXR9;P20060	Beta-hexosaminidase;Beta-hexosaminidase subunit beta	Hexb
31.3443	31.9223	32.2294	32.754	32.4343	32.5301	32.4901	32.5827	32.4416	32.2369	31.5681	32.188	+	Cluster 05	O	53	53	1	87.8	87.8	4.1	53.687	0	323.31	301050000000	2736	1.36795	Q5FWJ3;Q3U6S1;P20152;Q3V2S4;Q3TWV0;Q3UAX1;Q3UD36;A4IF59;A2AKJ2;G5E846;G3X981;Q4L0E6	Q5FWJ3;Q3U6S1;P20152;Q3V2S4;Q3TWV0;Q3UAX1;Q3UD36;A4IF59	Vimentin	Vim
27.2845	27.1957	27.0281	27.0222	26.7581	26.3198	27.213	27.4332	27.2209	27.0166	27.2016	27.3427	+	Cluster 02		7	7	7	11.1	11.1	11.1	68.911	0	20.735	2917400000	85	1.3986	Q3UZV3;Q547J8;Q3TYM6;Q3TT48;P21661;Q91ZN0	Q3UZV3;Q547J8;Q3TYM6;Q3TT48;P21661	Neuroendocrine convertase 2	Pcsk2
29.5835	29.8521	30.392	29.5667	29.3684	29.4331	30.1347	30.0696	29.826	30.4939	30.1624	30.3801	+	Cluster 02	O	10	10	10	33.5	33.5	33.5	43.004	0	323.31	21856000000	361	1.87933	P23242;Q7TMQ1;Q8C4N2;Q9CT20	P23242;Q7TMQ1;Q8C4N2	Gap junction alpha-1 protein;Gap junction protein	Gja1
26.8424	26.6337	26.9458	27.6264	27.5013	27.4745	27.4573	27.1506	27.326	26.5876	27.2952	27.0869	+	Cluster 05		22	22	22	45.5	45.5	45.5	55.814	0	323.31	16398000000	317	1.8541	Q3UAT9;Q3U9N8;P24547;Q3UPJ2;O89058	Q3UAT9;Q3U9N8;P24547;Q3UPJ2	Inosine-5-monophosphate dehydrogenase;Inosine-5-monophosphate dehydrogenase 2	Impdh2
29.1698	29.118	29.2426	29.3542	29.3179	29.2781	29.3231	29.26	29.174	29.1102	29.0099	29.166	+	Cluster 05	O	32	20	20	48.8	34.8	34.8	69.406	0	168.93	13529000000	288	1.78812	Q4KML7;Q3UXR4;Q3UL48;P26040;Q3TCP5;Q8CBU4	Q4KML7;Q3UXR4;Q3UL48;P26040;Q3TCP5;Q8CBU4	Ezrin	Ezr
28.7446	28.3559	27.6137	29.1345	28.3839	28.4151	27.3105	27.8909	27.501	26.9506	26.7106	27.2008	+	Cluster 05		9	9	9	18.6	18.6	18.6	51.789	0	138.97	4998300000	115	2.3714	P26339;Q3UN28	P26339;Q3UN28	Chromogranin-A;Pancreastatin;Beta-granin;WE-14;Catestatin;GE-25;Serpinin-RRG;Serpinin;p-Glu serpinin precursor	Chga
32.879	32.8337	32.7874	32.9613	32.9525	32.952	32.75	32.8294	32.833	32.6591	32.6996	32.8432	+	Cluster 05		41	41	41	75.4	75.4	75.4	56.678	0	323.31	229510000000	2979	1.98077	P27773;F6Q404	P27773	Protein disulfide-isomerase A3	Pdia3
29.0765	29.2923	29.1524	29.5349	29.3438	29.1817	29.2626	29.3893	29.3616	29.0644	28.4548	28.8832	+	Cluster 05		23	23	23	60.3	60.3	60.3	51.572	0	287.38	20404000000	423	1.60687	P30416;F6S2D5;D6RDE2;F7CAT1;Q8CBS1	P30416;F6S2D5	Peptidyl-prolyl cis-trans isomerase FKBP4;Peptidyl-prolyl cis-trans isomerase FKBP4, N-terminally processed;Peptidyl-prolyl cis-trans isomerase	Fkbp4
32.209	32.3695	32.3993	32.5655	32.6232	32.3721	32.5934	32.4986	32.5037	32.6425	32.5016	32.6673	+	Cluster 03		25	25	17	65.1	65.1	48.1	43.374	0	323.31	124050000000	1002	1.37956	Q9JJE1;Q3U3F4;Q3TMJ8;P31938;Q3UK05;Q3TMW4;E0CYY5;E9QJU1;REV__Q62028-2;Q9D413-2;Q9D413	Q9JJE1;Q3U3F4;Q3TMJ8;P31938;Q3UK05;Q3TMW4	Dual specificity mitogen-activated protein kinase kinase 1	Map2k1
30.5265	30.4501	30.4052	30.6221	30.5405	30.5281	30.5244	30.5135	30.5325	30.2169	30.3509	30.2206	+	Cluster 05		10	10	10	67.9	67.9	67.9	17.804	0	323.31	50881000000	597	3.1392	Q5BLK0;P35979;Q3TIQ2;Q8C2K0;Q6DI58;F8VQK7	Q5BLK0;P35979;Q3TIQ2;Q8C2K0;Q6DI58	60S ribosomal protein L12	Rpl12
33.2532	33.3033	33.2422	33.2017	33.162	33.3509	33.4248	33.3659	33.4736	33.1753	33.1845	33.3062	+	Cluster 04		40	40	40	81.1	81.1	81.1	67.63	0	323.31	269140000000	3353	1.56249	P40142;E0CY51;Q9Z2L5;O55021	P40142	Transketolase	Tkt
26.4794	26.3204	26.793	27.6713	27.4158	27.4301	27.2823	27.8016	27.0221	26.8662	25.8795	27.1873	+	Cluster 05		19	19	19	38.8	38.8	38.8	83.125	0	79.295	3705400000	141	1.33614	Q6GU23;Q3ULI4;Q3U5Q4;P42227-2;P42227;Q3U6S9;P42227-3;B7ZC18;Q8CFJ6	Q6GU23;Q3ULI4;Q3U5Q4;P42227-2;P42227;Q3U6S9;P42227-3;B7ZC18	Signal transducer and activator of transcription;Signal transducer and activator of transcription 3	Stat3
29.405	29.1525	29.4377	29.4125	29.8624	30.0794	29.8704	29.903	29.7973	29.4619	29.5052	29.2277	+	Cluster 03		10	10	3	16.2	16.2	5	90.001	0	21.484	14181000000	76	1.54535	P42232	P42232	Signal transducer and activator of transcription 5B	Stat5b
28.3993	28.1765	28.3329	28.4362	28.3963	28.7161	28.1599	28.4346	28.2472	28.2171	28.0566	27.9809	+	Cluster 05		25	25	25	40.1	40.1	40.1	63.516	0	169.01	12665000000	244	1.47232	Q91YS2;Q8C2E3;Q6ZPH4;P46061;Q7TMW1;Q3ULJ9;Q3UZD8;Q9CW20	Q91YS2;Q8C2E3;Q6ZPH4;P46061;Q7TMW1;Q3ULJ9	Ran GTPase-activating protein 1	Rangap1
30.3561	30.2578	30.3092	30.3764	30.5086	30.5007	30.4897	30.461	30.5367	30.38	30.3418	30.3576	+	Cluster 03	O	28	28	28	69.3	69.3	69.3	48.647	0	240.17	38970000000	905	2.27878	P46471;Q3UIH5;Q8BVQ9;Q3U5V3	P46471;Q3UIH5;Q8BVQ9;Q3U5V3	26S protease regulatory subunit 7	Psmc2
31.5768	31.3629	31.4723	31.6204	31.6422	31.8201	31.5958	31.5898	31.6086	31.369	31.4643	31.4803	+	Cluster 05		11	11	11	41.7	41.7	41.7	24.305	0	227.83	108070000000	765	1.75272	P47963;Q5RKP3	P47963;Q5RKP3	60S ribosomal protein L13	Rpl13
26.1998	26.2053	26.3582	26.1951	25.9873	26.6242	25.4337	25.8001	25.7004	25.8459	25.5978	25.9125	+	Cluster 01		8	8	8	76.1	76.1	76.1	12.746	0	112.53	2728900000	77	1.89679	Q4V9T8;P48024;Q3UBT8;Q9CXU9;J3QN87;J3QPZ8	Q4V9T8;P48024;Q3UBT8;Q9CXU9;J3QN87;J3QPZ8	Eukaryotic translation initiation factor 1;Eukaryotic translation initiation factor 1b	Eif1;Eif1b
30.0012	30.151	30.1499	29.9902	29.919	30.0434	29.9881	29.9443	29.8612	30.1495	30.2858	30.0434	+	Cluster 01		19	18	18	64.7	62	62	33.288	0	88.894	24131000000	745	1.3678	Q543F6;P49615	Q543F6;P49615	Cyclin-dependent-like kinase 5	Cdk5
30.8072	30.7042	30.771	30.7086	30.6136	30.6785	30.507	30.4251	30.3913	30.7016	30.5668	30.6019	+	Cluster 01		17	17	17	43.5	43.5	43.5	47.907	0	270.31	40563000000	704	3.01386	P51174	P51174	Long-chain specific acyl-CoA dehydrogenase, mitochondrial	Acadl
28.4801	28.5701	28.4372	28.7646	28.7956	28.702	28.8892	28.8257	29.018	28.434	28.4705	28.8178	+	Cluster 05		13	13	1	41.1	41.1	4.6	43.227	0	321.89	11440000000	289	1.86156	Q3UQN3;Q3U041;P54728;Q3TJ52	Q3UQN3;Q3U041;P54728;Q3TJ52	UV excision repair protein RAD23 homolog B	Rad23b
29.3311	29.3964	29.6423	29.56	29.6232	29.7319	29.5342	29.5924	29.5546	29.4048	29.3121	29.4137	+	Cluster 05		20	20	20	50.9	50.9	50.9	54.191	0	158.09	18177000000	474	1.31143	P54823	P54823	Probable ATP-dependent RNA helicase DDX6	Ddx6
22.4588	23.7191	22.2358	26.5589	26.806	25.8276	22.4919	26.3919	26.7752	27.353	26.1161	26.5029	+	Cluster 03		3	3	3	27.8	27.8	27.8	10.873	0.0035299	1.8709	1028400000	18	1.59162	P57774	P57774	Pro-neuropeptide Y;Neuropeptide Y;C-flanking peptide of NPY	Npy
33.6231	33.4189	33.5065	33.634	33.7749	33.6748	33.5109	33.6043	33.6184	33.2802	33.2538	33.332	+	Cluster 05	O	57	57	56	72	72	70.9	95.267	0	323.31	423500000000	4113	3.09069	Q3UDC8;P58252;Q3UZ14;Q3UMI7;Q3TX47;Q3TK17;Q3TLB1;Q3TJZ1;Q8BMA8;Q3UBL9;Q3TWX1;Q6P9L9;Q8C153;Q3TW58;Q3TSK4;Q3TPG2;Q99LT6;Q61509;O89069;O89070	Q3UDC8;P58252;Q3UZ14;Q3UMI7;Q3TX47;Q3TK17;Q3TLB1;Q3TJZ1;Q8BMA8;Q3UBL9;Q3TWX1;Q6P9L9;Q8C153;Q3TW58;Q3TSK4	Elongation factor 2	Eef2
31.4224	31.2792	31.523	31.4648	31.4774	31.4667	31.5948	31.5947	31.7395	31.6041	31.6401	31.6119	+	Cluster 03		11	11	11	73.8	73.8	73.8	19.653	0	186.79	70173000000	982	1.89484	Q9D3C4;Q7TPD9;P59999;Q8BVW6;Q3TX55;E9PWA7	Q9D3C4;Q7TPD9;P59999;Q8BVW6;Q3TX55;E9PWA7	Actin-related protein 2/3 complex subunit 4	Arpc4
32.178	32.0606	32.0365	32.309	32.3228	32.2137	32.2501	32.157	32.2716	31.9235	32.0838	32.0191	+	Cluster 05		30	30	4	70.1	70.1	14.3	46.022	0	323.31	153960000000	2052	2.29494	Q4FZL1;Q5F2A7;P60843;Q3UXC2;Q3TGK7;Q3TFG3;Q3TLL6;Q78WR5;Q3TSJ4;Q99LR0	Q4FZL1;Q5F2A7;P60843;Q3UXC2;Q3TGK7;Q3TFG3;Q3TLL6;Q78WR5	Eukaryotic initiation factor 4A-I	Eif4a1
30.953	30.9884	30.8457	30.9939	30.9897	30.9977	31.0635	31.0796	30.8734	30.8742	30.6531	30.7823	+	Cluster 05		6	6	6	46.2	46.2	46.2	13.373	0	120.53	48649000000	249	1.41454	Q5BLK2;P60867	Q5BLK2;P60867	40S ribosomal protein S20	Rps20
27.4886	27.5167	27.5366	27.582	27.6516	27.5918	27.521	27.7591	28.048	27.1691	27.1359	27.5219	+	Cluster 05		9	9	9	65.2	65.2	65.2	20.411	0	40.131	5432800000	222	1.39417	Q14AC7;P61211;F8WIB1;Q9D7H9;Q3TIR2;Q4V9U3;E9Q006	Q14AC7;P61211;F8WIB1;Q9D7H9;Q3TIR2;Q4V9U3	ADP-ribosylation factor-like protein 1	Arl1
27.4084	27.0434	27.0577	27.5447	28.0585	27.2259	26.6944	26.7699	27.0216	27.2575	26.6003	26.8816	+	Cluster 01		9	9	5	19.3	19.3	13.2	52.234	0	16.895	6213400000	84	1.31838	Q3TJD0;P61620;Q3TTK6;A2ATT9	Q3TJD0;P61620	Protein transport protein Sec61 subunit alpha isoform 1	Sec61a1
32.0041	32.0777	32.1221	32.0414	32.0696	31.9948	32.0997	32.0843	31.9181	32.3249	32.2358	32.1565	+	Cluster 02	O	28	28	28	63.2	63.2	63.2	56.451	0	323.31	103520000000	1650	1.5534	P61922;Q3V1S0;P61922-2;Q3TUE8;F7C9G3;Q3U0M2;F6RN86	P61922;Q3V1S0;P61922-2	4-aminobutyrate aminotransferase, mitochondrial	Abat
30.4817	30.2696	30.4289	30.5047	30.5996	30.5757	30.4622	30.5657	30.6625	30.2846	30.1713	30.4061	+	Cluster 05		10	10	10	66.9	66.9	66.9	14.839	0	96.192	48977000000	560	1.65598	Q5M9M4;P62245;F8WJ41;D3Z712;D3YVB4	Q5M9M4;P62245;F8WJ41;D3Z712;D3YVB4	40S ribosomal protein S15a	Rps15a
25.3969	25.4386	25.7459	25.3567	25.655	25.2732	25.9672	26.0509	26.1276	25.4706	25.6498	25.6967	+	Cluster 03		4	4	4	45	45	45	9.1275	0	5.5105	1682900000	41	2.25259	Q542U7;P62313	Q542U7;P62313	U6 snRNA-associated Sm-like protein LSm6	Lsm6
32.2599	32.3163	32.2949	32.3975	32.3169	32.3463	32.308	32.4034	32.4198	32.1816	32.2165	32.1651	+	Cluster 05		25	25	12	68.1	68.1	35.7	29.597	0	301.4	157840000000	1345	2.67729	Q545X8;P62702;Q545F8;Q3UXQ6;Q3V1Z5	Q545X8;P62702;Q545F8;Q3UXQ6;Q3V1Z5	40S ribosomal protein S4;40S ribosomal protein S4, X isoform	Rps4x;Rps4l
31.0062	30.9548	31.1315	31.0447	31.0487	31.0406	31.0182	31.0297	31.1054	30.8613	30.8954	30.9042	+	Cluster 05		10	10	7	49	49	36.2	16.94	0	81.321	56580000000	373	1.83517	Q91YK6;Q4V9X9;Q5M9M5;P62751	Q91YK6;Q4V9X9;Q5M9M5;P62751	60S ribosomal protein L23a	Rpl23a
28.9311	28.6046	28.6613	29.106	29.3958	29.5722	29.6704	29.2864	29.1069	29.0882	29.0586	29.2197	+	Cluster 03		13	13	13	41	41	41	28.667	0	245.88	26426000000	293	1.70046	Q8BT09;Q5BLK1;P62754;Q3TL53	Q8BT09;Q5BLK1;P62754;Q3TL53	40S ribosomal protein S6	Rps6
33.4644	33.4479	33.4459	32.326	32.5331	32.4041	33.4768	32.5515	33.5406	32.3684	32.4547	32.3136	+	Cluster 04		18	18	1	80.1	80.1	7.9	22.142	0	323.31	178180000000	2195	2.4804	Q4W4C9;P62761;Q3TVC0	Q4W4C9;P62761;Q3TVC0	Visinin-like protein 1	Vsnl1
33.5889	33.521	33.6748	33.6649	33.8067	33.7019	33.8547	33.7667	33.8161	33.7773	33.5881	33.7393	+	Cluster 03		33	33	33	80.6	80.6	80.6	56.55	0	323.31	311610000000	4917	1.31469	P62814;B0LAC8;Q99KA3;Q6P6I3;Q91YH6;Q8C3L6	P62814	V-type proton ATPase subunit B, brain isoform	Atp6v1b2
30.6404	30.5581	30.9382	31.1669	30.9307	31.1818	31.2408	31.1138	31.0055	31.3076	31.2364	31.1484	+	Cluster 03		8	8	8	69	69	69	17.04	0	296.87	43479000000	249	2.0091	P62843;D3YTQ9;Q3UK70;Q3UXS6;F7ANJ3	P62843;D3YTQ9;Q3UK70;Q3UXS6	40S ribosomal protein S15	Rps15
31.4374	31.2768	31.5345	31.5654	31.5505	31.6045	31.4558	31.4396	31.5311	31.3262	31.2621	31.4163	+	Cluster 05		22	22	22	80.7	80.7	80.7	26.674	0	271.31	105070000000	1513	1.43521	Q5YLW3;P62908;Q9D0A2;Q3UK56;Q9CZP6;Q3UCL7;D3YV43;O89068	Q5YLW3;P62908;Q9D0A2;Q3UK56;Q9CZP6;Q3UCL7;D3YV43;O89068	40S ribosomal protein S3	Rps3
27.0715	27.7887	27.6604	28.6197	27.7394	27.8446	27.4	27.5288	27.6074	26.9847	26.8175	27.2602	+	Cluster 05	O	18	18	7	67.1	67.1	32	35.73	0	323.31	14771000000	215	1.51743	Q3UBT1;P62960;Q810K5;Q60951;Q71V06;A2BGG7;Q8BRJ5;B2RUF0;Q9Z2C8-2;Q9Z2C8;Q497N3;Q9CTL4	Q3UBT1;P62960;Q810K5;Q60951;Q71V06;A2BGG7	Nuclease-sensitive element-binding protein 1	Ybx1
29.1604	28.584	28.6102	27.7757	27.8443	28.1961	27.9757	28.1828	28.2008	28.2325	28.6549	28.5572	+	Cluster 02		11	6	5	25.5	15	12.4	54.633	0	41.535	8142400000	261	2.02092	P63137-2;P63137;Q8CJ39	P63137-2;P63137	Gamma-aminobutyric acid receptor subunit beta-2	Gabrb2
29.9371	29.6963	29.8925	30.1225	29.9883	29.9435	29.8877	29.8054	30.0197	29.6989	29.5099	29.6586	+	Cluster 05		22	22	22	88.6	88.6	88.6	35.076	0	323.31	38525000000	813	1.9195	P68040	P68040	Guanine nucleotide-binding protein subunit beta-2-like 1;Guanine nucleotide-binding protein subunit beta-2-like 1, N-terminally processed	Gnb2l1
25.2723	24.4963	25.1895	27.3963	26.1764	25.443	24.9084	25.3943	24.1408	23.9103	23.2079	24.2736	+	Cluster 05	O	6	6	6	23	23	23	35.556	0	9.5404	938380000	30	1.91452	P70271;Q5SWV3;A8Y5C3	P70271;Q5SWV3	PDZ and LIM domain protein 4	Pdlim4
27.5386	27.2524	27.4656	27.8345	27.6591	28.1172	27.7737	27.7087	27.6438	27.8558	27.7992	27.8443	+	Cluster 03		8	8	5	26.4	26.4	17.6	41.53	0	48.692	5576200000	146	1.76135	Q921W2;Q545C1;P70318;Q6NVC2;D6RGU1	Q921W2;Q545C1;P70318;Q6NVC2	Nucleolysin TIAR	Tial1
28.1847	27.8526	27.7833	28.2294	28.0302	28.0245	28.3556	28.5731	28.4226	28.4596	28.4777	28.1282	+	Cluster 03		25	25	25	35.9	35.9	35.9	106.25	0	210.29	8129500000	271	1.71004	P70699;A2AFL5;A2AFL3;F6VEG4;F6R5R5	P70699	Lysosomal alpha-glucosidase	Gaa
31.1155	31.2145	31.046	31.2666	31.088	31.1694	31.4345	31.464	31.3041	31.1769	31.0607	31.1311	+	Cluster 04		34	34	34	76.3	76.3	76.3	59.623	0	323.31	75025000000	1444	2.08181	P80316;E0CZA1	P80316	T-complex protein 1 subunit epsilon	Cct5
27.2545	27.187	27.436	27.5874	27.7083	27.1115	27.968	28.0052	28.0081	27.9156	27.7081	28.1971	+	Cluster 03	O	18	18	18	25.5	25.5	25.5	111.5	0	37.561	5260300000	251	2.09039	P80560;Q3UU93;Q571D4;A3KN68;Q70FG5	P80560;Q3UU93;Q571D4;A3KN68	Receptor-type tyrosine-protein phosphatase N2;Protein-tyrosine-phosphatase	Ptprn2
30.9352	30.6701	30.6899	30.8575	30.8845	30.9703	30.763	30.8609	31.0188	30.5238	30.4842	30.7374	+	Cluster 05		22	22	22	66.3	66.3	66.3	29.885	0	309.44	62642000000	1054	1.35701	Q564F3;Q3UAC2;P97351;Q9D1S3;Q3UJU5;Q3U5P8	Q564F3;Q3UAC2;P97351;Q9D1S3;Q3UJU5;Q3U5P8	40S ribosomal protein S3a	Rps3a1;Rps3a
27.0098	26.8118	27.1462	26.9226	26.948	26.9816	26.6141	26.6164	26.8946	25.9092	26.5234	26.4074	+	Cluster 05		10	10	9	15.3	15.3	14.2	95.59	0	14.499	2135800000	120	2.04857	Q03717;Q80X33;Q0N2S5	Q03717;Q80X33	Potassium voltage-gated channel subfamily B member 1	Kcnb1
29.5123	29.3605	29.4389	29.3684	29.3463	29.288	29.3606	29.3681	29.3856	29.4531	29.595	29.4779	+	Cluster 02		43	43	26	17.3	17.3	10	317.22	0	91.095	13864000000	464	1.57298	Q04690-2;Q04690;Q04690-4;Q04690-3	Q04690-2;Q04690	Neurofibromin	Nf1
23.4394	24.1806	23.9282	23.3476	22.5323	22.8463	23.8556	23.4118	23.3307	23.7201	24.1902	23.681	+	Cluster 02		5	5	5	5.9	5.9	5.9	123.15	0	5.711	212260000	26	1.53282	Q0KIX1;Q5SXA9	Q0KIX1;Q5SXA9	Protein KIBRA	Wwc1
29.3856	28.9667	29.0569	30.6196	30.3338	29.7785	29.9271	29.9014	29.6732	29.3915	28.4235	29.2191	+	Cluster 05	O	27	27	27	50.1	50.1	50.1	68.231	0	171.54	18694000000	432	2.05086	Q0VGU4	Q0VGU4		Vgf
25.4945	25.0763	25.6078	26.1114	26.3988	25.7927	25.9625	25.6079	26.3447	25.2506	25.0303	25.2305	+	Cluster 05	O	8	8	8	7.3	7.3	7.3	135.98	0	8.179	1142700000	30	1.9869	Q1HL22;Q8VI51	Q1HL22;Q8VI51	VPS10 domain-containing receptor SorCS3	Sorcs3
28.1937	28.2938	28.3324	28.4156	28.5587	28.4817	28.6055	28.3923	28.6807	28.579	28.4863	28.4005	+	Cluster 03		7	7	7	23.7	23.7	23.7	39.091	0	90.438	8080300000	72	1.40924	Q1XID4;Q9CYN9	Q1XID4;Q9CYN9	Renin receptor	Atp6ap2
26.2887	26.4905	26.8061	27.0568	27.0117	26.8918	26.9436	26.7866	26.7406	26.8322	26.6007	26.8129	+	Cluster 05		15	13	13	53.2	47	47	41.064	0	276.12	9698400000	146	1.33687	Q3U094;Q3TCE7;Q91Z25;Q9WV32;Q3TBA2;F6VVE6;F6THG2;D3Z6S0	Q3U094;Q3TCE7;Q91Z25;Q9WV32;Q3TBA2	Actin-related protein 2/3 complex subunit 1B	Arpc1b
27.1308	26.9271	27.3449	27.2371	27.4392	27.2813	27.4763	27.4499	27.5945	27.5943	27.3134	27.6869	+	Cluster 03		13	13	13	37.1	37.1	37.1	52.471	0	57.937	4797100000	172	1.32667	Q3TDN2;Q3TDN2-2;D3Z2H4;D3YUP4;D6RE51;D3Z4G9	Q3TDN2;Q3TDN2-2;D3Z2H4	FAS-associated factor 2	Faf2
29.6082	29.4942	29.5661	29.4128	29.4135	29.4541	29.5795	29.5401	29.5437	29.7391	29.724	29.7982	+	Cluster 02		15	15	15	51.5	51.5	51.5	33.705	0	58.615	16230000000	518	4.31482	Q3TDN8;Q8R164;Q8C1P4	Q3TDN8;Q8R164	Valacyclovir hydrolase	Bphl
29.3781	29.4833	29.4244	29.6038	29.6998	29.5199	29.6129	29.4124	29.6406	29.4192	29.4354	29.3532	+	Cluster 05		17	17	17	33.2	33.2	33.2	78.271	0	263.04	15232000000	412	1.31846	Q3TDT0;Q9R1R2;D3YUY7;D3Z7V9	Q3TDT0;Q9R1R2	Tripartite motif-containing protein 3	Trim3
26.4772	26.3953	26.5011	25.9546	26.4737	25.8518	26.6824	26.7757	26.5419	26.795	26.6838	26.7281	+	Cluster 02		5	5	1	22.9	22.9	3.5	32.373	0	36.064	1774600000	60	2.00434	Q3TE80;Q9CWW9	Q3TE80;Q9CWW9		2410002F23Rik
30.1414	30.407	30.4216	29.9679	29.8306	30.107	30.2908	30.1263	30.1849	30.1185	30.3304	30.1453	+	Cluster 02		20	20	20	39.7	39.7	39.7	59.548	0	58.497	25183000000	395	1.30882	Q3TEA8-2;Z4YKB8;Q3TEA8;Z4YKA3;Q3TEA8-3;A2AM65;Q3B7C1;A2AM62;A2AM63;A2AM70;A2AM69	Q3TEA8-2;Z4YKB8;Q3TEA8;Z4YKA3;Q3TEA8-3;A2AM65;Q3B7C1	Heterochromatin protein 1-binding protein 3	Hp1bp3
28.4485	28.4237	28.4906	28.4216	28.5005	28.4161	28.353	28.3987	28.4483	28.6088	28.5406	28.6118	+	Cluster 02		18	18	16	27.7	27.7	26	86.186	0	70.2	8079100000	267	2.44607	Q3TEX7;Q80U63;Q3UGM1;Q80U63-2;A8Y5E5;A2A7Y8	Q3TEX7;Q80U63;Q3UGM1;Q80U63-2	Mitofusin-2	Mfn2
24.3704	23.428	24.9612	25.4392	25.5594	25.0798	26.0411	26.3014	25.5291	26.2282	24.6361	26.0197	+	Cluster 03		16	16	16	20.2	20.2	20.2	121.87	0	51.098	1565600000	87	1.33153	Q3TEZ2;Q99ME2;Q3TMH3;Q8R539;Q8CFV1	Q3TEZ2;Q99ME2;Q3TMH3;Q8R539	WD repeat-containing protein 6	Wdr6
30.1527	30.1452	29.9143	29.7861	29.7701	29.9187	29.875	29.9573	30.1262	29.7691	29.8115	29.7346	+	Cluster 04		22	21	3	55.2	53.5	10.6	54.54	0	323.31	25201000000	613	1.59899	Q4FK11;Q3UM20;Q3TF40;Q99K48;Q3TTV7;Q3TFC2;Q99K48-2;B1AXT0	Q4FK11;Q3UM20;Q3TF40;Q99K48;Q3TTV7;Q3TFC2	Non-POU domain-containing octamer-binding protein	Nono
28.8178	28.7502	28.9073	28.5229	28.6212	28.7039	28.6063	28.5494	28.361	28.5817	28.7723	28.6562	+	Cluster 01		21	20	19	64.9	63.4	60.9	46.798	0	233.87	11435000000	286	1.57446	Q3TJN6;Q9D8U8;Q8C5E7;Q3TXT4	Q3TJN6;Q9D8U8;Q8C5E7;Q3TXT4	Sorting nexin-5	Snx5
25.1923	25.1687	24.7005	25.6323	26.0337	25.8189	26.2149	25.8338	25.3974	25.2268	25.271	25.4473	+	Cluster 03		25	25	15	18.8	18.8	11.8	181.43	0	145.47	3374400000	128	1.77866	Q3TKT4;Q3TKT4-2;Q3URH5;G3UX35;Q3UI73;Q8R0K1;Q8CGJ5;Q8BQ54;Q7TQL1;Q6P8K2;Q8R569;O35845	Q3TKT4;Q3TKT4-2;Q3URH5;G3UX35	Transcription activator BRG1	Smarca4
24.9104	25.1843	24.9589	24.7941	24.8199	24.9475	25.0621	25.0571	25.0719	25.2966	25.0938	25.0795	+	Cluster 02		9	9	9	12.8	12.8	12.8	107.83	0	6.8589	639830000	40	1.4009	Q3TL44	Q3TL44	NLR family member X1	Nlrx1
22.7539	22.8434	21.4349	23.7086	24.4892	22.6106	25.4828	25.2196	25.2943	23.3399	25.7972	25.6887	+	Cluster 03		3	3	3	16.8	16.8	16.8	33.309	0.00070482	2.74	348090000	11	1.79658	Q3TMP8	Q3TMP8	Trimeric intracellular cation channel type A	Tmem38a
28.6048	28.4756	28.7467	28.5306	28.8745	28.94	28.7928	28.9468	28.1873	28.2954	27.5287	28.071	+	Cluster 05		9	9	9	38.2	38.2	38.2	19.012	0	41.07	9891800000	127	1.32102	Q80ZP8;Q3TMX5;A8C1V1;Q9CXI5;F6USD5;F6T4L3;E0CXA8;F7C1S6	Q80ZP8;Q3TMX5;A8C1V1;Q9CXI5	Mesencephalic astrocyte-derived neurotrophic factor	Manf
31.089	31.0463	31.2825	31.2963	31.3566	31.3467	31.4099	31.3749	31.3474	31.4344	31.2122	31.3367	+	Cluster 03	O	23	23	22	56	56	53.5	56.614	0	209.5	55255000000	886	1.38857	Q3TWG5;Q8R1Q8;Q3TVT4;A2VDF8	Q3TWG5;Q8R1Q8	Cytoplasmic dynein 1 light intermediate chain 1	Dync1li1
26.8212	26.4209	26.5485	26.1933	25.9491	25.0223	26.9878	27.2195	27.2092	27.0432	27.1189	27.0651	+	Cluster 02		3	3	3	20.4	20.4	20.4	30.51	0	10.952	1922100000	49	2.55951	Q3U0F3;Q91VK4	Q3U0F3;Q91VK4	Integral membrane protein 2C;CT-BRI3	Itm2c
25.5052	25.4538	25.7065	26.3567	26.2758	26.1179	26.3367	25.9319	25.6872	25.8985	26.0051	25.8727	+	Cluster 03		18	18	17	19.2	19.2	18.8	135.94	0	95.51	2113900000	83	1.86248	Q3U1U4;Q3TBT0;F6YBY4;Q3U4I5;Q3TD86;G5E8F1;E9Q604;Q3U3F0;E9Q5K8;P05555;Q3U1W4;P05555-2;Q3UJ88;A1E2I0	Q3U1U4;Q3TBT0;F6YBY4;Q3U4I5;Q3TD86;G5E8F1;E9Q604;Q3U3F0;E9Q5K8;P05555;Q3U1W4;P05555-2;Q3UJ88	Integrin alpha-M	Itgam
24.2069	24.5707	22.6212	24.7901	24.2666	23.7881	24.6335	24.3753	24.8297	23.1717	22.5125	22.5706	+	Cluster 05		6	6	6	6.6	6.6	6.6	118.46	0	10.432	423590000	17	1.56412	Q3U2A8;F6YJY2;Q8K2X9;F7A8L1	Q3U2A8;F6YJY2	Valine--tRNA ligase, mitochondrial	Vars2
25.7094	25.006	25.7572	25.9414	26.3508	25.7548	25.2127	24.3548	23.4128	25.3224	25.2211	25.9454	+	Cluster 01		8	8	8	18	18	18	58.664	0	14.628	1504400000	54	1.50571	Q3U2K1;Q922H1-2;Q922H1;Q8C1M0;F6ZU11;Q9D8D8;F6Y6T5	Q3U2K1;Q922H1-2;Q922H1;Q8C1M0	Protein arginine N-methyltransferase 3	Prmt3
27.6786	28.0697	27.6188	28.016	27.9982	27.7291	27.4552	27.5388	27.4058	27.2576	27.2442	27.2861	+	Cluster 05		59	59	59	48	48	48	152.04	0	323.31	48214000000	838	2.57128	Q3U2W2;Q7TPV4;A0JLT5;Q3TLF6	Q3U2W2;Q7TPV4;A0JLT5;Q3TLF6	Myb-binding protein 1A	Mybbp1a
24.3181	24.1632	24.2852	24.4286	24.4941	24.2585	23.6766	23.8353	22.9772	24.2839	23.8009	24.2005	+	Cluster 01		3	3	3	8.6	8.6	8.6	61.344	0	7.7289	327210000	34	1.77846	Q3U3E2	Q3U3E2	Protein FAM117B	Fam117b
23.6461	22.889	25.2016	24.6185	23.9446	24.5176	23.4654	24.6816	22.3806	21.8751	22.4621	21.4544	+	Cluster 05		1	1	1	4.8	4.8	4.8	37.382	0.0022982	2.2264	219250000	5	1.36191	Q3U5K4;Q9CYU6-2;Q9CYU6	Q3U5K4;Q9CYU6-2;Q9CYU6	Diphthine methyltransferase	Dph7
29.2149	28.9985	29.258	28.9733	29.2049	29.2955	29.0301	28.9343	29.0245	28.7694	28.7424	28.8635	+	Cluster 05		29	20	20	47.7	34.5	34.5	72.584	0	226.28	14575000000	367	1.84856	Q3U741;Q501J6;Q3TU25;Q501J6-2;Q8K392;Q3U6Y5;Q78W10	Q3U741;Q501J6;Q3TU25;Q501J6-2	Probable ATP-dependent RNA helicase DDX17	Ddx17
29.4345	29.2433	29.3399	29.5897	29.6222	29.4863	29.6364	29.5118	29.5715	29.4591	29.3332	29.3916	+	Cluster 05		20	20	17	42.4	42.4	36.9	57.431	0	184.87	23615000000	435	2.02602	Q3UDH1;Q3U890;Q61035;Q9D094;Q8VDX8;Q8C2D1	Q3UDH1;Q3U890;Q61035;Q9D094;Q8VDX8;Q8C2D1	Histidine--tRNA ligase, cytoplasmic	Hars
27.9665	27.7934	28.3197	27.7824	28.1955	27.8197	28.3028	28.4812	28.5996	28.0028	28.1505	28.1303	+	Cluster 03		14	13	0	19.9	18.6	0	103.24	0	84.345	7076100000	106	1.33391	Q3UDL9;Q8K019-2;Q8K019	Q3UDL9;Q8K019-2;Q8K019	Bcl-2-associated transcription factor 1	Bclaf1
29.1455	29.1687	29.2341	29.4173	29.3597	29.2408	29.4321	29.3133	29.3421	29.186	29.2359	29.2038	+	Cluster 05		32	29	29	26.5	24.9	24.9	143.64	0	51.142	13164000000	391	1.85187	Q3UIZ0;Q99KY4;Q99KY4-2;Q3UDE5;F6SLK1;D6RHK5;F7BG02;REV__F6RJK8;REV__D3YWN6;REV__D3Z6I5;REV__F6QFE2;REV__Q9QXP4	Q3UIZ0;Q99KY4;Q99KY4-2;Q3UDE5	Cyclin-G-associated kinase	Gak
24.0699	24.1295	23.7046	24.527	24.3265	24.4807	24.2035	24.0025	23.7429	24.3391	24.7136	24.2239	+	Cluster 01		7	1	1	61.9	14.3	14.3	16.503	0	17.852	859020000	69	1.43289	Q3UL78	Q3UL78		Cdc42
29.0594	28.8859	28.9261	28.6016	28.7435	28.6599	28.617	28.6367	28.7917	28.8263	29.0388	29.0131	+	Cluster 02		11	11	11	50.7	50.7	50.7	30.929	0	199.94	11381000000	362	2.2075	Q3UQD0;Q9QYA2;G3UY77	Q3UQD0;Q9QYA2	Mitochondrial import receptor subunit TOM40 homolog	Tomm40
26.3122	26.8841	26.871	26.3143	26.6818	26.3015	26.7103	26.4169	26.0307	23.0325	23.5079	26.37	+	Cluster 05		16	7	2	54.2	25.2	9.3	50.358	0	56.116	3694300000	92	1.3265	Q3UR33;Q61029;Q3U7B3;Q3U955;Q78WP6	Q3UR33;Q61029;Q3U7B3;Q3U955;Q78WP6	Lamina-associated polypeptide 2, isoforms beta/delta/epsilon/gamma	Tmpo
27.8057	27.2845	26.6938	28.0766	27.74	27.4242	27.5904	27.4865	27.1099	25.4904	26.6907	26.56	+	Cluster 05	O	17	17	15	51.3	51.3	43.1	57.582	0	148.82	6484800000	121	1.60817	Q3UWQ9;Q8JZK9;Q8K0I5;Q3UJ70;Q3UKE7;Q8C5F4	Q3UWQ9;Q8JZK9;Q8K0I5;Q3UJ70;Q3UKE7	Hydroxymethylglutaryl-CoA synthase, cytoplasmic	Hmgcs1
30.1432	29.9602	29.9878	30.4074	30.3062	30.209	30.355	30.3613	30.3841	30.1797	30.3202	30.1947	+	Cluster 05		42	42	42	60.9	60.9	60.9	102.09	0	323.31	38045000000	885	2.35743	Q3UZI3;Q78PY7;Q3TW51;Q3TRW3;Q3TJ56;E9Q3E9	Q3UZI3;Q78PY7;Q3TW51;Q3TRW3;Q3TJ56	Staphylococcal nuclease domain-containing protein 1	Snd1
28.4777	28.2101	28.3985	28.2969	28.184	28.3895	28.4846	28.5543	28.5146	28.5381	28.6699	28.7036	+	Cluster 02		7	7	7	29.6	29.6	29.6	36.213	0	61.081	7367000000	250	2.002	Q4FJK0;Q9CQ62	Q4FJK0;Q9CQ62	2,4-dienoyl-CoA reductase, mitochondrial	Decr1
26.6581	26.6253	26.9284	27.3893	27.3706	27.0497	26.7339	26.5659	26.876	26.8544	26.326	26.5294	+	Cluster 05		8	8	8	21.1	21.1	21.1	50.966	0	16.667	3413500000	58	1.90899	Q4FJN2;Q64378;Q3TX72;B8JJC2	Q4FJN2;Q64378;Q3TX72	Peptidyl-prolyl cis-trans isomerase FKBP5;Peptidyl-prolyl cis-trans isomerase FKBP5, N-terminally processed	Fkbp5
29.1076	28.626	29.1257	29.312	29.051	29.069	29.4462	29.404	29.3692	28.9738	28.8281	28.9908	+	Cluster 03		14	14	14	50.1	50.1	50.1	40.581	0	323.31	20910000000	504	1.56733	Q4FJN9;Q920E5;Q3US29;Q5M8R9;Q3TMB3	Q4FJN9;Q920E5;Q3US29;Q5M8R9;Q3TMB3	Farnesyl pyrophosphate synthase	Fdps
29.8972	29.9921	30.0464	29.8527	30.0013	29.8408	30.1309	30.1663	30.4116	30.0132	30.0342	30.1807	+	Cluster 03		6	6	6	44.2	44.2	44.2	22.727	0	149.55	19185000000	329	1.63794	Q4FJU3;Q9DCT8	Q4FJU3;Q9DCT8	Cysteine-rich protein 2	Crip2
29.2936	29.2946	29.1568	28.9969	28.9966	29.1162	29.2383	29.36	29.4551	29.2774	29.3552	29.3144	+	Cluster 02		20	20	20	78.5	78.5	78.5	32.667	0	224.2	15240000000	461	2.32467	Q4FK49;Q9D819;Q8BTY3;Q3UA53	Q4FK49;Q9D819;Q8BTY3;Q3UA53	Inorganic pyrophosphatase	Ppa1
26.9953	27.0976	27.2623	27.316	27.4785	27.1659	26.9524	26.91	26.7976	27.4961	27.1873	27.1479	+	Cluster 01		4	4	4	20.7	20.7	20.7	20.11	0	5.6232	2746700000	83	1.6008	Q505D7	Q505D7	Optic atrophy 3 protein homolog	Opa3
25.6	25.8802	25.9318	25.5893	25.7774	25.484	25.0453	25.2212	25.1764	25.0354	25.6944	25.3113	+	Cluster 01	O	7	5	5	21.4	19.7	19.7	37.98	0	19.614	927570000	43	1.69142	Q50H33-2;Q50H33	Q50H33-2;Q50H33	BTB/POZ domain-containing protein KCTD8	Kctd8
25.995	26.7677	26.8148	27.875	27.5284	27.4795	27.2988	27.2122	27.4521	27.0008	25.9899	26.8159	+	Cluster 05		16	16	15	83	83	80.5	27.013	0	323.31	16407000000	358	1.76421	Q542F1;Q9Z1Q5;Q3TIP8	Q542F1;Q9Z1Q5;Q3TIP8	Chloride intracellular channel protein;Chloride intracellular channel protein 1	Clic1
28.0903	28.3449	28.1798	28.4936	28.3378	28.3019	28.5159	28.5672	28.3686	28.3229	28.2695	28.3294	+	Cluster 04		16	16	16	70.2	70.2	70.2	33.995	0	323.31	11184000000	446	1.34952	Q543H0;Q64674;Q3UJL7;Q8BSZ8	Q543H0;Q64674;Q3UJL7;Q8BSZ8	Spermidine synthase	Srm
31.6302	31.7844	31.7971	31.7969	31.759	31.8633	32.0381	31.9603	31.801	31.6714	31.6282	31.7124	+	Cluster 04		21	21	21	71.1	71.1	71.1	40.473	0	323.31	112310000000	1399	1.60495	Q8BTJ1;Q543K5;Q99K85;Q3ULZ3;Q3U6K9;E9Q6P1;Q99JU9	Q8BTJ1;Q543K5;Q99K85;Q3ULZ3;Q3U6K9	Phosphoserine aminotransferase	Psat1
26.2364	26.722	26.2412	25.8001	25.7267	26.069	25.314	25.1101	25.9416	24.5631	25.4873	23.6057	+	Cluster 05		3	3	3	13.2	13.2	13.2	22.025	0	4.8729	979530000	21	1.75036	Q543P2;Q8VIP4;Q9JHG2	Q543P2;Q8VIP4;Q9JHG2	Calcipressin-2	Rcan2
25.0202	24.09	25.0036	25.0077	24.9585	24.9174	25.4888	25.5641	25.4994	25.1404	25.0057	24.8751	+	Cluster 03		6	6	6	33.5	33.5	33.5	24.56	0	12.203	772930000	53	1.41759	Q549X4;Q99P58;Q4VA90;Q05D38	Q549X4;Q99P58;Q4VA90	Ras-related protein Rab-27B	Rab27b
31.5072	31.3092	31.3821	31.7111	31.619	31.5883	31.4962	31.5246	31.5324	31.2813	31.3005	31.275	+	Cluster 05	O	24	24	24	51.6	51.6	51.6	47.153	0	208.42	112380000000	1122	3.27068	Q564E8;Q9D8E6;Q9CSM5;Q5ZEY2	Q564E8;Q9D8E6;Q9CSM5	60S ribosomal protein L4	Rpl4
23.6501	22.8808	23.071	23.9795	23.6804	23.6681	22.5265	22.2784	22.7633	22.7021	23.6739	22.8755	+	Cluster 01		6	6	6	17.8	17.8	17.8	53.831	0	5.2136	411630000	20	1.73789	Q56A08;F6XU64	Q56A08	G patch domain and KOW motifs-containing protein	Gpkow
25.749	25.542	25.7106	25.7639	26.2718	25.9613	26.0125	25.9461	25.9623	25.5276	25.3995	25.548	+	Cluster 05		13	13	13	27.2	27.2	27.2	74.59	0	23.668	1927500000	68	2.14226	Q8BRU5;Q5BKP5;Q99MJ9	Q8BRU5;Q5BKP5;Q99MJ9	ATP-dependent RNA helicase DDX50	Ddx50
29.142	29.1143	29.2723	29.2912	29.5938	29.7755	29.5025	29.5511	29.1224	29.0592	29.0096	29.103	+	Cluster 05		6	5	5	36.2	36.2	36.2	12.254	0	47.978	24059000000	305	1.45506	Q6ZWZ4;Q5M9L1;P47964;D3YX71	Q6ZWZ4;Q5M9L1;P47964	60S ribosomal protein L36	Rpl36
24.1437	23.7817	24.0434	23.9506	23.9292	23.7356	23.4621	22.7993	22.091	23.5723	24.0218	23.7701	+	Cluster 01		8	1	1	11.2	1.3	1.3	122.08	0.00015627	4.3885	313010000	17	1.81201	Q5SV85-2	Q5SV85-2	Synergin gamma	Synrg
30.6637	30.6121	30.5078	30.8678	30.8838	30.8344	30.8885	31.0223	30.7974	30.1664	30.3474	30.5358	+	Cluster 05		23	23	21	44.5	44.5	43.5	78.253	0	279.45	31948000000	653	2.89978	Q5SVL6;Q5SVL6-2;Q5SUE5	Q5SVL6;Q5SVL6-2	Rap1 GTPase-activating protein 2	Rap1gap2
31.126	30.9909	30.9468	31.2016	31.2308	31.2604	31.2556	31.1252	31.2226	30.921	30.9535	30.8308	+	Cluster 05		13	13	13	51.6	51.6	51.6	24.831	0	302.4	70855000000	742	3.00566	Q5XJF6;Q3U561;P53026;Q99JL6;D6RE43	Q5XJF6;Q3U561;P53026	Ribosomal protein;60S ribosomal protein L10a	Rpl10a
32.8292	32.8466	32.6752	32.6362	32.7218	32.6746	32.8828	32.8806	32.7661	32.8374	32.8611	32.7948	+	Cluster 02	O	51	51	2	59.2	59.2	2.3	118.18	0	323.31	156500000000	3125	1.32791	Q60597-3;Q60597-4	Q60597-3;Q60597-4	2-oxoglutarate dehydrogenase, mitochondrial	Ogdh
30.898	30.7737	30.6755	30.8495	30.8262	30.8144	30.8479	30.8579	30.7544	30.6238	30.524	30.5681	+	Cluster 05		8	8	7	55.6	55.6	47	16.961	0	252.79	51429000000	534	2.28977	Q642K0;Q60605-2;Q60605;Q3TIG9;B0LAC7	Q642K0;Q60605-2;Q60605;Q3TIG9	Myosin light polypeptide 6	Myl6
24.542	24.6476	24.535	23.5219	23.8291	24.3292	24.4808	24.6797	25.2437	24.3472	24.5749	24.8449	+	Cluster 02		12	12	12	24.5	24.5	24.5	67.942	0	21.709	746040000	52	1.47291	Q60770;Q60770-2;Q45Z54;E9Q6R9;A2AEC9	Q60770;Q60770-2	Syntaxin-binding protein 3	Stxbp3
30.083	30.021	29.9873	29.6847	29.8599	29.8738	29.772	29.7031	29.6741	29.8241	29.9424	29.8534	+	Cluster 01		13	13	13	73.8	73.8	73.8	25.581	0	323.31	23764000000	720	2.44005	Q61206;Q8BTA2	Q61206;Q8BTA2	Platelet-activating factor acetylhydrolase IB subunit beta	Pafah1b2
22.0464	21.6372	22.3635	23.6767	24.5843	24.6862	24.8573	24.7137	24.6943	23.79	22.1288	24.36	+	Cluster 03		3	3	3	8.7	8.7	8.7	76.822	0	13.585	259240000	10	2.32592	Q61324-2;Q61324	Q61324-2;Q61324	Aryl hydrocarbon receptor nuclear translocator 2	Arnt2
25.775	26.0354	25.7994	25.2584	25.4095	25.2766	25.7096	25.6412	25.7392	25.6458	25.3649	25.8227	+	Cluster 02	O	8	8	3	20.6	20.6	7.8	48.955	0	17.966	1713000000	59	2.02656	Q62432-2;Q62432;E9Q3M0;E9Q5P9;E9PXA8;A2CG44;F7BUP2;Q8C2P1;A2CG45	Q62432-2;Q62432;E9Q3M0;E9Q5P9;E9PXA8;A2CG44	Mothers against decapentaplegic homolog 2;Mothers against decapentaplegic homolog	Smad2;Smad3
25.7146	26.0203	26.0637	26.5381	26.3927	26.2366	25.7489	26.1266	25.9345	25.441	25.6456	26.0181	+	Cluster 05		12	12	12	45.7	45.7	45.7	48.162	0	101.57	2071200000	91	1.62292	Q64337;Q64337-2;D3YZJ1;F6VD69	Q64337;Q64337-2;D3YZJ1	Sequestosome-1	Sqstm1
28.9915	28.9891	28.8787	28.9111	29.0005	28.823	28.8247	28.695	28.7763	28.8733	29.0635	28.9836	+	Cluster 01		20	20	15	29.8	29.8	22.6	90.988	0	81.525	10178000000	329	1.32445	Q69ZK9;Q6PHN2;F6VE93	Q69ZK9	Neuroligin-2	Nlgn2
23.6163	23.4837	24.6617	23.466	23.2584	23.4104	24.4131	23.7656	24.4067	24.3859	24.4882	24.5594	+	Cluster 02		3	3	3	3.6	3.6	3.6	81.361	0.00014937	3.5652	349150000	25	1.42469	Q69ZQ1	Q69ZQ1	Uncharacterized family 31 glucosidase KIAA1161	Kiaa1161
23.1601	23.4418	23.2159	22.6307	22.444	22.6441	23.121	23.3181	23.5891	23.0552	23.0703	22.7053	+	Cluster 04		2	2	2	4.7	4.7	4.7	54.479	0.00015042	3.698	113880000	12	2.51522	Q6A044;B2RVD7;D3Z6Z5;Q6A044-2	Q6A044;B2RVD7;D3Z6Z5;Q6A044-2	Protein FAM189A1	Fam189a1
28.6613	28.4745	28.59	28.5855	28.6782	28.7121	28.7183	28.6329	28.7812	28.9206	28.7615	28.871	+	Cluster 02		31	31	31	34.5	34.5	34.5	133.42	0	203.39	9871600000	394	1.78311	Q6GQT9	Q6GQT9	Nodal modulator 1	Nomo1
21.6774	21.7626	22.1428	24.4228	21.4811	23.436	23.0185	24.1294	23.1017	23.8767	24.5804	24.1755	+	Cluster 03		6	5	5	10.8	9.3	9.3	58.617	0.00097371	2.5811	183540000	10	1.30189	Q6KCA9;Q8BYK5-4;Q8BYK5-3;Q8BYK5;Q8BYK5-2;A2AHM4;Q5DTG6	Q6KCA9;Q8BYK5-4;Q8BYK5-3;Q8BYK5;Q8BYK5-2;A2AHM4;Q5DTG6	Phosphatase and actin regulator;Phosphatase and actin regulator 3	Phactr3
28.3709	28.2845	28.1416	28.0758	28.286	27.9974	27.998	28.2988	27.5584	28.6742	28.5902	28.4775	+	Cluster 02		17	17	16	28.2	28.2	27.4	89.431	0	36.013	5705100000	364	1.43677	Q6NS52-2;Q6NS52;Q8BKZ7;Q8BXP8;Q8BUN1;Q3TSN3;Q8BYR9;Q8BKY7	Q6NS52-2;Q6NS52	Diacylglycerol kinase beta	Dgkb
27.636	27.2231	27.2583	26.7823	25.1416	24.9791	25.8223	25.4523	24.6964	25.7719	27.3823	26.1328	+	Cluster 01		20	20	20	23.2	23.2	23.2	118.2	0	154.22	5295400000	110	1.47326	Q6NV83-2;Q6NV83;Q6NV83-3	Q6NV83-2;Q6NV83;Q6NV83-3	U2 snRNP-associated SURP motif-containing protein	U2surp
23.7652	22.2396	22.2968	25.0613	25.2453	23.5074	23.0227	21.8566	22.3901	22.0739	22.9396	23.4746	+	Cluster 01		9	9	9	7.5	7.5	7.5	201.77	0	10.955	234260000	18	1.43306	Q6P5H2-2;Q6P5H2;Q8R228	Q6P5H2-2;Q6P5H2	Nestin	Nes
30.0976	30.1031	30.1204	30.3002	30.1791	30.2652	30.3206	30.3168	30.2666	30.1319	30.0325	30.1355	+	Cluster 05		50	50	9	37.1	37.1	7	191.81	0	208.59	24586000000	802	2.89683	Q6TA13;Q6P5H4;E9QAN4;G3UW47;Q3UH16;E9Q9G6;P33173;Q3UUN4;Q05BI6;Q05BP4	Q6TA13;Q6P5H4;E9QAN4;G3UW47;Q3UH16;E9Q9G6;P33173	Kinesin-like protein;Kinesin-like protein KIF1A	Kif1a
22.7445	24.1469	23.1549	26.8998	26.421	26.6022	25.935	26.3766	26.5928	20.8441	22.5334	26.2012	+	Cluster 05		5	5	5	21.6	21.6	21.6	19.778	0.0034089	1.8997	983900000	23	1.52223	Q6TEK5;Q0VGU5;Q9D781	Q6TEK5;Q0VGU5	Vitamin K epoxide reductase complex subunit 1-like protein 1	Vkorc1l1
26.3963	26.655	26.405	26.5492	26.4867	26.4587	26.6935	26.841	26.6067	26.117	26.5128	25.983	+	Cluster 04		15	15	14	9.1	9.1	8.8	239.9	0	47.095	1856300000	64	1.42824	Q6V4S5;B1ASR7;Q6V4S5-3;Q6V4S5-2	Q6V4S5	Protein sidekick-2	Sdk2
29.629	29.6815	29.6975	29.7061	29.805	30.0258	30.126	30.0956	29.872	29.87	29.8976	29.911	+	Cluster 03		39	39	39	38.9	38.9	38.9	140.83	0	150.44	20162000000	585	1.64159	Q6ZPJ3;REV__Q3UPV4;REV__Q8CAI9;REV__Q8CFR9;REV__A0PJ96;REV__P14873;REV__B2RQQ5	Q6ZPJ3	E2/E3 hybrid ubiquitin-protein ligase UBE2O	Ube2o
22.1899	23.6571	22.9865	22.6626	22.9778	22.8695	21.606	21.8825	21.9544	23.1055	22.9533	23.1377	+	Cluster 01		21	2	0	20.6	1.8	0	143.58	0.0017718	2.3224	72843000	9	1.81474	Q6ZQ68	Q6ZQ68		mKIAA0687
31.6785	31.6774	31.6048	31.8593	31.9479	31.8259	31.7283	31.5947	31.7092	31.6122	31.5874	31.523	+	Cluster 05		16	16	16	50	50	50	22.591	0	63.393	98707000000	763	2.94873	Q6ZWN5;F7CJS8;D3YWH9;Q96EC0;Q9CXW7;D3Z673;D3YUV6	Q6ZWN5;F7CJS8;D3YWH9;Q96EC0;Q9CXW7	40S ribosomal protein S9	Rps9
25.8677	26.1412	25.8931	23.5803	22.8057	23.5807	25.871	25.6663	26.2302	23.465	23.3508	23.0559	+	Cluster 04		1	1	1	11.1	11.1	11.1	16.368	0.00014512	3.1281	495560000	26	5.5761	Q76I99	Q76I99		Sval3
26.7264	26.9226	26.887	26.5045	26.8365	26.536	27.0938	27.0523	26.8934	26.861	26.8571	26.8862	+	Cluster 02		9	9	9	61.1	61.1	61.1	20.371	0	30.801	2962900000	122	1.61595	Q7TMH5;Q9D1P0;F7CXG9;G5E909;Q05CB9	Q7TMH5;Q9D1P0;F7CXG9	39S ribosomal protein L13, mitochondrial	Mrpl13
27.3579	27.4458	27.776	27.65	27.539	27.8059	27.7959	27.7453	27.381	27.2189	26.7007	27.2206	+	Cluster 05		7	7	5	20.2	20.2	18.4	48.555	0	13.356	3397600000	140	1.47254	Q7TSY6-4;Q7TSY6-2;Q7TSY6-3;Q7TSY6;Q7TSY6-6;Q7TSY6-5;Q7TSY6-7;D3Z580;D3Z4T1;Q8CIN6;Q8CIN6-2;D3Z4K9;D6RGB9;D6RHP1	Q7TSY6-4;Q7TSY6-2;Q7TSY6-3;Q7TSY6;Q7TSY6-6;Q7TSY6-5	CUGBP Elav-like family member 4	Celf4
29.0194	28.9842	28.9178	28.7273	28.9317	28.7783	28.7901	28.8783	28.797	28.4464	28.697	28.5779	+	Cluster 05		19	19	19	25.6	25.6	25.6	117.92	0	67.893	9101600000	273	2.38333	Q80U40-2;Q80U40;D3YXR8	Q80U40-2;Q80U40;D3YXR8	RIMS-binding protein 2	Rimbp2
30.9855	30.9725	30.961	31.1209	31.1713	31.0389	30.9637	31.0285	30.7337	31.5541	31.0976	31.3304	+	Cluster 02		34	34	1	49.7	49.7	2.1	91.213	0	323.31	48383000000	859	1.53603	Q80VM5	Q80VM5		Dpp6
23.0909	24.2471	23.7259	23.7738	24.6958	24.3176	23.3188	23.0654	22.651	22.841	22.0922	23.0317	+	Cluster 05		2	2	2	8.1	8.1	8.1	48.061	0.00014916	3.548	246130000	17	1.85362	Q80VM8	Q80VM8	PNMA-like protein 1	Pnmal1
24.6132	24.6389	24.9022	25.057	25.2284	25.079	25.2872	24.9974	25.3261	25.1722	24.9781	24.9593	+	Cluster 03		12	2	2	43.6	11.1	11.1	41.47	0	12.577	735940000	13	1.85397	Q80X81;Q8R4V3;F2Z459	Q80X81;Q8R4V3;F2Z459		Acat3
22.7018	24.6475	24.234	26.1184	26.5417	25.5342	26.0009	24.0113	25.1155	26.3794	26.6122	25.4708	+	Cluster 03	O	6	6	6	31.7	31.7	31.7	35.247	0	19.81	1088900000	35	1.55292	Q8BFS6;Q8BFS6-4;Q8BFS6-2;Q8BFS6-3;Q8BFS6-5;D3Z7F7	Q8BFS6;Q8BFS6-4;Q8BFS6-2;Q8BFS6-3;Q8BFS6-5	Serine/threonine-protein phosphatase CPPED1	Cpped1
24.0251	24.2235	24.3523	23.6094	23.428	23.9433	23.5961	23.9291	23.8586	23.7545	24.0327	24.0864	+	Cluster 02		1	1	1	22.6	22.6	22.6	9.2234	0.00014463	3.0822	310860000	31	1.3098	Q8BGH7	Q8BGH7	CDC42 small effector protein 2	Cdc42se2
30.7305	30.5296	30.5298	31.0216	30.8452	30.6542	30.8294	30.8853	30.9378	30.6902	30.6621	30.6803	+	Cluster 05		39	39	2	58.7	58.7	4.1	106.91	0	323.31	50752000000	1071	1.37191	Q8BGQ7;Q6XMP4;Q3UD67	Q8BGQ7;Q6XMP4;Q3UD67	Alanine--tRNA ligase, cytoplasmic	Aars
30.4131	30.2789	30.4658	30.4991	30.6627	30.4123	30.7389	30.7537	30.805	30.5641	30.3409	30.635	+	Cluster 03		14	14	13	26.4	26.4	25.4	81.07	0	323.31	35007000000	746	1.72004	Q8BJI1;Q05BS7;E9Q4S9;Q3UY14	Q8BJI1;Q05BS7	Sodium-dependent neutral amino acid transporter SLC6A17;Transporter	Slc6a17
24.5517	23.923	24.2909	23.6964	24.3608	24.1077	22.6238	22.36	23.1325	24.3576	24.5711	24.3256	+	Cluster 01		5	5	5	24.4	24.4	24.4	29.326	0	6.9816	430620000	21	3.28177	Q8BK75;Q8BK75-2	Q8BK75;Q8BK75-2	Elongator complex protein 6	Elp6
29.8373	29.5511	29.4565	29.5812	29.5758	29.658	29.6903	29.4992	29.5374	29.2689	29.3784	29.3112	+	Cluster 05	O	45	45	44	60	60	59.4	123.59	0	323.31	26647000000	1031	1.36416	Q8BKC5;Q8BKC5-2;Q3TT04;Q7TN23;Q6NZC1;Q9CYG6	Q8BKC5;Q8BKC5-2;Q3TT04;Q7TN23	Importin-5	Ipo5
28.7367	28.5881	28.4965	28.3498	28.8677	28.5904	29.0114	28.9199	28.6084	28.4672	28.0241	28.12	+	Cluster 05		11	8	8	22.5	16.2	16.2	64.56	0	68.299	8504600000	88	1.45115	Q8BLE7;Q921B2;Q91WV5;Q61983	Q8BLE7	Vesicular glutamate transporter 2	Slc17a6
23.7177	24.0566	24.145	24.3675	25.0172	24.6148	24.1979	23.1041	23.6083	23.9308	23.8876	24.26	+	Cluster 01		6	3	2	24.6	12.1	9	36.776	0	6.5224	388510000	21	1.3898	Q8BLM1;Q8BLV4;G5E8E1	Q8BLM1;Q8BLV4;G5E8E1		Lrrfip1
29.4367	29.1182	29.4897	29.4232	29.6831	29.4098	29.5326	29.5355	29.5905	29.8589	29.8466	29.8385	+	Cluster 02		18	18	18	38.6	38.6	38.6	67.098	0	225.61	14982000000	483	2.06775	Q8BMF3;Q3UZW5;E9PZP7;Q8BMY6	Q8BMF3;Q3UZW5	NADP-dependent malic enzyme, mitochondrial	Me3
28.275	28.1871	28.214	28.2186	28.2998	28.4085	28.4768	28.6253	28.5695	28.3561	28.204	28.4153	+	Cluster 03		29	29	29	46.8	46.8	46.8	87.676	0	323.31	12600000000	341	2.14111	Q8BML9;D3Z158;Q8BU21;Q3TN94;Q3TIN2;Q8R1V9;F6TDS3	Q8BML9;D3Z158;Q8BU21;Q3TN94;Q3TIN2;Q8R1V9		Qars
30.5578	30.7133	30.6871	30.7807	30.7227	30.5306	31.0532	30.9077	31.076	30.8288	30.6678	30.7857	+	Cluster 03		20	20	18	47.3	47.3	43.1	62.346	0	323.31	38658000000	806	2.1005	Q8BRR9;Q61481-2;Q61481;F6X0V1;Q9JLL9;Q5I7S8;A2ASF9;Q9D1V1;Q8CDV2;Q3USZ6;E9Q7V6;Q5D0E7;Q64338-2;Q64338-1;Q64338	Q8BRR9;Q61481-2;Q61481;F6X0V1;Q9JLL9;Q5I7S8;A2ASF9	Calcium/calmodulin-dependent 3,5-cyclic nucleotide phosphodiesterase 1A	Pde1a
24.3843	24.9806	24.8771	25.2904	25.1243	25.0828	25.3129	24.728	24.4125	25.6609	25.3389	26.2051	+	Cluster 02		9	9	9	25.7	25.7	25.7	52.797	0	12.113	875680000	45	1.46005	Q8BVL3;H3BKG9;D3Z7S9;D3Z3J1;H3BKQ6	Q8BVL3	Sorting nexin-17	Snx17
28.0085	27.9926	28.0174	27.8522	27.6546	27.9872	27.9419	27.6926	27.7935	27.2801	27.7268	27.5691	+	Cluster 05		8	8	8	14.1	14.1	14.1	67.031	0	51.764	4648900000	100	1.51316	Q8BYI8;Q8BYI8-2;B2RPZ7;Q99L10	Q8BYI8;Q8BYI8-2;B2RPZ7	Uncharacterized protein KIAA1467	Kiaa1467;8430419L09Rik
26.2563	27.1893	26.81	25.5066	25.5644	26.4171	26.8825	26.6576	27.1579	26.2233	25.4615	26.0309	+	Cluster 04		3	3	3	14.6	14.6	14.6	21.611	0	119.72	2743900000	108	1.58397	Q8C0C9;Q9D1X8;Q922J6	Q8C0C9;Q9D1X8;Q922J6	Tetraspanin;Tetraspanin-2	Tspan2
26.6671	26.3202	26.4936	25.9192	25.6438	26.0722	26.0107	26.2964	26.1286	26.1745	26.7923	26.7539	+	Cluster 02		11	11	11	15.4	15.4	15.4	76.578	0	12.802	1704700000	75	1.663	Q8C0L9;B0R058;Q8C0L9-2;A2AMD7;A2AMD6;D6RHB5;Q8C0L9-3;D6RHS8;D6RGT7	Q8C0L9;B0R058;Q8C0L9-2	Glycerophosphocholine phosphodiesterase GPCPD1	Gpcpd1
29.7774	29.5873	29.7387	29.8686	29.81	29.9156	30.1002	30.0554	29.8512	29.8863	29.8664	29.8429	+	Cluster 03		25	25	25	43.8	43.8	43.8	78.025	0	103.21	22217000000	597	1.69406	Q8C1A5;Q99LK5	Q8C1A5	Thimet oligopeptidase	Thop1
30.4015	30.3565	30.4032	30.7913	30.7591	30.5045	30.6995	30.6466	30.7148	30.4642	30.3808	30.4435	+	Cluster 05		27	27	27	58.6	58.6	58.6	61.166	0	323.31	44523000000	1052	2.47494	Q8C483;Q3U6F6;P26638;Q3U8N1;A2AFS0;A2AFS1;Q8CEH3	Q8C483;Q3U6F6;P26638;Q3U8N1;A2AFS0	Serine--tRNA ligase, cytoplasmic	Sars
28.271	28.3256	28.3024	28.0731	28.3746	28.2278	27.9264	28.043	27.9154	28.1437	28.2466	27.9522	+	Cluster 01		12	12	2	17.4	17.4	3.8	90.869	0	110.18	6120700000	175	1.53699	Q8C7M3;E9QLH4;E9Q524;Q8C7M3-4;Q8C7M3-5	Q8C7M3;E9QLH4;E9Q524;Q8C7M3-4;Q8C7M3-5	E3 ubiquitin-protein ligase TRIM9	Trim9
32.3724	32.2992	32.2279	32.1906	32.6322	32.4831	32.4284	32.5354	32.622	32.0047	32.1192	32.1958	+	Cluster 05		16	16	1	52.1	52.1	7.1	26.8	0	323.31	107630000000	960	1.60321	Q8C845;Q9D4J1;REV__D9IG02;REV__Q5XPT3-2;REV__Q5XPT3;REV__Q14AT0;REV__A2AHG6	Q8C845		Efhd2
26.8455	26.9286	26.7619	27.1679	27.074	26.9565	26.9837	26.6898	26.8241	26.872	26.531	26.5362	+	Cluster 05		9	9	9	23.1	23.1	23.1	49.52	0	10.3	2384100000	54	1.41199	Q8CE50;Q8C684	Q8CE50;Q8C684	Sorting nexin-30	Snx30
24.636	24.5104	23.8331	24.0712	23.9359	23.8177	24.0445	24.0323	23.9692	24.541	24.6386	24.6603	+	Cluster 02		16	1	1	36.5	3.6	3.6	50.67	0	45.004	469130000	51	1.61503	Q8CF96	Q8CF96		Syt7
24.7066	25.1191	24.6415	24.0229	24.3252	24.0314	24.5363	24.6378	24.6933	24.5332	24.6655	24.6182	+	Cluster 02		4	4	4	6.7	6.7	6.7	62.43	0	11.064	477090000	25	2.32015	Q8CGA3;Q3TYQ1;Q5ND25;Q5ND24;Q5ND23	Q8CGA3;Q3TYQ1	Large neutral amino acids transporter small subunit 4	Slc43a2
24.3663	23.9851	24.3727	23.3414	22.9557	23.6587	24.5155	23.6438	24.1854	24.0853	23.5948	23.9148	+	Cluster 02		3	3	3	11.8	11.8	11.8	44.398	0	7.7959	303870000	15	1.4427	Q8CHS8-3;Q8CHS8;Q3UV99;Q8CHS8-2	Q8CHS8-3;Q8CHS8;Q3UV99;Q8CHS8-2	Vacuolar protein sorting-associated protein 37A	Vps37a
29.6119	29.4363	29.5824	29.6429	29.7311	29.5458	29.8381	29.9198	29.718	29.7395	29.5998	29.7583	+	Cluster 03		23	21	14	54.7	52	35.6	63.314	0	323.31	17372000000	591	1.45584	Q8JZP2;Q3KN99;Q9QZA3	Q8JZP2;Q3KN99;Q9QZA3	Synapsin-3	Syn3
29.0456	29.1798	28.9781	29.3818	29.4141	29.1748	29.631	29.3276	29.3187	29.2439	29.2665	29.3084	+	Cluster 03		12	12	11	30.2	30.2	28.9	55.067	0	183.02	14551000000	245	1.40932	Q8K2K6-3;Q8K2K6-1;Q8K2K6;Q8K2K6-2	Q8K2K6-3;Q8K2K6-1;Q8K2K6;Q8K2K6-2	Arf-GAP domain and FG repeat-containing protein 1	Agfg1
24.8824	25.5771	24.585	25.1553	25.0085	25.5016	24.4927	24.836	24.9328	22.4324	23.2877	23.8324	+	Cluster 05	O	10	10	9	19	19	16.9	80.564	0	20.576	780260000	61	2.57771	Q8K3X4	Q8K3X4	Interferon regulatory factor 2-binding protein-like	Irf2bpl
29.3133	29.26	29.1603	29.1102	28.6661	28.8791	28.7173	29.0035	28.7765	29.2068	29.2247	29.0102	+	Cluster 01		15	15	15	46	46	46	43.037	0	98.557	12400000000	222	1.55449	Q8QZS1;E0CX19	Q8QZS1;E0CX19	3-hydroxyisobutyryl-CoA hydrolase, mitochondrial	Hibch
28.4277	28.3751	28.3567	28.597	28.3463	28.4529	28.245	28.525	28.5219	28.0941	28.1574	28.218	+	Cluster 05	O	23	23	23	47	47	47	66.612	0	323.31	10831000000	402	1.50747	Q8QZY1	Q8QZY1	Eukaryotic translation initiation factor 3 subunit L	Eif3l
24.5305	21.2294	22.6197	26.2327	25.5562	26.7117	23.8118	23.4099	23.3892	24.0861	23.6887	24.9661	+	Cluster 01		24	24	24	39.3	39.3	39.3	84.818	0	227.58	4392000000	187	1.9091	Q8R1F1;A2ARS6	Q8R1F1	Niban-like protein 1	Fam129b
25.9734	26.1301	25.9311	25.97	26.2534	25.8468	25.9512	25.8555	25.83	25.5541	25.6827	25.7897	+	Cluster 05		8	8	8	19.1	19.1	19.1	50.632	0	11.408	1559900000	40	1.36451	Q8R1T1;Q8R1T1-2	Q8R1T1;Q8R1T1-2	Charged multivesicular body protein 7	Chmp7
25.0249	24.9671	24.1823	24.6122	23.8975	24.1514	23.6443	23.5539	23.6806	23.9667	23.7336	24.0295	+	Cluster 01	O	2	2	1	7.6	7.6	4.9	37.986	0	7.5078	323990000	27	1.89387	Q8R1Z9;F6XTP0;K4DI70;Q3TXY7;Q8R1Z9-2	Q8R1Z9;F6XTP0;K4DI70;Q3TXY7;Q8R1Z9-2	RING finger protein 121	Rnf121
22.6191	23.0092	23.2572	23.2512	23.8028	22.6147	22.0534	22.2836	21.8021	21.9769	22.991	22.6254	+	Cluster 01		2	1	1	4.8	3	3	37.525	0.0016497	2.4222	107060000	13	1.30817	Q8R216	Q8R216	NAD-dependent protein deacetylase sirtuin-4	Sirt4
22.5077	22.3741	22.411	20.6961	20.9808	20.9825	23.0232	22.1934	21.6858	23.2722	21.7448	23.3141	+	Cluster 02		1	1	1	4	4	4	29.896	0.0017697	2.3104	28496000	3	1.80534	Q8VBX0	Q8VBX0	Ankyrin repeat and SOCS box protein 13	Asb13
24.3575	24.3731	24.7702	22.1948	22.7879	24.2508	23.4736	23.9452	23.4811	24.8892	25.1821	24.3279	+	Cluster 02		9	9	9	35.6	35.6	35.6	53.398	0	51.986	787540000	46	1.56182	Q8VCF0;Q3U5B1	Q8VCF0;Q3U5B1	Mitochondrial antiviral-signaling protein	Mavs
32.2667	32.2725	32.2175	32.6618	32.5319	32.3778	32.5385	32.4052	32.307	32.1756	32.2634	32.3334	+	Cluster 05	O	116	116	90	56.1	56.1	43.8	226.37	0	323.31	208310000000	3178	1.53755	Q8VDD5;Q3UFT0;Q811J9;Q99JJ3;Q7TQJ6;A2VCK0;Q8BIE2;Q8BIM8;Q14B05;O89055;F2Z494	Q8VDD5;Q3UFT0	Myosin-9	Myh9
27.8278	28.001	28.0455	28.5075	28.1992	27.9479	28.6595	28.5892	28.4298	28.661	28.2859	28.4371	+	Cluster 03		10	10	10	18.6	18.6	18.6	78.116	0	42.277	6283100000	145	1.74518	Q8VDK4;Q9WTR5;Q8CE18;Q8BS79;Q8BT28	Q8VDK4;Q9WTR5;Q8CE18;Q8BS79	Cadherin-13	Cdh13
25.2226	25.1189	24.8632	25.4226	25.1967	25.6284	25.6366	25.4088	25.7263	24.8339	25.0589	24.6893	+	Cluster 05		6	6	6	15.3	15.3	15.3	47.307	0	8.5693	974950000	56	2.24439	Q8VEB4	Q8VEB4	Group XV phospholipase A2	Pla2g15
31.688	31.7561	31.7263	31.6823	31.5521	31.7643	31.8706	31.8388	31.8298	31.5882	31.498	31.6497	+	Cluster 04		38	38	37	51	51	50.2	87.917	0	323.31	92969000000	1265	2.06548	Q8VEK3;O88568;Q8C290;Q3ULH5;Q3TXW2;Q3TWN5;Q3TVV6;G3XA10;Q3TGN5;Q3TS50;Q9R205	Q8VEK3;O88568;Q8C290;Q3ULH5;Q3TXW2;Q3TWN5;Q3TVV6;G3XA10;Q3TGN5;Q3TS50	Heterogeneous nuclear ribonucleoprotein U	Hnrnpu;Gm28062
27.143	27.0644	27.2688	26.807	26.9717	26.972	27.1178	26.951	27.1637	27.1858	27.1241	27.1851	+	Cluster 02		5	5	5	25.1	25.1	25.1	40.506	0	36.461	3116800000	123	1.46711	Q8VHL1	Q8VHL1	Histone-lysine N-methyltransferase SETD7	Setd7
24.832	24.9286	24.5507	24.5626	23.8358	24.9023	25.7732	25.5201	25.1952	25.2099	24.9697	24.5106	+	Cluster 04		6	6	5	35.5	35.5	30.3	23.414	0	7.9423	851190000	63	1.36254	Q8VHN8;Q8VHN8-2;Q8VHN8-3	Q8VHN8;Q8VHN8-2;Q8VHN8-3	Protein syndesmos	Nudt16l1
23.5878	24.5055	24.4785	26.7585	25.3356	26.6266	24.6417	24.7722	22.8663	24.4003	22.7746	23.0997	+	Cluster 05		84	72	72	41.5	36.7	36.7	291.12	0	323.31	9515000000	216	1.79905	Q8VHX6;D3Z576;Q8VHX6-2;D3YW87;Q3UXJ8	Q8VHX6;D3Z576;Q8VHX6-2;D3YW87	Filamin-C	Flnc
31.2774	31.3899	31.478	31.5843	31.3166	31.6025	31.5077	31.5069	31.5164	31.1298	31.2638	31.3283	+	Cluster 05		28	28	27	47.4	47.4	46.2	75.441	0	323.31	87486000000	1424	1.32342	Q8VIJ6;Q3TZL2;Q810V5;Q9Z1Q0;Q7TMH7	Q8VIJ6;Q3TZL2	Splicing factor, proline- and glutamine-rich	Sfpq
31.911	31.6917	31.9275	31.9118	31.7566	31.9428	32.1462	32.2392	32.1752	32.0515	31.8609	32.2124	+	Cluster 03		20	20	3	58.5	58.5	6	42.536	0	323.31	87685000000	1443	1.53566	Q91V12;E9PYH2;Q91V12-4;Q91V12-3	Q91V12;E9PYH2;Q91V12-4;Q91V12-3	Cytosolic acyl coenzyme A thioester hydrolase	Acot7
26.7894	26.9225	26.7345	27.3789	27.1456	27.0595	27.2316	27.2995	27.2701	27.1722	26.9883	27.4101	+	Cluster 03		16	16	14	39.2	39.2	36.2	62.948	0	68.094	2967000000	108	1.72738	Q91WG5;Q3U4D5;Q8BIQ9;Q8BM63;Q3TMN8;Q91WG5-2;D3YUS1;D3YYW4	Q91WG5;Q3U4D5;Q8BIQ9;Q8BM63;Q3TMN8;Q91WG5-2	5-AMP-activated protein kinase subunit gamma-2	Prkag2
21.6529	22.1925	21.898	23.211	21.9335	23.4519	23.8753	23.0999	23.5395	24.178	22.861	23.1805	+	Cluster 03		4	4	4	11.1	11.1	11.1	46.512	0	8.7216	157600000	11	1.44379	Q91WL8;Q91WL8-3;Q91WL8-4	Q91WL8;Q91WL8-3;Q91WL8-4	WW domain-containing oxidoreductase	Wwox
26.79	26.869	26.5739	26.1075	25.725	26.015	26.5962	26.6611	26.2307	26.938	26.8104	26.0414	+	Cluster 02		27	27	27	32.7	32.7	32.7	106.72	0	139.52	3980600000	137	1.30919	Q91YR7;Q91YR7-2	Q91YR7	Pre-mRNA-processing factor 6	Prpf6
27.4632	27.6784	27.7533	27.57	27.4398	27.3859	27.3191	27.3848	27.2124	27.5646	27.7722	27.6038	+	Cluster 01		14	7	4	32.2	17.7	14.3	51.957	0	10.712	3270200000	60	1.72246	Q925E7;F6RV17;G3UXS9;G3UWQ1	Q925E7;F6RV17	Serine/threonine-protein phosphatase 2A 55 kDa regulatory subunit B delta isoform;Serine/threonine-protein phosphatase 2A 55 kDa regulatory subunit B	Ppp2r2d
23.8708	23.7303	23.6481	23.6089	23.5662	24.0547	23.9024	23.6247	23.3457	23.1245	23.2465	22.3728	+	Cluster 05		14	14	14	14	14	14	165.45	0	21.577	397140000	29	1.50417	Q925J9-4;Q925J9;B1AQH6;Q925J9-3;Q925J9-2	Q925J9-4;Q925J9;B1AQH6;Q925J9-3;Q925J9-2	Mediator of RNA polymerase II transcription subunit 1	Med1
31.7828	31.824	31.8707	31.9632	31.938	32.1202	32.1424	32.1488	32.2407	32.0406	31.7287	31.8394	+	Cluster 05		18	18	18	40.7	40.7	40.7	37.387	0	156.99	96443000000	860	1.99737	Q93092	Q93092	Transaldolase	Taldo1
28.5648	28.9514	28.9604	28.5725	28.3276	28.2511	28.58	28.7974	28.9743	29.1832	29.036	29.1582	+	Cluster 02		6	6	6	28.2	28.2	28.2	35.216	0	36.768	7878700000	145	2.21119	Q99JY8	Q99JY8	Lipid phosphate phosphohydrolase 3	Ppap2b
28.0562	27.7737	28.0805	28.3616	28.2721	28.1602	27.8533	27.9171	28.2323	27.7856	27.8408	27.8006	+	Cluster 05		12	12	12	36.3	36.3	36.3	40.555	0	58.594	6636600000	65	1.57037	Q99KV1	Q99KV1	DnaJ homolog subfamily B member 11	Dnajb11
28.7992	28.82	28.4631	29.3608	29.3651	29.0928	29.4075	29.3265	29.3372	29.069	28.7974	29.0732	+	Cluster 05		18	18	18	62.3	62.3	62.3	34.005	0	116.13	13559000000	259	2.59823	Q99L04;Q3TVU9	Q99L04;Q3TVU9	Dehydrogenase/reductase SDR family member 1	Dhrs1
29.487	29.5942	29.783	29.5415	29.6042	29.4986	29.5099	29.4367	29.5668	29.844	29.8002	29.6807	+	Cluster 02		23	23	1	55.1	55.1	3.7	58.408	0	323.31	16401000000	462	1.42887	Q99MN9;E9Q1J7;Q3UYS0	Q99MN9;E9Q1J7;Q3UYS0	Propionyl-CoA carboxylase beta chain, mitochondrial	Pccb
21.901	22.0426	22.2611	25.2091	24.6292	22.8491	24.927	25.3711	24.8402	24.9623	24.8838	24.6369	+	Cluster 03		8	6	6	20.1	15.1	15.1	63.505	0.00015726	4.5237	582800000	17	2.76249	Q99NB8	Q99NB8	Ubiquilin-4	Ubqln4
30.4392	30.5551	30.4668	30.4055	30.3161	30.2294	30.4015	30.2249	30.236	30.3659	30.4377	30.4542	+	Cluster 01		25	25	25	40.2	40.2	40.2	80.425	0	265.19	28967000000	803	1.37069	Q99PU5;D3Z1Z2;D3Z2G8	Q99PU5	Long-chain-fatty-acid--CoA ligase ACSBG1	Acsbg1
29.5675	29.34	29.3668	29.3695	29.196	29.3817	29.8351	29.4553	29.4954	29.6758	29.6435	29.6615	+	Cluster 02		10	10	10	63.6	63.6	63.6	22.314	0	152.87	16813000000	438	1.34411	Q9CQW1	Q9CQW1	Synaptobrevin homolog YKT6	Ykt6
22.4654	23.3703	24.0611	23.9773	23.7849	23.9426	24.0922	23.5319	21.781	21.7507	22.1704	21.3637	+	Cluster 05		2	2	1	16.1	16.1	7.1	12.554	0.0075643	1.4618	142660000	5	1.36294	Q9CXE2-2;Q9CXE2	Q9CXE2-2;Q9CXE2	B-cell CLL/lymphoma 7 protein family member A	Bcl7a
26.8999	26.9415	26.4391	26.6734	26.4424	26.2966	26.1864	25.8343	26.0164	26.6418	26.9311	26.551	+	Cluster 01		5	4	4	77.9	69.1	69.1	7.2293	0	10.142	1728300000	96	1.9975	Q9CXP8;G3UZK1	Q9CXP8;G3UZK1	Guanine nucleotide-binding protein G(I)/G(S)/G(O) subunit gamma-10;Guanine nucleotide-binding protein subunit gamma	Gng10;Gm20503
28.1142	28.3416	28.0988	28.1611	28.1699	28.0816	28.3007	28.2662	28.4869	28.4114	28.3695	28.5224	+	Cluster 02		14	12	11	34.5	32.8	31.4	57.552	0	59.42	7246800000	299	1.65087	Q9CZS1;G3UYH1;Q3TXX5	Q9CZS1	Aldehyde dehydrogenase X, mitochondrial	Aldh1b1
25.2579	25.0283	25.1833	25.3788	25.4564	25.2835	25.7044	25.5045	25.4395	25.5278	25.3437	25.8208	+	Cluster 03		5	5	4	31.5	31.5	27.6	28.038	0	12.628	989070000	55	1.38873	Q9CZX7	Q9CZX7	Type 2 phosphatidylinositol 4,5-bisphosphate 4-phosphatase	Tmem55a
32.2513	32.2606	32.4548	32.3553	32.5085	32.3371	32.434	32.3394	32.4278	32.5508	32.575	32.5436	+	Cluster 02		22	22	22	59.4	59.4	59.4	55.988	0	323.31	126880000000	1610	1.42779	Q9D0K2;Q3UK61;Q3U9P7;Q3UJQ9;Q9CRF4;A1E285	Q9D0K2;Q3UK61;Q3U9P7;Q3UJQ9;Q9CRF4	Succinyl-CoA:3-ketoacid coenzyme A transferase 1, mitochondrial;Succinyl-CoA:3-ketoacid-coenzyme A transferase	Oxct1
27.389	26.8548	27.3052	26.5928	26.4124	26.627	24.8822	25.1718	25.8801	26.7012	26.8108	27.2539	+	Cluster 01		8	8	8	21.7	21.7	21.7	59.735	0	26.314	2405300000	56	3.23118	Q9D0L4;Q9D0L4-2	Q9D0L4;Q9D0L4-2	Uncharacterized aarF domain-containing protein kinase 1	Adck1
26.5836	26.6087	26.9171	26.0516	26.293	26.6116	26.9493	26.9151	26.7537	26.8476	27.0714	27.2417	+	Cluster 02		6	6	6	35.3	35.3	35.3	25.452	0	65.442	2351400000	89	1.93744	Q9D1C8;Q8BMZ7	Q9D1C8;Q8BMZ7	Vacuolar protein sorting-associated protein 28 homolog	Vps28
27.8981	27.8302	28.0398	28.2111	28.2859	28.3723	28.0005	28.0064	28.2271	27.7765	27.4243	27.9069	+	Cluster 05		17	17	17	41.9	41.9	41.9	46.852	0	40.541	7720300000	202	2.00337	Q9D1Q6;Q3URM4	Q9D1Q6;Q3URM4	Endoplasmic reticulum resident protein 44	Erp44
29.6502	29.6092	29.6407	30.1972	29.9669	29.7212	29.6779	29.4138	29.8367	29.6152	29.403	29.3122	+	Cluster 05		6	6	6	29.9	29.9	29.9	13.293	0	12.667	21428000000	141	1.37202	Q9D1R9;D3YWC0	Q9D1R9	60S ribosomal protein L34	Rpl34
24.6273	25.3537	25.259	25.1774	25.921	25.9734	26.3043	26.3429	25.7409	26.2547	25.896	26.6832	+	Cluster 03		10	10	10	32.6	32.6	32.6	44.929	0	54.37	1424200000	92	1.63287	Q9D7N3;Q3UMV5;Q5XJX8;Q9ER89;Q78IX0	Q9D7N3;Q3UMV5;Q5XJX8;Q9ER89	28S ribosomal protein S9, mitochondrial	Mrps9
22.7427	22.1446	21.2428	25.9257	24.7934	25.6701	23.9526	25.629	22.9004	23.5827	23.7314	25.682	+	Cluster 03		5	5	1	14.2	14.2	2.7	51.698	0	5.17	463950000	20	1.68495	Q9D8L4	Q9D8L4		Ighg2a
24.8084	24.6216	24.9974	25.114	24.9106	25.1334	25.5812	25.4164	25.5366	25.2431	24.9786	25.2557	+	Cluster 03		2	2	2	4.6	4.6	4.6	39.913	0.0016559	2.4785	706260000	44	2.65095	Q9D9E0-2;Q9D9E0;Q0MTC2;Q8C0Y4;I6L9E9	Q9D9E0-2;Q9D9E0;Q0MTC2;Q8C0Y4;I6L9E9	Solute carrier family 22 member 17	Slc22a17
28.5249	28.5975	28.2719	29.4315	29.1997	29.1596	28.7539	29.0224	29.1877	28.0073	28.2581	28.4209	+	Cluster 05	O	13	13	12	48.2	48.2	44.8	36.428	0	242.43	10213000000	354	3.26556	Q9DAW9;Q99JN5	Q9DAW9	Calponin-3	Cnn3
29.171	29.3915	29.2862	29.4661	29.2251	29.2992	29.5045	29.7334	29.5943	29.7358	29.5622	29.786	+	Cluster 02		15	15	15	56.4	56.4	56.4	34.134	0	150.05	17257000000	541	2.23611	Q9DB73;G3UZG6;Q9DB73-2;G3UXV8;G3UZ57	Q9DB73;G3UZG6;Q9DB73-2	NADH-cytochrome b5 reductase 1	Cyb5r1
26.4328	25.9666	26.7623	26.6968	26.9694	26.9817	26.9357	26.6234	27.0833	26.4209	25.6715	26.3201	+	Cluster 05		4	4	4	5.5	5.5	5.5	68.234	0.0017702	2.3123	2080400000	78	1.3052	Q9DBN9;Q9DBN9-2	Q9DBN9;Q9DBN9-2	Probable ATP-dependent RNA helicase DDX59	Ddx59
29.7381	29.9333	29.847	29.8163	29.738	29.786	29.9706	29.8726	29.9771	29.9998	29.9319	29.9475	+	Cluster 02		11	11	11	46.9	46.9	46.9	22.165	0	154.08	22187000000	704	1.61163	Q9DBP5	Q9DBP5	UMP-CMP kinase	Cmpk1
28.0919	27.9051	28.2727	27.6994	27.7593	27.4346	27.7535	28.1737	27.972	28.0399	28.0818	27.9033	+	Cluster 02		3	3	3	19.5	19.5	19.5	8.4545	0	5.2118	4722000000	111	1.33241	Q9DCB1-2;Q9DCB1-3;Q9DCB1	Q9DCB1-2;Q9DCB1-3;Q9DCB1	High mobility group nucleosome-binding domain-containing protein 3	Hmgn3
27.4155	28.0611	27.7685	28.1164	28.106	28.1552	27.6582	27.8874	27.0796	28.6643	29.4032	29.4039	+	Cluster 02		27	27	27	26.9	26.9	26.9	132.39	0	50.672	10980000000	81	2.76226	Q9EPE9;Q69Z96	Q9EPE9;Q69Z96	Manganese-transporting ATPase 13A1	Atp13a1;mKIAA1825
30.7595	30.8684	30.8152	30.6033	30.6521	30.7871	30.562	30.6009	30.6134	30.7367	30.7251	30.6764	+	Cluster 01		26	26	25	53.1	53.1	52	57.915	0	240.41	35914000000	809	1.95652	Q9EQ20;Q8K0L1;Q1LZK2	Q9EQ20;Q8K0L1	Methylmalonate-semialdehyde dehydrogenase [acylating], mitochondrial	Aldh6a1
22.7053	24.0086	22.6086	25.7595	24.9733	25.2986	25.8399	24.839	25.0459	23.4527	23.4879	25.3412	+	Cluster 05		2	2	2	2.8	2.8	2.8	78.319	0.0026745	2.109	541910000	10	1.72985	Q9ERB5;Q66L38	Q9ERB5;Q66L38	Solute carrier organic anion transporter family member 1C1	Slco1c1
34.8293	34.7034	34.7293	34.6965	34.6984	34.7511	34.855	34.8122	34.9109	34.7393	34.7242	34.7524	+	Cluster 04		247	247	230	58.9	58.9	55.4	532.04	0	323.31	652700000000	11298	1.73056	Q9JHU4;Q80U36;Q8C6T5;Q3TAZ3;Q923F5;O08821;Q3UA73;O70182;REV__Q7TPL6;REV__Q3V1X2;REV__Q5DTF8	Q9JHU4	Cytoplasmic dynein 1 heavy chain 1	Dync1h1
26.3784	25.8266	26.192	26.3876	26.2925	26.6316	26.9584	26.6561	26.6565	26.554	26.4123	26.8693	+	Cluster 03		7	7	7	13.2	13.2	13.2	54.926	0	17.013	1819100000	87	1.3935	Q9JI90;G3XA54;Q9JI90-2	Q9JI90;G3XA54	E3 ubiquitin-protein ligase RNF14	Rnf14
24.8594	24.2437	24.3456	25.0025	24.6481	25.2654	23.4532	23.3408	23.6127	23.3262	23.1995	24.7718	+	Cluster 05	O	40	40	40	51.5	51.5	51.5	93.55	0	323.31	19086000000	376	1.65148	Q9JIK5;Q9CWZ5;Q3ULC7;Q6PCP0;Q8K2L4;Q9CSR3	Q9JIK5;Q9CWZ5;Q3ULC7;Q6PCP0;Q8K2L4	Nucleolar RNA helicase 2	Ddx21
26.0174	25.7631	25.6337	26.4204	25.7204	26.2653	25.3781	24.9859	24.6967	25.504	25.1788	25.0446	+	Cluster 01	O	4	4	4	12	12	12	42.337	0	5.9598	921710000	41	2.22387	Q9JJA9	Q9JJA9	General receptor for phosphoinositides 1-associated scaffold protein	Grasp
26.8224	26.5463	26.8634	27.0651	27.1557	26.9158	26.6479	26.7085	26.7453	26.7757	26.7817	26.7841	+	Cluster 01		4	4	4	7.3	7.3	7.3	51.209	0.00014686	3.2947	2115900000	44	1.75334	Q9JJJ7-4;Q9JJJ7-3;Q9JJJ7-2;Q9JJJ7;Q9JJJ7-5;Q05CC9	Q9JJJ7-4;Q9JJJ7-3;Q9JJJ7-2;Q9JJJ7;Q9JJJ7-5;Q05CC9	Protein-serine O-palmitoleoyltransferase porcupine	Porcn
25.1255	26.0507	25.6628	26.8582	26.4028	26.2282	25.9953	26.2324	26.4192	26.023	25.7229	25.5545	+	Cluster 05		69	69	1	56.5	56.5	0.8	188.74	0	323.31	21714000000	742	1.44424	Q9JKF1;Q6ZQK2;Q8CGH5;Q05CQ4;Q3TU98;Q8CDT3;Q3TPD2;Q3TR56;Q8BPA6;Q8CDW9;Q8CC64	Q9JKF1;Q6ZQK2;Q8CGH5;Q05CQ4;Q3TU98;Q8CDT3	Ras GTPase-activating-like protein IQGAP1	Iqgap1
23.0011	20.8725	23.1397	27.1337	26.2732	25.351	24.5331	23.9712	23.2236	24.344	25.7572	25.6638	+	Cluster 03		7	7	7	11.3	11.3	11.3	89.825	0	12.792	725410000	43	2.35356	Q9JLF6	Q9JLF6	Protein-glutamine gamma-glutamyltransferase K	Tgm1
32.0117	31.8931	32.0367	31.9024	31.9788	31.8243	31.9061	31.8608	31.9083	32.0562	32.0716	32.0349	+	Cluster 02		34	34	14	52.9	52.9	26.9	84.152	0	323.31	101680000000	1742	1.5911	Q9JLM8;A3KN70;Q8CHG1;Q9JLM7;Q8CCN4;Q9JLM6;Q1EDH1;H7BX36;Q8BQN2	Q9JLM8;A3KN70;Q8CHG1;Q9JLM7	Serine/threonine-protein kinase DCLK1	Dclk1
28.9741	28.8119	28.9446	29.0449	29.1569	29.1086	29.1087	29.2268	29.135	29.0327	29.0713	29.0901	+	Cluster 03		52	52	52	27.9	27.9	27.9	288.79	0	118.7	11241000000	388	2.18731	Q9JLN9;Q3T9E1;Q9JLN9-2	Q9JLN9	Serine/threonine-protein kinase mTOR	Mtor
24.6096	24.8793	24.7739	25.08	25.0592	24.9449	24.6068	24.4021	24.3403	24.3865	23.6008	24.377	+	Cluster 05		3	3	3	18.2	18.2	18.2	30.159	0	29.578	467280000	42	1.97378	Q9JME9	Q9JME9	V-set and transmembrane domain-containing protein 2B	Vstm2b
31.4308	31.428	31.5206	31.0718	31.1112	31.2199	31.2044	31.2888	31.3593	31.5847	31.4213	31.5763	+	Cluster 02		17	17	16	73.9	73.9	72.3	39.28	0	323.31	60210000000	1634	3.04382	Q9QYG0-2;Q9QYG0;Q8CGR9;Q9CTJ5	Q9QYG0-2;Q9QYG0	Protein NDRG2	Ndrg2
27.8064	27.681	27.5214	28.4182	28.6678	28.2396	28.0495	28.3315	27.8054	27.7622	27.7155	27.9226	+	Cluster 05		15	12	12	81.9	69.3	69.3	22.395	0	323.31	19278000000	357	2.27684	Q9WVA4	Q9WVA4	Transgelin-2	Tagln2
30.2184	30.1518	30.148	29.8572	29.9293	29.882	29.9602	30.0124	29.8634	29.7891	30.0587	29.6493	+	Cluster 04		20	19	16	66.5	64.8	58.2	39.47	0	323.31	23695000000	526	1.54453	Q9Z0P5;Q9Z0P5-2	Q9Z0P5;Q9Z0P5-2	Twinfilin-2	Twf2
27.1543	26.9762	26.8001	27.2082	27.0013	26.9929	27.069	27.0196	26.819	26.0788	26.3184	26.5206	+	Cluster 05		12	12	11	21.3	21.3	20.1	90.303	0	24.498	2286900000	103	2.73901	Q9Z1S3;G3UYC3;G3UYP5;G3UZQ7;G3UWW4	Q9Z1S3;G3UYC3	RAS guanyl-releasing protein 1	Rasgrp1
29.2931	29.4162	29.2757	29.0947	29.2023	29.2872	29.4456	29.322	29.3535	29.148	29.1928	28.9871	+	Cluster 04		27	27	24	38.5	38.5	36	97.765	0	263.92	16555000000	297	1.66246	Q9Z1X4-3;Q9Z1X4;Q45VK6;Q9Z1X4-2;Q45VK5;Q3UD30	Q9Z1X4-3;Q9Z1X4;Q45VK6;Q9Z1X4-2;Q45VK5	Interleukin enhancer-binding factor 3	Ilf3
29.0602	29.0831	29.108	29.155	28.789	28.9457	28.5935	28.5964	28.8579	28.9018	28.8277	28.8122	+	Cluster 01		16	16	16	52.9	52.9	52.9	41.349	0	100.21	12138000000	266	1.69489	Q9Z2I8-2;Q9Z2I8;C6EQH3	Q9Z2I8-2;Q9Z2I8;C6EQH3	Succinyl-CoA ligase [GDP-forming] subunit beta, mitochondrial;Succinyl-CoA ligase subunit beta	Suclg2
29.4872	29.3293	29.2353	29.4884	29.5107	29.6936	29.5901	29.6668	29.8028	29.3537	29.2649	29.5003	+	Cluster 05		100	97	3	15.5	15.1	0.5	870.52	0	297.82	15829000000	563	1.65091	S4R1P5;Q91ZU6;Q91ZU6-4;Q91ZU6-2;Q6ZQ59;Q91ZU6-6;S4R1Y6;Q80VL5	S4R1P5;Q91ZU6;Q91ZU6-4;Q91ZU6-2	Dystonin	Dst
