# Supplementary material for: Proteins related to ictogenesis and seizure clustering in chronic epilepsy
Source: Sci Rep. 2021 Nov 2;11:21508. doi: 10.1038/s41598-021-00956-6 (PMC8563854; doi:10.1038/s41598-021-00956-6)
Supplement: Supplementary file 4 — Supplementary Information 4. [file 41598_2021_956_MOESM4_ESM.xlsx]

## Sheet: Hippo_cluster1_BP
Category	Term_ID	Term	Count	%	PValue	Genes	List Total	Pop Hits	Pop Total	Fold Enrichment	Bonferroni	Benjamini	FDR
GOTERM_BP_FAT	GO:0043648	dicarboxylic acid metabolic process	8	12.3077	1.27923e-08	SDHB, PCX, ME2, SLC1A3, DLD, IDH3B, OGDH, PRODH	60	86	17911	27.769	2.8424e-05	2.8424e-05	2.22643e-05
GOTERM_BP_FAT	GO:0006082	organic acid metabolic process	16	24.6154	1.06097e-07	ME2, HK1, IDH3B, OGDH, DTD2, CPT1A, ABCG2, SDHB, PCX, SLC1A3, FOLR1, DLD, ASRGL1, ABAT, ETFB, PRODH	60	878	17911	5.43994	0.000235719	0.000117866	0.000184656
GOTERM_BP_FAT	GO:0019752	carboxylic acid metabolic process	14	21.5385	1.35544e-06	ME2, HK1, IDH3B, OGDH, DTD2, CPT1A, SDHB, PCX, SLC1A3, DLD, ABAT, ASRGL1, ETFB, PRODH	60	791	17911	5.28348	0.00300725	0.00100342	0.00235904
GOTERM_BP_FAT	GO:0043436	oxoacid metabolic process	14	21.5385	1.47453e-06	ME2, HK1, IDH3B, OGDH, DTD2, CPT1A, SDHB, PCX, SLC1A3, DLD, ABAT, ASRGL1, ETFB, PRODH	60	797	17911	5.24371	0.00327105	0.000818767	0.00256631
GOTERM_BP_FAT	GO:0055114	oxidation-reduction process	14	21.5385	8.0084e-06	ME2, SH3PXD2A, MAOA, CYTB, HK1, IDH3B, OGDH, CPT1A, SDHB, SLC1A3, DLD, ETFB, NDUFS1, PRODH	60	930	17911	4.4938	0.0176373	0.00355262	0.0139373
GOTERM_BP_FAT	GO:0045333	cellular respiration	7	10.7692	1.13372e-05	SDHB, SLC1A3, DLD, IDH3B, CYTB, OGDH, NDUFS1	60	154	17911	13.5689	0.0248767	0.00418975	0.0197299
GOTERM_BP_FAT	GO:0022607	cellular component assembly	22	33.8462	1.4947e-05	ACTC1, SH3PXD2A, NOL3, SLC39A12, GJA1, AHI1, KEAP1, TPM1, CPT1A, DCTN1, FARP1, ATG2B, KCTD8, PCX, ACE, LAMA5, APOE, H2AFY2, MYH11, CIRBP, COL6A1, LAMC1	60	2418	17911	2.71603	0.032667	0.0047334	0.0260113
GOTERM_BP_FAT	GO:0044282	small molecule catabolic process	8	12.3077	3.06797e-05	APOE, ABAT, ASRGL1, HK1, DTD2, ETFB, CPT1A, PRODH	60	273	17911	8.74774	0.0658995	0.0084852	0.053383
GOTERM_BP_FAT	GO:0046034	ATP metabolic process	7	10.7692	6.15847e-05	DLD, HK1, CYTB, MYH7, ATP5A1, OGDH, NDUFS1	60	208	17911	10.0462	0.127895	0.01509	0.107131
GOTERM_BP_FAT	GO:0044085	cellular component biogenesis	22	33.8462	6.18248e-05	ACTC1, SH3PXD2A, NOL3, SLC39A12, GJA1, AHI1, KEAP1, TPM1, CPT1A, DCTN1, FARP1, ATG2B, KCTD8, PCX, ACE, LAMA5, APOE, H2AFY2, MYH11, CIRBP, COL6A1, LAMC1	60	2654	17911	2.47452	0.12836	0.013644	0.107548
GOTERM_BP_FAT	GO:0022904	respiratory electron transport chain	5	7.69231	8.75112e-05	SDHB, SLC1A3, DLD, CYTB, NDUFS1	60	71	17911	21.0223	0.17672	0.0175227	0.1522
GOTERM_BP_FAT	GO:0009205	purine ribonucleoside triphosphate metabolic process	7	10.7692	9.73767e-05	DLD, HK1, CYTB, MYH7, ATP5A1, OGDH, NDUFS1	60	226	17911	9.24609	0.194572	0.0178702	0.169344
GOTERM_BP_FAT	GO:0006091	generation of precursor metabolites and energy	8	12.3077	0.000109297	SDHB, SLC1A3, DLD, IDH3B, HK1, CYTB, OGDH, NDUFS1	60	334	17911	7.1501	0.215628	0.018509	0.190056
GOTERM_BP_FAT	GO:0009199	ribonucleoside triphosphate metabolic process	7	10.7692	0.000115109	DLD, HK1, CYTB, MYH7, ATP5A1, OGDH, NDUFS1	60	233	17911	8.96831	0.225694	0.0181047	0.200153
GOTERM_BP_FAT	GO:0022900	electron transport chain	5	7.69231	0.000120105	SDHB, SLC1A3, DLD, CYTB, NDUFS1	60	77	17911	19.3842	0.234243	0.0176353	0.208831
GOTERM_BP_FAT	GO:0009144	purine nucleoside triphosphate metabolic process	7	10.7692	0.000120621	DLD, HK1, CYTB, MYH7, ATP5A1, OGDH, NDUFS1	60	235	17911	8.89199	0.235119	0.0166127	0.209727
GOTERM_BP_FAT	GO:0009167	purine ribonucleoside monophosphate metabolic process	7	10.7692	0.000123454	DLD, HK1, CYTB, MYH7, ATP5A1, OGDH, NDUFS1	60	236	17911	8.85431	0.23992	0.0160076	0.214648
GOTERM_BP_FAT	GO:0009126	purine nucleoside monophosphate metabolic process	7	10.7692	0.00012634	DLD, HK1, CYTB, MYH7, ATP5A1, OGDH, NDUFS1	60	237	17911	8.81695	0.244779	0.0154759	0.21966
GOTERM_BP_FAT	GO:0015980	energy derivation by oxidation of organic compounds	7	10.7692	0.000132272	SDHB, SLC1A3, DLD, IDH3B, CYTB, OGDH, NDUFS1	60	239	17911	8.74317	0.25467	0.0153509	0.229963
GOTERM_BP_FAT	GO:0009117	nucleotide metabolic process	10	15.3846	0.000133946	ME2, APOE, DLD, IDH3B, HK1, CYTB, MYH7, ATP5A1, OGDH, NDUFS1	60	596	17911	5.00867	0.257437	0.0147722	0.23287
GOTERM_BP_FAT	GO:0006753	nucleoside phosphate metabolic process	10	15.3846	0.000151822	ME2, APOE, DLD, IDH3B, HK1, CYTB, MYH7, ATP5A1, OGDH, NDUFS1	60	606	17911	4.92602	0.286358	0.0159371	0.26391
GOTERM_BP_FAT	GO:1901657	glycosyl compound metabolic process	8	12.3077	0.000153909	DLD, HK1, CYTB, MYH7, ATP5A1, OGDH, NDUFS1, ABCG2	60	353	17911	6.76525	0.289661	0.0154258	0.267533
GOTERM_BP_FAT	GO:0009161	ribonucleoside monophosphate metabolic process	7	10.7692	0.000161765	DLD, HK1, CYTB, MYH7, ATP5A1, OGDH, NDUFS1	60	248	17911	8.42587	0.301955	0.0155077	0.281171
GOTERM_BP_FAT	GO:0009123	nucleoside monophosphate metabolic process	7	10.7692	0.00019215	DLD, HK1, CYTB, MYH7, ATP5A1, OGDH, NDUFS1	60	256	17911	8.16257	0.347536	0.0176343	0.333901
GOTERM_BP_FAT	GO:0009141	nucleoside triphosphate metabolic process	7	10.7692	0.000204642	DLD, HK1, CYTB, MYH7, ATP5A1, OGDH, NDUFS1	60	259	17911	8.06802	0.365401	0.018026	0.355573
GOTERM_BP_FAT	GO:0046395	carboxylic acid catabolic process	6	9.23077	0.0002338	ABAT, ASRGL1, DTD2, ETFB, CPT1A, PRODH	60	169	17911	10.5982	0.405221	0.0197849	0.406138
GOTERM_BP_FAT	GO:0055086	nucleobase-containing small molecule metabolic process	10	15.3846	0.00027715	ME2, APOE, DLD, IDH3B, HK1, CYTB, MYH7, ATP5A1, OGDH, NDUFS1	60	657	17911	4.54363	0.459852	0.0225534	0.481271
GOTERM_BP_FAT	GO:0046128	purine ribonucleoside metabolic process	7	10.7692	0.000368308	DLD, HK1, CYTB, MYH7, ATP5A1, OGDH, NDUFS1	60	289	17911	7.23051	0.558921	0.0288101	0.639089
GOTERM_BP_FAT	GO:0006811	ion transport	14	21.5385	0.000377467	NOL3, SLC39A12, HK1, GJA1, CYTB, KCNJ13, ABCG2, ACE, SLC1A3, APOE, CLIC6, ABAT, AKAP7, ATP5A1	60	1354	17911	3.08658	0.56781	0.0285129	0.654932
GOTERM_BP_FAT	GO:0065003	macromolecular complex assembly	15	23.0769	0.000386737	SH3PXD2A, NOL3, SLC39A12, GJA1, KEAP1, TPM1, CPT1A, DCTN1, KCTD8, APOE, H2AFY2, MYH11, CIRBP, COL6A1, LAMC1	60	1544	17911	2.9001	0.576624	0.0282433	0.670964
GOTERM_BP_FAT	GO:0042278	purine nucleoside metabolic process	7	10.7692	0.000396224	DLD, HK1, CYTB, MYH7, ATP5A1, OGDH, NDUFS1	60	293	17911	7.1318	0.585459	0.0280063	0.687371
GOTERM_BP_FAT	GO:0016054	organic acid catabolic process	6	9.23077	0.000410835	ABAT, ASRGL1, DTD2, ETFB, CPT1A, PRODH	60	191	17911	9.37749	0.598706	0.02813	0.712632
GOTERM_BP_FAT	GO:0009119	ribonucleoside metabolic process	7	10.7692	0.000561611	DLD, HK1, CYTB, MYH7, ATP5A1, OGDH, NDUFS1	60	313	17911	6.67609	0.712994	0.0371193	0.972966
GOTERM_BP_FAT	GO:0033275	actin-myosin filament sliding	3	4.61538	0.000575615	ACTC1, MYH7, TPM1	60	11	17911	81.4136	0.721792	0.0369298	0.997113
GOTERM_BP_FAT	GO:0072358	cardiovascular system development	12	18.4615	0.000611735	ACE, ACTC1, COL4A2, APOE, FOLR1, MYH11, HSPG2, AHI1, GJA1, MYH7, DCN, TPM1	60	1062	17911	3.37307	0.74326	0.0381034	1.05937
GOTERM_BP_FAT	GO:0072359	circulatory system development	12	18.4615	0.000611735	ACE, ACTC1, COL4A2, APOE, FOLR1, MYH11, HSPG2, AHI1, GJA1, MYH7, DCN, TPM1	60	1062	17911	3.37307	0.74326	0.0381034	1.05937
GOTERM_BP_FAT	GO:0009150	purine ribonucleotide metabolic process	8	12.3077	0.000640389	APOE, DLD, HK1, CYTB, MYH7, ATP5A1, OGDH, NDUFS1	60	447	17911	5.34258	0.759106	0.0387674	1.10873
GOTERM_BP_FAT	GO:0007507	heart development	9	13.8462	0.000768814	ACE, ACTC1, FOLR1, MYH11, HSPG2, AHI1, GJA1, MYH7, TPM1	60	603	17911	4.45547	0.818946	0.0451377	1.32968
GOTERM_BP_FAT	GO:0009116	nucleoside metabolic process	7	10.7692	0.000776432	DLD, HK1, CYTB, MYH7, ATP5A1, OGDH, NDUFS1	60	333	17911	6.27513	0.821987	0.0444025	1.34277
GOTERM_BP_FAT	GO:0009259	ribonucleotide metabolic process	8	12.3077	0.000787703	APOE, DLD, HK1, CYTB, MYH7, ATP5A1, OGDH, NDUFS1	60	463	17911	5.15796	0.826394	0.0439036	1.36214
GOTERM_BP_FAT	GO:0006461	protein complex assembly	13	20	0.000797714	KCTD8, SH3PXD2A, NOL3, SLC39A12, H2AFY2, MYH11, GJA1, COL6A1, KEAP1, LAMC1, TPM1, CPT1A, DCTN1	60	1277	17911	3.03893	0.830216	0.0433625	1.37933
GOTERM_BP_FAT	GO:0070271	protein complex biogenesis	13	20	0.00080324	KCTD8, SH3PXD2A, NOL3, SLC39A12, H2AFY2, MYH11, GJA1, COL6A1, KEAP1, LAMC1, TPM1, CPT1A, DCTN1	60	1278	17911	3.03655	0.832289	0.0426145	1.38883
GOTERM_BP_FAT	GO:1901700	response to oxygen-containing compound	15	23.0769	0.000850197	ACTC1, NOL3, PTPRN2, GJA1, CYTB, DCN, TPM1, CPT1A, ABCG2, ACE, SLC1A3, FOLR1, COL6A1, ABAT, AKAP7	60	1670	17911	2.68129	0.848919	0.0440012	1.46945
GOTERM_BP_FAT	GO:0006163	purine nucleotide metabolic process	8	12.3077	0.000892642	APOE, DLD, HK1, CYTB, MYH7, ATP5A1, OGDH, NDUFS1	60	473	17911	5.04891	0.862528	0.0450988	1.54228
GOTERM_BP_FAT	GO:0019693	ribose phosphate metabolic process	8	12.3077	0.000903717	APOE, DLD, HK1, CYTB, MYH7, ATP5A1, OGDH, NDUFS1	60	474	17911	5.03826	0.865873	0.0446317	1.56127
GOTERM_BP_FAT	GO:0030198	extracellular matrix organization	6	9.23077	0.000915646	COL4A2, LAMA5, MYH11, HSPG2, NID2, LAMC1	60	228	17911	7.8557	0.869384	0.0442255	1.58172
GOTERM_BP_FAT	GO:0043062	extracellular structure organization	6	9.23077	0.000933748	COL4A2, LAMA5, MYH11, HSPG2, NID2, LAMC1	60	229	17911	7.8214	0.874539	0.0441221	1.61275
GOTERM_BP_FAT	GO:0048738	cardiac muscle tissue development	6	9.23077	0.000952115	ACTC1, MYH11, HSPG2, GJA1, MYH7, TPM1	60	230	17911	7.78739	0.87956	0.0440352	1.64423
GOTERM_BP_FAT	GO:0019637	organophosphate metabolic process	11	16.9231	0.00104405	PCX, ME2, APOE, DLD, IDH3B, HK1, CYTB, MYH7, ATP5A1, OGDH, NDUFS1	60	957	17911	3.43123	0.901833	0.0472054	1.80163
GOTERM_BP_FAT	GO:0009790	embryo development	12	18.4615	0.00127337	COL4A2, LAMA5, FOLR1, DLD, HSPG2, COL6A1, AHI1, GJA1, KEAP1, ATP5A1, TPM1, ABCG2	60	1161	17911	3.08544	0.94106	0.0561428	2.19324
GOTERM_BP_FAT	GO:0009063	cellular amino acid catabolic process	4	6.15385	0.0014003	ABAT, ASRGL1, DTD2, PRODH	60	67	17911	17.8219	0.955561	0.0603735	2.40935
GOTERM_BP_FAT	GO:0072521	purine-containing compound metabolic process	8	12.3077	0.00142799	APOE, DLD, HK1, CYTB, MYH7, ATP5A1, OGDH, NDUFS1	60	513	17911	4.65523	0.958217	0.0603616	2.45645
GOTERM_BP_FAT	GO:0009611	response to wounding	8	12.3077	0.00152632	SLC1A3, NOL3, APOE, FOLR1, ABAT, GJA1, DCN, TPM1	60	519	17911	4.60141	0.966428	0.0631861	2.62348
GOTERM_BP_FAT	GO:0006103	2-oxoglutarate metabolic process	3	4.61538	0.00157769	DLD, IDH3B, OGDH	60	18	17911	49.7528	0.970055	0.0640527	2.71064
GOTERM_BP_FAT	GO:0042391	regulation of membrane potential	7	10.7692	0.00163575	TBC1D24, DLD, ABAT, GJA1, AKAP7, DCN, NDUFS1	60	385	17911	5.42758	0.973685	0.0651444	2.80906
GOTERM_BP_FAT	GO:0003007	heart morphogenesis	6	9.23077	0.00163899	ACTC1, FOLR1, AHI1, GJA1, MYH7, TPM1	60	260	17911	6.88885	0.973874	0.0641216	2.81456
GOTERM_BP_FAT	GO:1901565	organonitrogen compound catabolic process	6	9.23077	0.00178172	ACE, MAOA, ABAT, ASRGL1, DTD2, PRODH	60	265	17911	6.75887	0.980985	0.0683136	3.05608
GOTERM_BP_FAT	GO:0071822	protein complex subunit organization	13	20	0.00192422	KCTD8, SH3PXD2A, NOL3, SLC39A12, H2AFY2, MYH11, GJA1, COL6A1, KEAP1, LAMC1, TPM1, CPT1A, DCTN1	60	1414	17911	2.7445	0.986154	0.0723338	3.29668
GOTERM_BP_FAT	GO:0022411	cellular component disassembly	7	10.7692	0.00211134	ATG2B, PHYHIP, SLC1A3, MYH11, LAMC1, TPM1, DCTN1	60	405	17911	5.15955	0.990872	0.0777802	3.61173
GOTERM_BP_FAT	GO:0044712	single-organism catabolic process	9	13.8462	0.00227311	APOE, ABAT, ASRGL1, HK1, OGDH, DTD2, ETFB, CPT1A, PRODH	60	715	17911	3.75755	0.993633	0.0821351	3.88332
GOTERM_BP_FAT	GO:0014706	striated muscle tissue development	7	10.7692	0.0023284	ACTC1, MYH11, HSPG2, GJA1, MYH7, DCN, TPM1	60	413	17911	5.0596	0.994371	0.0827076	3.97599
GOTERM_BP_FAT	GO:0048646	anatomical structure formation involved in morphogenesis	12	18.4615	0.00248896	ACE, ACTC1, COL4A2, SH3PXD2A, LAMA5, FOLR1, MYH11, HSPG2, COL6A1, AHI1, DCN, TPM1	60	1263	17911	2.83626	0.996063	0.0867781	4.24459
GOTERM_BP_FAT	GO:1901135	carbohydrate derivative metabolic process	11	16.9231	0.00255158	APOE, DLD, HSPG2, HK1, CYTB, MYH7, ATP5A1, DCN, OGDH, NDUFS1, ABCG2	60	1079	17911	3.04327	0.996576	0.0874955	4.34916
GOTERM_BP_FAT	GO:0006734	NADH metabolic process	3	4.61538	0.00258141	IDH3B, HK1, OGDH	60	23	17911	38.937	0.996796	0.0871316	4.39893
GOTERM_BP_FAT	GO:0006820	anion transport	7	10.7692	0.00262299	ACE, SLC1A3, APOE, CLIC6, ABAT, HK1, ABCG2	60	423	17911	4.93999	0.997079	0.0871527	4.46828
GOTERM_BP_FAT	GO:0043269	regulation of ion transport	8	12.3077	0.00291181	ACE, NOL3, CLIC6, ABAT, HK1, GJA1, AKAP7, KCNJ13	60	582	17911	4.10332	0.998465	0.0948769	4.94861
GOTERM_BP_FAT	GO:0060047	heart contraction	5	7.69231	0.00309781	ACE, ACTC1, GJA1, MYH7, TPM1	60	183	17911	8.15619	0.998986	0.0991844	5.25674
GOTERM_BP_FAT	GO:0060537	muscle tissue development	7	10.7692	0.0031165	ACTC1, MYH11, HSPG2, GJA1, MYH7, DCN, TPM1	60	438	17911	4.77081	0.999028	0.0983398	5.28765
GOTERM_BP_FAT	GO:0003015	heart process	5	7.69231	0.00328372	ACE, ACTC1, GJA1, MYH7, TPM1	60	186	17911	8.02464	0.99933	0.101903	5.56378
GOTERM_BP_FAT	GO:0008015	blood circulation	7	10.7692	0.00340661	ACE, ACTC1, APOE, ABAT, GJA1, MYH7, TPM1	60	446	17911	4.68524	0.999491	0.104067	5.76622
GOTERM_BP_FAT	GO:0006732	coenzyme metabolic process	6	9.23077	0.00341273	ME2, FOLR1, DLD, IDH3B, HK1, OGDH	60	308	17911	5.81526	0.999498	0.102835	5.77629
GOTERM_BP_FAT	GO:0003013	circulatory system process	7	10.7692	0.00355902	ACE, ACTC1, APOE, ABAT, GJA1, MYH7, TPM1	60	450	17911	4.64359	0.999637	0.105581	6.01673
GOTERM_BP_FAT	GO:0006090	pyruvate metabolic process	4	6.15385	0.00357045	PCX, DLD, HK1, OGDH	60	93	17911	12.8394	0.999647	0.104511	6.03549
GOTERM_BP_FAT	GO:0031099	regeneration	5	7.69231	0.00388691	ACE, APOE, FOLR1, CYTB, GJA1	60	195	17911	7.65427	0.999825	0.111785	6.55353
GOTERM_BP_FAT	GO:0006099	tricarboxylic acid cycle	3	4.61538	0.00409031	SDHB, IDH3B, OGDH	60	29	17911	30.881	0.999889	0.1158	6.88509
GOTERM_BP_FAT	GO:0006520	cellular amino acid metabolic process	5	7.69231	0.00448272	SLC1A3, ABAT, ASRGL1, DTD2, PRODH	60	203	17911	7.35263	0.999954	0.124628	7.52157
GOTERM_BP_FAT	GO:0070925	organelle assembly	8	12.3077	0.00473735	ATG2B, ACTC1, SH3PXD2A, LAMA5, MYH11, AHI1, CIRBP, TPM1	60	636	17911	3.75493	0.999974	0.129628	7.9324
GOTERM_BP_FAT	GO:0043933	macromolecular complex subunit organization	16	24.6154	0.00482459	SH3PXD2A, NOL3, SLC39A12, GJA1, KEAP1, TPM1, CPT1A, DCTN1, KCTD8, APOE, H2AFY2, MYH11, CIRBP, COL6A1, LAMC1, HIST1H2AL	60	2229	17911	2.14278	0.999978	0.13026	8.07276
GOTERM_BP_FAT	GO:0061061	muscle structure development	8	12.3077	0.00511101	ACTC1, NOL3, LAMA5, MYH11, GJA1, MYH7, DCN, TPM1	60	645	17911	3.70253	0.999989	0.135818	8.53216
GOTERM_BP_FAT	GO:0055085	transmembrane transport	10	15.3846	0.0051861	NOL3, CLIC6, SLC39A12, SLC25A29, HK1, GJA1, AKAP7, ATP5A1, KCNJ13, ABCG2	60	1001	17911	2.98218	0.99999	0.136056	8.65223
GOTERM_BP_FAT	GO:0048598	embryonic morphogenesis	8	12.3077	0.0052404	COL4A2, LAMA5, FOLR1, DLD, HSPG2, COL6A1, AHI1, GJA1	60	648	17911	3.68539	0.999991	0.135786	8.73897
GOTERM_BP_FAT	GO:0001937	negative regulation of endothelial cell proliferation	3	4.61538	0.00527471	APOE, GJA1, ATP5A1	60	33	17911	27.1379	0.999992	0.135046	8.79373
GOTERM_BP_FAT	GO:0051049	regulation of transport	14	21.5385	0.00572319	NOL3, HK1, AHI1, GJA1, KEAP1, DCTN1, CPT1A, KCNJ13, ABCG2, ACE, APOE, CLIC6, ABAT, AKAP7	60	1828	17911	2.28623	0.999997	0.144039	9.50679
GOTERM_BP_FAT	GO:0048468	cell development	16	24.6154	0.00591363	ACTC1, SLC39A12, GJA1, AHI1, OGDH, TPM1, FARP1, TBC1D24, ACE, SLC1A3, LAMA5, APOE, FOLR1, DLD, MYH11, LAMC1	60	2278	17911	2.09669	0.999998	0.14682	9.80799
GOTERM_BP_FAT	GO:0007005	mitochondrion organization	8	12.3077	0.00657067	ATG2B, PHYHIP, SLC1A3, NOL3, MYH11, DCN, NDUFS1, AIP	60	676	17911	3.53274	1	0.160025	10.8399
GOTERM_BP_FAT	GO:0003012	muscle system process	6	9.23077	0.00695706	ACTC1, NOL3, MYH11, ABAT, MYH7, TPM1	60	365	17911	4.90712	1	0.166816	11.4415
GOTERM_BP_FAT	GO:0034220	ion transmembrane transport	8	12.3077	0.00721241	NOL3, CLIC6, SLC39A12, HK1, GJA1, AKAP7, ATP5A1, KCNJ13	60	688	17911	3.47112	1	0.170576	11.837
GOTERM_BP_FAT	GO:0051186	cofactor metabolic process	6	9.23077	0.00760551	ME2, FOLR1, DLD, IDH3B, HK1, OGDH	60	373	17911	4.80188	1	0.177156	12.4426
GOTERM_BP_FAT	GO:0045184	establishment of protein localization	14	21.5385	0.0076828	NOL3, LAMA5, APOE, FOLR1, PTPRN2, H2AFY2, AHI1, GJA1, ABAT, HK1, KEAP1, CPT1A, DCTN1, AIP	60	1894	17911	2.20656	1	0.176951	12.5612
GOTERM_BP_FAT	GO:0008104	protein localization	16	24.6154	0.00840459	NOL3, PTPRN2, HSPG2, HK1, GJA1, AHI1, KEAP1, CPT1A, DCTN1, AIP, FOLR1, APOE, LAMA5, H2AFY2, ABAT, AKAP7	60	2367	17911	2.01786	1	0.189998	13.6616
GOTERM_BP_FAT	GO:0048514	blood vessel morphogenesis	7	10.7692	0.00851549	ACE, COL4A2, APOE, FOLR1, HSPG2, GJA1, DCN	60	540	17911	3.86966	1	0.190338	13.8295
GOTERM_BP_FAT	GO:0034765	regulation of ion transmembrane transport	6	9.23077	0.00874765	NOL3, CLIC6, HK1, GJA1, AKAP7, KCNJ13	60	386	17911	4.64016	1	0.193084	14.18
GOTERM_BP_FAT	GO:0019674	NAD metabolic process	3	4.61538	0.00883287	IDH3B, HK1, OGDH	60	43	17911	20.8267	1	0.192878	14.3083
GOTERM_BP_FAT	GO:0007517	muscle organ development	6	9.23077	0.00893337	ACTC1, LAMA5, GJA1, MYH7, DCN, TPM1	60	388	17911	4.61624	1	0.192974	14.4594
GOTERM_BP_FAT	GO:0006928	movement of cell or subcellular component	13	20	0.00949854	ACTC1, GJA1, MYH7, DCN, OGDH, TPM1, DCTN1, TBC1D24, ACE, FOLR1, APOE, LAMA5, LAMC1	60	1724	17911	2.251	1	0.201965	15.3045
GOTERM_BP_FAT	GO:0009449	gamma-aminobutyric acid biosynthetic process	2	3.07692	0.00985023	SLC1A3, ABAT	60	3	17911	199.011	1	0.206684	15.8263
GOTERM_BP_FAT	GO:0046496	nicotinamide nucleotide metabolic process	4	6.15385	0.01001	DLD, IDH3B, HK1, OGDH	60	135	17911	8.84494	1	0.207732	16.0624
GOTERM_BP_FAT	GO:0019362	pyridine nucleotide metabolic process	4	6.15385	0.01001	DLD, IDH3B, HK1, OGDH	60	135	17911	8.84494	1	0.207732	16.0624
GOTERM_BP_FAT	GO:0044092	negative regulation of molecular function	9	13.8462	0.0103293	ACE, NOL3, APOE, PTPRN2, KEAP1, DCN, PCSK1N, FARP1, AIP	60	922	17911	2.91394	1	0.211676	16.5323
GOTERM_BP_FAT	GO:0034762	regulation of transmembrane transport	6	9.23077	0.0104143	NOL3, CLIC6, HK1, GJA1, AKAP7, KCNJ13	60	403	17911	4.44442	1	0.211299	16.6571
GOTERM_BP_FAT	GO:0072524	pyridine-containing compound metabolic process	4	6.15385	0.0104166	DLD, IDH3B, HK1, OGDH	60	137	17911	8.71582	1	0.209447	16.6605
GOTERM_BP_FAT	GO:0033036	macromolecule localization	17	26.1538	0.0121599	NOL3, PTPRN2, HSPG2, HK1, GJA1, AHI1, KEAP1, CPT1A, DCTN1, AIP, ACE, FOLR1, APOE, LAMA5, H2AFY2, ABAT, AKAP7	60	2705	17911	1.87608	1	0.238031	19.1791
GOTERM_BP_FAT	GO:0006936	muscle contraction	5	7.69231	0.0124705	ACTC1, MYH11, ABAT, MYH7, TPM1	60	273	17911	5.46734	1	0.241244	19.6201
GOTERM_BP_FAT	GO:0042773	ATP synthesis coupled electron transport	3	4.61538	0.0127274	DLD, CYTB, NDUFS1	60	52	17911	17.2221	1	0.243489	19.9834
GOTERM_BP_FAT	GO:0006733	oxidoreduction coenzyme metabolic process	4	6.15385	0.0135317	DLD, IDH3B, HK1, OGDH	60	151	17911	7.90773	1	0.254657	21.1104
GOTERM_BP_FAT	GO:0032989	cellular component morphogenesis	11	16.9231	0.0140769	TBC1D24, ACTC1, SLC1A3, LAMA5, APOE, MYH11, AHI1, GJA1, LAMC1, TPM1, FARP1	60	1382	17911	2.37604	1	0.261324	21.8658
GOTERM_BP_FAT	GO:0070252	actin-mediated cell contraction	3	4.61538	0.0146579	ACTC1, MYH7, TPM1	60	56	17911	15.992	1	0.268373	22.6633
GOTERM_BP_FAT	GO:0030239	myofibril assembly	3	4.61538	0.0151591	ACTC1, MYH11, TPM1	60	57	17911	15.7114	1	0.273997	23.345
GOTERM_BP_FAT	GO:0061045	negative regulation of wound healing	3	4.61538	0.0156676	APOE, ABAT, GJA1	60	58	17911	15.4405	1	0.279589	24.031
GOTERM_BP_FAT	GO:0042493	response to drug	6	9.23077	0.0157162	ACTC1, SLC1A3, ABAT, CYTB, CPT1A, ABCG2	60	447	17911	4.00694	1	0.278133	24.0963
GOTERM_BP_FAT	GO:0016477	cell migration	10	15.3846	0.0159424	TBC1D24, ACE, LAMA5, APOE, FOLR1, GJA1, DCN, LAMC1, OGDH, TPM1	60	1199	17911	2.48971	1	0.279356	24.3993
GOTERM_BP_FAT	GO:0015711	organic anion transport	5	7.69231	0.0163318	ACE, SLC1A3, APOE, ABAT, ABCG2	60	296	17911	5.04251	1	0.282962	24.9183
GOTERM_BP_FAT	GO:0009448	gamma-aminobutyric acid metabolic process	2	3.07692	0.016364	SLC1A3, ABAT	60	5	17911	119.407	1	0.281281	24.9611
GOTERM_BP_FAT	GO:0001947	heart looping	3	4.61538	0.0177737	FOLR1, AHI1, GJA1	60	62	17911	14.4444	1	0.29938	26.811
GOTERM_BP_FAT	GO:0001568	blood vessel development	7	10.7692	0.0185564	ACE, COL4A2, APOE, FOLR1, HSPG2, GJA1, DCN	60	641	17911	3.25993	1	0.308102	27.8195
GOTERM_BP_FAT	GO:0048729	tissue morphogenesis	7	10.7692	0.0193339	ACTC1, LAMA5, FOLR1, AHI1, GJA1, MYH7, TPM1	60	647	17911	3.2297	1	0.316502	28.8081
GOTERM_BP_FAT	GO:0016236	macroautophagy	5	7.69231	0.0194175	ATG2B, PHYHIP, SLC1A3, MYH11, DCN	60	312	17911	4.78392	1	0.315366	28.9137
GOTERM_BP_FAT	GO:0061726	mitochondrion disassembly	4	6.15385	0.0199863	ATG2B, PHYHIP, SLC1A3, MYH11	60	175	17911	6.82324	1	0.320718	29.628
GOTERM_BP_FAT	GO:0000422	mitophagy	4	6.15385	0.0199863	ATG2B, PHYHIP, SLC1A3, MYH11	60	175	17911	6.82324	1	0.320718	29.628
GOTERM_BP_FAT	GO:0010927	cellular component assembly involved in morphogenesis	5	7.69231	0.0208739	ACTC1, LAMA5, MYH11, AHI1, TPM1	60	319	17911	4.67894	1	0.330096	30.729
GOTERM_BP_FAT	GO:0043086	negative regulation of catalytic activity	7	10.7692	0.0209554	NOL3, APOE, PTPRN2, DCN, PCSK1N, FARP1, AIP	60	659	17911	3.17089	1	0.328871	30.8294
GOTERM_BP_FAT	GO:0042886	amide transport	5	7.69231	0.0210873	FOLR1, PTPRN2, ABAT, GJA1, CPT1A	60	320	17911	4.66432	1	0.32831	30.9913
GOTERM_BP_FAT	GO:0009064	glutamine family amino acid metabolic process	3	4.61538	0.0211439	SLC1A3, ASRGL1, PRODH	60	68	17911	13.1699	1	0.3268	31.0608
GOTERM_BP_FAT	GO:0061371	determination of heart left/right asymmetry	3	4.61538	0.0211439	FOLR1, AHI1, GJA1	60	68	17911	13.1699	1	0.3268	31.0608
GOTERM_BP_FAT	GO:1903035	negative regulation of response to wounding	3	4.61538	0.0217296	APOE, ABAT, GJA1	60	69	17911	12.979	1	0.331977	31.7751
GOTERM_BP_FAT	GO:0009060	aerobic respiration	3	4.61538	0.0217296	SDHB, IDH3B, OGDH	60	69	17911	12.979	1	0.331977	31.7751
GOTERM_BP_FAT	GO:0006119	oxidative phosphorylation	3	4.61538	0.0217296	DLD, CYTB, NDUFS1	60	69	17911	12.979	1	0.331977	31.7751
GOTERM_BP_FAT	GO:0003143	embryonic heart tube morphogenesis	3	4.61538	0.0217296	FOLR1, AHI1, GJA1	60	69	17911	12.979	1	0.331977	31.7751
GOTERM_BP_FAT	GO:0055008	cardiac muscle tissue morphogenesis	3	4.61538	0.0223219	ACTC1, MYH7, TPM1	60	70	17911	12.7936	1	0.337118	32.4906
GOTERM_BP_FAT	GO:0008217	regulation of blood pressure	4	6.15385	0.0234222	ACE, ABAT, GJA1, TPM1	60	186	17911	6.41971	1	0.34829	33.8007
GOTERM_BP_FAT	GO:0001944	vasculature development	7	10.7692	0.0235586	ACE, COL4A2, APOE, FOLR1, HSPG2, GJA1, DCN	60	677	17911	3.08658	1	0.347671	33.9615
GOTERM_BP_FAT	GO:0006006	glucose metabolic process	4	6.15385	0.0240793	PCX, GANC, HK1, CPT1A	60	188	17911	6.35142	1	0.351615	34.5717
GOTERM_BP_FAT	GO:0010243	response to organonitrogen compound	8	12.3077	0.0246994	SLC1A3, FOLR1, ABAT, COL6A1, CYTB, GJA1, AKAP7, ABCG2	60	878	17911	2.71997	1	0.356634	35.2916
GOTERM_BP_FAT	GO:0044057	regulation of system process	6	9.23077	0.0249383	NOL3, ABAT, GJA1, MYH7, TPM1, ABCG2	60	504	17911	3.55377	1	0.357157	35.5669
GOTERM_BP_FAT	GO:0010817	regulation of hormone levels	6	9.23077	0.0258838	ACE, PTPRN2, ABAT, GJA1, PCSK1N, CPT1A	60	509	17911	3.51886	1	0.365707	36.6457
GOTERM_BP_FAT	GO:0048666	neuron development	9	13.8462	0.0260293	TBC1D24, SLC1A3, APOE, FOLR1, AHI1, GJA1, LAMC1, OGDH, FARP1	60	1092	17911	2.4603	1	0.3651	36.8102
GOTERM_BP_FAT	GO:2000169	regulation of peptidyl-cysteine S-nitrosylation	2	3.07692	0.0260557	TBC1D24, ACE	60	8	17911	74.6292	1	0.363173	36.84
GOTERM_BP_FAT	GO:0051051	negative regulation of transport	6	9.23077	0.0260757	ACE, NOL3, ABAT, AHI1, KEAP1, ABCG2	60	510	17911	3.51196	1	0.361198	36.8625
GOTERM_BP_FAT	GO:0048699	generation of neurons	11	16.9231	0.0262845	TBC1D24, ACE, SLC1A3, APOE, FOLR1, SLC39A12, AHI1, GJA1, LAMC1, OGDH, FARP1	60	1526	17911	2.15182	1	0.361335	37.0978
GOTERM_BP_FAT	GO:1903008	organelle disassembly	4	6.15385	0.0268074	ATG2B, PHYHIP, SLC1A3, MYH11	60	196	17911	6.09218	1	0.364903	37.683
GOTERM_BP_FAT	GO:0071705	nitrogen compound transport	7	10.7692	0.027193	SLC1A3, FOLR1, PTPRN2, SLC25A29, ABAT, GJA1, CPT1A	60	700	17911	2.98517	1	0.366922	38.1114
GOTERM_BP_FAT	GO:0051259	protein oligomerization	6	9.23077	0.0288584	KCTD8, NOL3, COL6A1, GJA1, KEAP1, CPT1A	60	524	17911	3.41813	1	0.382438	39.9297
GOTERM_BP_FAT	GO:0030049	muscle filament sliding	2	3.07692	0.0292654	MYH7, TPM1	60	9	17911	66.337	1	0.384476	40.3664
GOTERM_BP_FAT	GO:0014866	skeletal myofibril assembly	2	3.07692	0.0292654	ACTC1, MYH11	60	9	17911	66.337	1	0.384476	40.3664
GOTERM_BP_FAT	GO:0015810	aspartate transport	2	3.07692	0.0292654	SLC1A3, ABAT	60	9	17911	66.337	1	0.384476	40.3664
GOTERM_BP_FAT	GO:0006812	cation transport	8	12.3077	0.0292851	ACE, NOL3, SLC39A12, CYTB, GJA1, AKAP7, ATP5A1, KCNJ13	60	910	17911	2.62432	1	0.382494	40.3874
GOTERM_BP_FAT	GO:0007399	nervous system development	14	21.5385	0.0302176	SLC39A12, HSPG2, GJA1, AHI1, OGDH, FARP1, TBC1D24, ACE, SLC1A3, APOE, FOLR1, H2AFY2, ABAT, LAMC1	60	2261	17911	1.8484	1	0.38985	41.3764
GOTERM_BP_FAT	GO:0060415	muscle tissue morphogenesis	3	4.61538	0.0306118	ACTC1, MYH7, TPM1	60	83	17911	10.7898	1	0.391643	41.7897
GOTERM_BP_FAT	GO:0051346	negative regulation of hydrolase activity	5	7.69231	0.0312882	NOL3, PTPRN2, PCSK1N, FARP1, AIP	60	362	17911	4.12316	1	0.396207	42.4926
GOTERM_BP_FAT	GO:0035050	embryonic heart tube development	3	4.61538	0.0312931	FOLR1, AHI1, GJA1	60	84	17911	10.6613	1	0.39409	42.4976
GOTERM_BP_FAT	GO:0048870	cell motility	10	15.3846	0.0313292	TBC1D24, ACE, LAMA5, APOE, FOLR1, GJA1, DCN, LAMC1, OGDH, TPM1	60	1348	17911	2.21452	1	0.392304	42.535
GOTERM_BP_FAT	GO:0051674	localization of cell	10	15.3846	0.0313292	TBC1D24, ACE, LAMA5, APOE, FOLR1, GJA1, DCN, LAMC1, OGDH, TPM1	60	1348	17911	2.21452	1	0.392304	42.535
GOTERM_BP_FAT	GO:0072594	establishment of protein localization to organelle	6	9.23077	0.0324838	NOL3, FOLR1, H2AFY2, HK1, KEAP1, AIP	60	541	17911	3.31072	1	0.40138	43.7155
GOTERM_BP_FAT	GO:0098660	inorganic ion transmembrane transport	6	9.23077	0.0340564	NOL3, CLIC6, SLC39A12, AKAP7, ATP5A1, KCNJ13	60	548	17911	3.26843	1	0.414135	45.2867
GOTERM_BP_FAT	GO:0032787	monocarboxylic acid metabolic process	6	9.23077	0.0352085	PCX, DLD, HK1, OGDH, ETFB, CPT1A	60	553	17911	3.23888	1	0.422627	46.4114
GOTERM_BP_FAT	GO:0030182	neuron differentiation	10	15.3846	0.035528	TBC1D24, SLC1A3, APOE, FOLR1, SLC39A12, AHI1, GJA1, LAMC1, OGDH, FARP1	60	1379	17911	2.16473	1	0.423365	46.7195
GOTERM_BP_FAT	GO:0015740	C4-dicarboxylate transport	2	3.07692	0.0356536	SLC1A3, ABAT	60	11	17911	54.2758	1	0.422339	46.84
GOTERM_BP_FAT	GO:0042135	neurotransmitter catabolic process	2	3.07692	0.0356536	MAOA, ABAT	60	11	17911	54.2758	1	0.422339	46.84
GOTERM_BP_FAT	GO:0019318	hexose metabolic process	4	6.15385	0.0359444	PCX, GANC, HK1, CPT1A	60	220	17911	5.42758	1	0.422813	47.1184
GOTERM_BP_FAT	GO:0048644	muscle organ morphogenesis	3	4.61538	0.036228	ACTC1, MYH7, TPM1	60	91	17911	9.84121	1	0.423217	47.3885
GOTERM_BP_FAT	GO:0044248	cellular catabolic process	10	15.3846	0.0366726	ACE, APOE, MAOA, ABAT, ASRGL1, KEAP1, DTD2, ETFB, CPT1A, PRODH	60	1387	17911	2.15225	1	0.42504	47.8093
GOTERM_BP_FAT	GO:0030030	cell projection organization	10	15.3846	0.0374008	TBC1D24, LAMA5, APOE, FOLR1, SLC39A12, AHI1, GJA1, LAMC1, TPM1, FARP1	60	1392	17911	2.14452	1	0.429315	48.4917
GOTERM_BP_FAT	GO:0030048	actin filament-based movement	3	4.61538	0.0376899	ACTC1, MYH7, TPM1	60	93	17911	9.62957	1	0.429714	48.7602
GOTERM_BP_FAT	GO:0033273	response to vitamin	3	4.61538	0.0391741	FOLR1, CYTB, ABCG2	60	95	17911	9.42684	1	0.440306	50.1185
GOTERM_BP_FAT	GO:0001101	response to acid chemical	5	7.69231	0.0394637	SLC1A3, FOLR1, COL6A1, CPT1A, ABCG2	60	390	17911	3.82714	1	0.44063	50.3795
GOTERM_BP_FAT	GO:0005996	monosaccharide metabolic process	4	6.15385	0.0397356	PCX, GANC, HK1, CPT1A	60	229	17911	5.21426	1	0.440804	50.6234
GOTERM_BP_FAT	GO:0022008	neurogenesis	11	16.9231	0.0401012	TBC1D24, ACE, SLC1A3, APOE, FOLR1, SLC39A12, AHI1, GJA1, LAMC1, OGDH, FARP1	60	1638	17911	2.00469	1	0.441753	50.9496
GOTERM_BP_FAT	GO:0001936	regulation of endothelial cell proliferation	3	4.61538	0.0414418	APOE, GJA1, ATP5A1	60	98	17911	9.13827	1	0.45065	52.1283
GOTERM_BP_FAT	GO:0060048	cardiac muscle contraction	3	4.61538	0.0414418	ACTC1, MYH7, TPM1	60	98	17911	9.13827	1	0.45065	52.1283
GOTERM_BP_FAT	GO:0051593	response to folic acid	2	3.07692	0.0420004	FOLR1, ABCG2	60	13	17911	45.9256	1	0.453066	52.6115
GOTERM_BP_FAT	GO:0044794	positive regulation by host of viral process	2	3.07692	0.0420004	PCX, APOE	60	13	17911	45.9256	1	0.453066	52.6115
GOTERM_BP_FAT	GO:0003073	regulation of systemic arterial blood pressure	3	4.61538	0.0429806	ACE, GJA1, TPM1	60	100	17911	8.9555	1	0.458784	53.4483
GOTERM_BP_FAT	GO:0051223	regulation of protein transport	7	10.7692	0.0435912	NOL3, ABAT, AHI1, GJA1, KEAP1, CPT1A, DCTN1	60	784	17911	2.66533	1	0.461498	53.9626
GOTERM_BP_FAT	GO:0042060	wound healing	5	7.69231	0.0446372	APOE, ABAT, GJA1, DCN, TPM1	60	406	17911	3.67631	1	0.467526	54.8311
GOTERM_BP_FAT	GO:0033365	protein localization to organelle	7	10.7692	0.0454204	NOL3, FOLR1, H2AFY2, HK1, AHI1, KEAP1, AIP	60	792	17911	2.6384	1	0.47143	55.4713
GOTERM_BP_FAT	GO:1901698	response to nitrogen compound	8	12.3077	0.0460335	SLC1A3, FOLR1, ABAT, COL6A1, CYTB, GJA1, AKAP7, ABCG2	60	1004	17911	2.37862	1	0.473986	55.9664
GOTERM_BP_FAT	GO:0060485	mesenchyme development	4	6.15385	0.0474295	ACTC1, LAMA5, FOLR1, GJA1	60	246	17911	4.85393	1	0.482296	57.0745
GOTERM_BP_FAT	GO:0051651	maintenance of location in cell	3	4.61538	0.0477229	APOE, HK1, KEAP1	60	106	17911	8.44858	1	0.482377	57.304
GOTERM_BP_FAT	GO:0000904	cell morphogenesis involved in differentiation	7	10.7692	0.048014	TBC1D24, SLC1A3, LAMA5, APOE, GJA1, LAMC1, FARP1	60	803	17911	2.60226	1	0.482442	57.5306
GOTERM_BP_FAT	GO:0018119	peptidyl-cysteine S-nitrosylation	2	3.07692	0.0483062	TBC1D24, ACE	60	15	17911	39.8022	1	0.482515	57.7569
GOTERM_BP_FAT	GO:0046942	carboxylic acid transport	4	6.15385	0.0493396	ACE, SLC1A3, APOE, ABAT	60	250	17911	4.77627	1	0.487894	58.5482

## Sheet: Hippo_cluster1_pathway
Category	Term_ID	Term	Count	%	PValue	Genes	List Total	Pop Hits	Pop Total	Fold Enrichment	Bonferroni	Benjamini	FDR
KEGG_PATHWAY	mmu00020	Citrate cycle (TCA cycle)	5	7.69231	1.46e-05	SDHB, PCX, DLD, IDH3B, OGDH	38	32	7720	31.7434	0.00119575	0.00119575	0.0155866
KEGG_PATHWAY	mmu01200	Carbon metabolism	7	10.7692	1.61e-05	SDHB, PCX, ME2, DLD, IDH3B, HK1, OGDH	38	116	7720	12.2595	0.00131687	0.000659	0.0171664
KEGG_PATHWAY	mmu04512	ECM-receptor interaction	5	7.69231	0.000781	COL4A2, LAMA5, HSPG2, COL6A1, LAMC1	38	88	7720	11.5431	0.0620788	0.0211365	0.831495
KEGG_PATHWAY	mmu01130	Biosynthesis of antibiotics	6	9.23077	0.0033042	SDHB, DLD, IDH3B, HK1, OGDH, PRODH	38	214	7720	5.69602	0.237683	0.0655978	3.474
KEGG_PATHWAY	mmu04260	Cardiac muscle contraction	4	6.15385	0.00581049	ACTC1, CYTB, MYH7, TPM1	38	77	7720	10.5537	0.379885	0.0911452	6.03571
KEGG_PATHWAY	mmu04974	Protein digestion and absorption	4	6.15385	0.00840805	COL4A2, COL15A1, COL6A1, KCNJ13	38	88	7720	9.23445	0.499614	0.108987	8.62554
KEGG_PATHWAY	mmu05010	Alzheimer's disease	5	7.69231	0.00977842	SDHB, APOE, CYTB, ATP5A1, NDUFS1	38	177	7720	5.73892	0.553259	0.108733	9.96561
KEGG_PATHWAY	mmu01100	Metabolic pathways	13	20	0.0131121	SDHB, PCX, GANC, MAOA, DLD, CYTB, ABAT, IDH3B, HK1, ATP5A1, OGDH, NDUFS1, PRODH	38	1278	7720	2.06655	0.661185	0.126535	13.1515
KEGG_PATHWAY	mmu05016	Huntington's disease	5	7.69231	0.0143104	SDHB, CYTB, ATP5A1, DCTN1, NDUFS1	38	198	7720	5.13025	0.693313	0.123067	14.2715
KEGG_PATHWAY	mmu00620	Pyruvate metabolism	3	4.61538	0.0148164	PCX, ME2, DLD	38	39	7720	15.6275	0.705958	0.115209	14.7404
KEGG_PATHWAY	mmu00190	Oxidative phosphorylation	4	6.15385	0.0284161	SDHB, CYTB, ATP5A1, NDUFS1	38	139	7720	5.84627	0.905945	0.193376	26.5063
KEGG_PATHWAY	mmu05012	Parkinson's disease	4	6.15385	0.0339325	SDHB, CYTB, ATP5A1, NDUFS1	38	149	7720	5.4539	0.941033	0.210138	30.8436

## Sheet: Hippo_cluster2_BP
Category	Term_ID	Term	Count	%	PValue	Genes	List Total	Pop Hits	Pop Total	Fold Enrichment	Bonferroni	Benjamini	FDR
GOTERM_BP_FAT	GO:0015980	energy derivation by oxidation of organic compounds	6	9.67742	0.00104524	S100B, SORBS1, ACO2, PHKG1, SNCA, CS	59	239	17911	7.62116	0.891641	0.891641	1.79448
GOTERM_BP_FAT	GO:0006091	generation of precursor metabolites and energy	6	9.67742	0.00446842	S100B, SORBS1, ACO2, PHKG1, SNCA, CS	59	334	17911	5.45347	0.999926	0.99142	7.46134
GOTERM_BP_FAT	GO:0008277	regulation of G-protein coupled receptor protein signaling pathway	4	6.45161	0.0049093	LY6G6E, SNCA, GPRASP1, RGS14	59	106	17911	11.4557	0.999971	0.969376	8.16837
GOTERM_BP_FAT	GO:0021955	central nervous system neuron axonogenesis	3	4.83871	0.00572536	PRKCA, ZEB2, MYCBP2	59	35	17911	26.0208	0.999995	0.952657	9.46367
GOTERM_BP_FAT	GO:1904062	regulation of cation transmembrane transport	5	8.06452	0.00673643	SLC8A1, HSPA2, UTRN, SNCA, HAP1	59	232	17911	6.54259	0.999999	0.943452	11.0446
GOTERM_BP_FAT	GO:0009743	response to carbohydrate	5	8.06452	0.00746733	PRKCA, SLC8A1, AQP4, PCK2, MAP2K6	59	239	17911	6.35097	1	0.929673	12.1712
GOTERM_BP_FAT	GO:0051128	regulation of cellular component organization	16	25.8065	0.00804648	PRKCA, DYNC1LI1, SNCA, ARFIP2, ZEB2, HDGFRP2, N6AMT1, MYCBP2, EZR, S100B, SORBS1, HSPA2, SEMA4B, MAP4, SPAST, HAP1	59	2399	17911	2.02469	1	0.913927	13.0544
GOTERM_BP_FAT	GO:1903169	regulation of calcium ion transmembrane transport	4	6.45161	0.0084404	SLC8A1, HSPA2, SNCA, HAP1	59	129	17911	9.41322	1	0.894758	13.6503
GOTERM_BP_FAT	GO:0044802	single-organism membrane organization	8	12.9032	0.00859344	EZR, CPE, SORBS1, NSFL1C, ZFAND2B, SNCA, DLG3, SPAST	59	724	17911	3.35443	1	0.869682	13.8808
GOTERM_BP_FAT	GO:0022607	cellular component assembly	16	25.8065	0.00864309	PRKCA, SNCA, ARFIP2, AQP4, DENR, TSPYL4, EZR, SORBS1, HSPA2, GLS, CLPP, CTSD, MAP4, CHAF1A, SPAST, HAP1	59	2418	17911	2.00878	1	0.841918	13.9554
GOTERM_BP_FAT	GO:0045744	negative regulation of G-protein coupled receptor protein signaling pathway	3	4.83871	0.00893486	LY6G6E, SNCA, GPRASP1	59	44	17911	20.6984	1	0.82339	14.3929
GOTERM_BP_FAT	GO:0071900	regulation of protein serine/threonine kinase activity	6	9.67742	0.00990241	PRKCA, HSPA2, SNCA, ZEB2, MAP2K6, RGS14	59	405	17911	4.49743	1	0.828349	15.8285
GOTERM_BP_FAT	GO:0098916	anterograde trans-synaptic signaling	7	11.2903	0.0100886	S100B, GLS, SYN2, SNCA, DLG3, HAP1, RGS14	59	570	17911	3.72813	1	0.80938	16.1022
GOTERM_BP_FAT	GO:0007268	chemical synaptic transmission	7	11.2903	0.0100886	S100B, GLS, SYN2, SNCA, DLG3, HAP1, RGS14	59	570	17911	3.72813	1	0.80938	16.1022
GOTERM_BP_FAT	GO:0099536	synaptic signaling	7	11.2903	0.0100886	S100B, GLS, SYN2, SNCA, DLG3, HAP1, RGS14	59	570	17911	3.72813	1	0.80938	16.1022
GOTERM_BP_FAT	GO:0099537	trans-synaptic signaling	7	11.2903	0.0100886	S100B, GLS, SYN2, SNCA, DLG3, HAP1, RGS14	59	570	17911	3.72813	1	0.80938	16.1022
GOTERM_BP_FAT	GO:0007399	nervous system development	15	24.1935	0.011568	PRKCA, SLC8A1, ABI1, ZEB2, PCDHAC2, RGS14, APLP1, MYCBP2, S100B, CPE, SEMA4B, MAP4, DLG3, SPAST, HAP1	59	2261	17911	2.014	1	0.828999	18.2468
GOTERM_BP_FAT	GO:1902580	single-organism cellular localization	9	14.5161	0.0117415	EZR, CPE, SORBS1, ZFAND2B, SNCA, MAP4, DLG3, HAP1, SPAST	59	960	17911	2.84603	1	0.812358	18.495
GOTERM_BP_FAT	GO:0071322	cellular response to carbohydrate stimulus	4	6.45161	0.0120241	PRKCA, AQP4, PCK2, MAP2K6	59	147	17911	8.26058	1	0.799438	18.8977
GOTERM_BP_FAT	GO:0050806	positive regulation of synaptic transmission	4	6.45161	0.0120241	S100B, SNCA, HAP1, RGS14	59	147	17911	8.26058	1	0.799438	18.8977
GOTERM_BP_FAT	GO:0051047	positive regulation of secretion	6	9.67742	0.0122431	PRKCA, EZR, SNCA, HSPD1, PCK2, MAP2K6	59	427	17911	4.26571	1	0.785583	19.2084
GOTERM_BP_FAT	GO:0000226	microtubule cytoskeleton organization	6	9.67742	0.0144193	DYNC1LI1, EZR, SNCA, MAP4, SPAST, RGS14	59	445	17911	4.09316	1	0.819978	22.2356
GOTERM_BP_FAT	GO:0051050	positive regulation of transport	9	14.5161	0.0151512	PRKCA, EZR, HSPA2, SORBS1, SNCA, HSPD1, PCK2, HAP1, MAP2K6	59	1005	17911	2.71859	1	0.818683	23.2295
GOTERM_BP_FAT	GO:0051235	maintenance of location	5	8.06452	0.0155933	SLC8A1, GM2A, SNCA, ABHD4, HAP1	59	297	17911	5.11071	1	0.811722	23.824
GOTERM_BP_FAT	GO:0032886	regulation of microtubule-based process	4	6.45161	0.0158418	DYNC1LI1, SNCA, HAP1, SPAST	59	163	17911	7.44972	1	0.801283	24.1563
GOTERM_BP_FAT	GO:0002181	cytoplasmic translation	3	4.83871	0.0172091	GSPT2, DENR, HAP1	59	62	17911	14.6892	1	0.813013	25.9603
GOTERM_BP_FAT	GO:0048858	cell projection morphogenesis	8	12.9032	0.0172323	PRKCA, MAP4, SEMA4B, ZEB2, ABI1, HAP1, SPAST, MYCBP2	59	830	17911	2.92604	1	0.79931	25.9905
GOTERM_BP_FAT	GO:0007017	microtubule-based process	7	11.2903	0.0172912	DYNC1LI1, EZR, SNCA, MAP4, HAP1, SPAST, RGS14	59	642	17911	3.31002	1	0.786557	26.0673
GOTERM_BP_FAT	GO:0043603	cellular amide metabolic process	9	14.5161	0.017703	PRKCA, CPE, GM2A, GSPT2, GARS, DENR, HNRNPR, HAP1, APLP1	59	1034	17911	2.64235	1	0.780902	26.6019
GOTERM_BP_FAT	GO:0060291	long-term synaptic potentiation	3	4.83871	0.0177368	S100B, SNCA, RGS14	59	63	17911	14.456	1	0.768379	26.6456
GOTERM_BP_FAT	GO:1904427	positive regulation of calcium ion transmembrane transport	3	4.83871	0.0193606	HSPA2, SNCA, HAP1	59	66	17911	13.7989	1	0.78534	28.7172
GOTERM_BP_FAT	GO:0044085	cellular component biogenesis	16	25.8065	0.0194823	PRKCA, SNCA, ARFIP2, AQP4, DENR, TSPYL4, EZR, SORBS1, HSPA2, GLS, CLPP, CTSD, MAP4, CHAF1A, SPAST, HAP1	59	2654	17911	1.83015	1	0.775338	28.8702
GOTERM_BP_FAT	GO:1901701	cellular response to oxygen-containing compound	9	14.5161	0.0205543	PRKCA, LY6G6E, SLC8A1, EZR, SORBS1, AQP4, PCK2, MAP2K6, APLP1	59	1063	17911	2.57026	1	0.781687	30.2047
GOTERM_BP_FAT	GO:0061024	membrane organization	8	12.9032	0.0206382	EZR, CPE, SORBS1, NSFL1C, ZFAND2B, SNCA, DLG3, SPAST	59	861	17911	2.82069	1	0.771717	30.3082
GOTERM_BP_FAT	GO:0032990	cell part morphogenesis	8	12.9032	0.0208731	PRKCA, MAP4, SEMA4B, ZEB2, ABI1, HAP1, SPAST, MYCBP2	59	863	17911	2.81415	1	0.76448	30.597
GOTERM_BP_FAT	GO:0016051	carbohydrate biosynthetic process	4	6.45161	0.0211667	SORBS1, PHKG1, SNCA, PCK2	59	182	17911	6.67201	1	0.758452	30.9565
GOTERM_BP_FAT	GO:0000902	cell morphogenesis	10	16.129	0.021389	PRKCA, EZR, S100B, MAP4, SEMA4B, ZEB2, ABI1, HAP1, SPAST, MYCBP2	59	1283	17911	2.36614	1	0.751488	31.2275
GOTERM_BP_FAT	GO:0046903	secretion	9	14.5161	0.0219342	PRKCA, SCAMP1, EZR, SYN2, SNCA, HSPD1, PCK2, HAP1, MAP2K6	59	1076	17911	2.53921	1	0.749963	31.888
GOTERM_BP_FAT	GO:0007267	cell-cell signaling	10	16.129	0.0224722	CPE, S100B, GLS, SYN2, SNCA, DLG3, ZEB2, PCK2, HAP1, RGS14	59	1294	17911	2.34603	1	0.748408	32.5338
GOTERM_BP_FAT	GO:0007169	transmembrane receptor protein tyrosine kinase signaling pathway	6	9.67742	0.0231707	PRKCA, SORBS1, SNCA, ITSN1, HAP1, RGS14	59	503	17911	3.62119	1	0.749379	33.3637
GOTERM_BP_FAT	GO:0006101	citrate metabolic process	2	3.22581	0.0256191	ACO2, CS	59	8	17911	75.8941	1	0.77475	36.1972
GOTERM_BP_FAT	GO:0051279	regulation of release of sequestered calcium ion into cytosol	3	4.83871	0.0264449	SLC8A1, SNCA, HAP1	59	78	17911	11.676	1	0.776587	37.1271
GOTERM_BP_FAT	GO:0006897	endocytosis	6	9.67742	0.0272334	PRKCA, SCAMP1, EZR, SNCA, ITSN1, APLP1	59	525	17911	3.46944	1	0.777861	38.003
GOTERM_BP_FAT	GO:0051656	establishment of organelle localization	5	8.06452	0.0273478	EZR, SNCA, MAP4, HAP1, SPAST	59	353	17911	4.29995	1	0.770783	38.1291
GOTERM_BP_FAT	GO:0048667	cell morphogenesis involved in neuron differentiation	6	9.67742	0.0280182	PRKCA, SEMA4B, ZEB2, ABI1, SPAST, MYCBP2	59	529	17911	3.44321	1	0.770739	38.8633
GOTERM_BP_FAT	GO:0031175	neuron projection development	8	12.9032	0.028529	PRKCA, MAP4, SEMA4B, ZEB2, ABI1, HAP1, SPAST, MYCBP2	59	921	17911	2.63693	1	0.768789	39.4173
GOTERM_BP_FAT	GO:0010959	regulation of metal ion transport	5	8.06452	0.0296229	SLC8A1, HSPA2, UTRN, SNCA, HAP1	59	362	17911	4.19304	1	0.773734	40.5876
GOTERM_BP_FAT	GO:0032409	regulation of transporter activity	4	6.45161	0.030596	HSPA2, UTRN, SNCA, HAP1	59	210	17911	5.78241	1	0.777031	41.6108
GOTERM_BP_FAT	GO:0032940	secretion by cell	8	12.9032	0.0306319	PRKCA, SCAMP1, EZR, SYN2, SNCA, HSPD1, PCK2, HAP1	59	935	17911	2.59744	1	0.769873	41.6483
GOTERM_BP_FAT	GO:0033043	regulation of organelle organization	9	14.5161	0.0307983	DYNC1LI1, EZR, SNCA, ARFIP2, MAP4, ZEB2, HAP1, SPAST, MYCBP2	59	1148	17911	2.37995	1	0.764281	41.8215
GOTERM_BP_FAT	GO:0021954	central nervous system neuron development	3	4.83871	0.0309902	PRKCA, ZEB2, MYCBP2	59	85	17911	10.7145	1	0.759088	42.0206
GOTERM_BP_FAT	GO:0051641	cellular localization	14	22.5806	0.031	SLC8A1, GPRASP1, SNCA, NXF1, RGS14, EZR, CPE, SORBS1, ZFAND2B, SYN2, DLG3, MAP4, HAP1, SPAST	59	2310	17911	1.83986	1	0.751948	42.0308
GOTERM_BP_FAT	GO:0043648	dicarboxylic acid metabolic process	3	4.83871	0.0316632	GLS, CS, PCK2	59	86	17911	10.5899	1	0.752255	42.7139
GOTERM_BP_FAT	GO:0031468	nuclear envelope reassembly	2	3.22581	0.0319224	NSFL1C, SPAST	59	10	17911	60.7153	1	0.748127	42.9789
GOTERM_BP_FAT	GO:0032989	cellular component morphogenesis	10	16.129	0.032617	PRKCA, EZR, S100B, MAP4, SEMA4B, ZEB2, ABI1, HAP1, SPAST, MYCBP2	59	1382	17911	2.19664	1	0.748849	43.6832
GOTERM_BP_FAT	GO:0044248	cellular catabolic process	10	16.129	0.0332766	EZR, CPE, GM2A, GLS, NSFL1C, CLPP, SNCA, GSPT2, GPRASP1, HNRNPR	59	1387	17911	2.18873	1	0.749176	44.3443
GOTERM_BP_FAT	GO:0030030	cell projection organization	10	16.129	0.0339455	PRKCA, EZR, ARFIP2, MAP4, SEMA4B, ZEB2, ABI1, HAP1, SPAST, MYCBP2	59	1392	17911	2.18086	1	0.749591	45.0074
GOTERM_BP_FAT	GO:0051046	regulation of secretion	7	11.2903	0.033986	PRKCA, EZR, SNCA, HSPD1, PCK2, HAP1, MAP2K6	59	751	17911	2.82961	1	0.74351	45.0473
GOTERM_BP_FAT	GO:0045936	negative regulation of phosphate metabolic process	6	9.67742	0.0345924	PRKCA, EZR, SNCA, DLG3, RGS14, APLP1	59	560	17911	3.2526	1	0.743387	45.6415
GOTERM_BP_FAT	GO:0010563	negative regulation of phosphorus metabolic process	6	9.67742	0.0345924	PRKCA, EZR, SNCA, DLG3, RGS14, APLP1	59	560	17911	3.2526	1	0.743387	45.6415
GOTERM_BP_FAT	GO:0010522	regulation of calcium ion transport into cytosol	3	4.83871	0.0358208	SLC8A1, SNCA, HAP1	59	92	17911	9.89923	1	0.749479	46.8267
GOTERM_BP_FAT	GO:0055082	cellular chemical homeostasis	7	11.2903	0.0361052	PRKCA, SLC8A1, S100B, SNCA, AQP4, PCK2, HAP1	59	762	17911	2.78876	1	0.746128	47.0977
GOTERM_BP_FAT	GO:0034765	regulation of ion transmembrane transport	5	8.06452	0.0362288	SLC8A1, HSPA2, UTRN, SNCA, HAP1	59	386	17911	3.93234	1	0.741275	47.2151
GOTERM_BP_FAT	GO:0006112	energy reserve metabolic process	3	4.83871	0.0365333	S100B, SORBS1, PHKG1	59	93	17911	9.79278	1	0.738273	47.503
GOTERM_BP_FAT	GO:0048812	neuron projection morphogenesis	6	9.67742	0.0369024	PRKCA, SEMA4B, ZEB2, ABI1, SPAST, MYCBP2	59	570	17911	3.19554	1	0.735968	47.8502
GOTERM_BP_FAT	GO:0051924	regulation of calcium ion transport	4	6.45161	0.0388985	SLC8A1, HSPA2, SNCA, HAP1	59	231	17911	5.25673	1	0.748957	49.6904
GOTERM_BP_FAT	GO:0051283	negative regulation of sequestering of calcium ion	3	4.83871	0.0394377	SLC8A1, SNCA, HAP1	59	97	17911	9.38896	1	0.748188	50.1768
GOTERM_BP_FAT	GO:0051209	release of sequestered calcium ion into cytosol	3	4.83871	0.0394377	SLC8A1, SNCA, HAP1	59	97	17911	9.38896	1	0.748188	50.1768
GOTERM_BP_FAT	GO:0022604	regulation of cell morphogenesis	6	9.67742	0.0395518	EZR, S100B, MAP4, SEMA4B, ZEB2, HAP1	59	581	17911	3.13504	1	0.743644	50.2792
GOTERM_BP_FAT	GO:0007018	microtubule-based movement	4	6.45161	0.0397435	DYNC1LI1, MAP4, HAP1, SPAST	59	233	17911	5.21161	1	0.739863	50.4508
GOTERM_BP_FAT	GO:0043269	regulation of ion transport	6	9.67742	0.0397983	SLC8A1, HSPA2, UTRN, SNCA, HAP1, MAP2K6	59	582	17911	3.12965	1	0.734913	50.4997
GOTERM_BP_FAT	GO:1903532	positive regulation of secretion by cell	5	8.06452	0.0398283	PRKCA, EZR, SNCA, HSPD1, PCK2	59	398	17911	3.81377	1	0.729799	50.5265
GOTERM_BP_FAT	GO:1901700	response to oxygen-containing compound	11	17.7419	0.0404894	PRKCA, LY6G6E, SLC8A1, EZR, SORBS1, SNCA, AQP4, HSPD1, PCK2, MAP2K6, APLP1	59	1670	17911	1.9996	1	0.730423	51.113
GOTERM_BP_FAT	GO:0007049	cell cycle	10	16.129	0.0408541	PRKCA, RCBTB1, DYNC1LI1, EZR, HSPA2, GSPT2, MAP4, CHAF1A, SPAST, RGS14	59	1440	17911	2.10817	1	0.728421	51.4337
GOTERM_BP_FAT	GO:0072657	protein localization to membrane	5	8.06452	0.0413868	EZR, CPE, SORBS1, ZFAND2B, DLG3	59	403	17911	3.76645	1	0.727936	51.8986
GOTERM_BP_FAT	GO:0034762	regulation of transmembrane transport	5	8.06452	0.0413868	SLC8A1, HSPA2, UTRN, SNCA, HAP1	59	403	17911	3.76645	1	0.727936	51.8986
GOTERM_BP_FAT	GO:0097553	calcium ion transmembrane import into cytosol	3	4.83871	0.041672	SLC8A1, SNCA, HAP1	59	100	17911	9.10729	1	0.725322	52.1458
GOTERM_BP_FAT	GO:1902656	calcium ion import into cytosol	3	4.83871	0.041672	SLC8A1, SNCA, HAP1	59	100	17911	9.10729	1	0.725322	52.1458
GOTERM_BP_FAT	GO:0070588	calcium ion transmembrane transport	4	6.45161	0.0418969	SLC8A1, HSPA2, SNCA, HAP1	59	238	17911	5.10212	1	0.722236	52.34
GOTERM_BP_FAT	GO:0044087	regulation of cellular component biogenesis	7	11.2903	0.0423159	PRKCA, EZR, HSPA2, SNCA, ARFIP2, MAP4, HAP1	59	792	17911	2.68312	1	0.720877	52.6995
GOTERM_BP_FAT	GO:1901698	response to nitrogen compound	8	12.9032	0.0425417	PRKCA, LY6G6E, SLC8A1, EZR, SORBS1, SNCA, HSPD1, APLP1	59	1004	17911	2.41893	1	0.717897	52.8923
GOTERM_BP_FAT	GO:0014070	response to organic cyclic compound	8	12.9032	0.0427338	PRKCA, SLC8A1, EZR, S100B, SNCA, HSPD1, PCK2, APLP1	59	1005	17911	2.41653	1	0.714681	53.0557
GOTERM_BP_FAT	GO:0009057	macromolecule catabolic process	8	12.9032	0.043703	EZR, NSFL1C, CLPP, GSPT2, GPRASP1, CTSD, HNRNPR, MYCBP2	59	1010	17911	2.40456	1	0.718078	53.8718
GOTERM_BP_FAT	GO:0006107	oxaloacetate metabolic process	2	3.22581	0.0444091	CS, PCK2	59	14	17911	43.368	1	0.719201	54.458
GOTERM_BP_FAT	GO:0006874	cellular calcium ion homeostasis	5	8.06452	0.0449369	PRKCA, SLC8A1, S100B, SNCA, HAP1	59	414	17911	3.66638	1	0.71885	54.8916
GOTERM_BP_FAT	GO:0006979	response to oxidative stress	5	8.06452	0.0452679	PRKCA, SLC8A1, SNCA, HSPD1, RGS14	59	415	17911	3.65755	1	0.716925	55.1615
GOTERM_BP_FAT	GO:1901699	cellular response to nitrogen compound	6	9.67742	0.0462704	PRKCA, LY6G6E, SLC8A1, EZR, SORBS1, APLP1	59	607	17911	3.00075	1	0.720382	55.9698
GOTERM_BP_FAT	GO:1902589	single-organism organelle organization	11	17.7419	0.0470309	DYNC1LI1, EZR, HSPA2, SORBS1, SNCA, ARFIP2, MAP4, DENR, HAP1, SPAST, RGS14	59	1714	17911	1.94827	1	0.721848	56.5738
GOTERM_BP_FAT	GO:0007409	axonogenesis	5	8.06452	0.047283	PRKCA, SEMA4B, ZEB2, SPAST, MYCBP2	59	421	17911	3.60542	1	0.719374	56.7723
GOTERM_BP_FAT	GO:0043270	positive regulation of ion transport	4	6.45161	0.0473013	HSPA2, SNCA, HAP1, MAP2K6	59	250	17911	4.85722	1	0.715133	56.7866
GOTERM_BP_FAT	GO:0051649	establishment of localization in cell	11	17.7419	0.0482942	SLC8A1, EZR, SYN2, ZFAND2B, SNCA, GPRASP1, MAP4, NXF1, HAP1, SPAST, RGS14	59	1722	17911	1.93922	1	0.718409	57.5599
GOTERM_BP_FAT	GO:0022603	regulation of anatomical structure morphogenesis	8	12.9032	0.0483467	PRKCA, EZR, CPE, S100B, MAP4, SEMA4B, ZEB2, HAP1	59	1033	17911	2.35103	1	0.714527	57.6004
GOTERM_BP_FAT	GO:0045859	regulation of protein kinase activity	6	9.67742	0.0484679	PRKCA, HSPA2, SNCA, ZEB2, MAP2K6, RGS14	59	615	17911	2.96172	1	0.711207	57.6938
GOTERM_BP_FAT	GO:0006928	movement of cell or subcellular component	11	17.7419	0.0486136	PRKCA, DYNC1LI1, SLC8A1, SRGAP3, MAP4, SEMA4B, ZEB2, ABI1, HAP1, SPAST, MYCBP2	59	1724	17911	1.93697	1	0.708113	57.8058
GOTERM_BP_FAT	GO:0007051	spindle organization	3	4.83871	0.048651	EZR, SPAST, RGS14	59	109	17911	8.35531	1	0.704236	57.8346
GOTERM_BP_FAT	GO:0055074	calcium ion homeostasis	5	8.06452	0.0496968	PRKCA, SLC8A1, S100B, SNCA, HAP1	59	428	17911	3.54645	1	0.707974	58.63

## Sheet: Hippo_cluster2_pathway
Category	Term_ID	Term	Count	%	PValue	Genes	List Total	Pop Hits	Pop Total	Fold Enrichment	Bonferroni	Benjamini	FDR
KEGG_PATHWAY	mmu00020	Citrate cycle (TCA cycle)	3	4.83871	0.00673548	ACO2, CS, PCK2	31	32	7720	23.3468	0.540309	0.540309	7.40936
KEGG_PATHWAY	mmu05164	Influenza A	4	6.45161	0.0279752	PRKCA, HSPA2, NXF1, MAP2K6	31	171	7720	5.82532	0.961727	0.804365	27.6173
KEGG_PATHWAY	mmu04727	GABAergic synapse	3	4.83871	0.044539	PRKCA, GLS, HAP1	31	87	7720	8.58732	0.994697	0.82562	40.4873
KEGG_PATHWAY	mmu01130	Biosynthesis of antibiotics	4	6.45161	0.049241	ACO2, CS, AK5, PCK2	31	214	7720	4.65481	0.996993	0.765833	43.7394

## Sheet: Hippo_cluster3_BP
Category	Term_ID	Term	Count	%	PValue	Genes	List Total	Pop Hits	Pop Total	Fold Enrichment	Bonferroni	Benjamini	FDR
GOTERM_BP_FAT	GO:0022604	regulation of cell morphogenesis	7	17.5	0.0009647	DNM3, EPB41L3, TAOK2, SYT2, TRPV2, SMAD2, CIT	37	581	17911	5.8323	0.716763	0.716763	1.56457
GOTERM_BP_FAT	GO:0043623	cellular protein complex assembly	6	15	0.00342195	CADPS, DNM3, SMAD2, ATPAF1, ACAD9, PRKCD	37	513	17911	5.66177	0.988668	0.89355	5.44659
GOTERM_BP_FAT	GO:0051489	regulation of filopodium assembly	3	7.5	0.00418052	DNM3, FSCN1, PRKCD	37	48	17911	30.2551	0.995811	0.838804	6.61566
GOTERM_BP_FAT	GO:0046847	filopodium assembly	3	7.5	0.00418052	DNM3, FSCN1, PRKCD	37	48	17911	30.2551	0.995811	0.838804	6.61566
GOTERM_BP_FAT	GO:0048812	neuron projection morphogenesis	6	15	0.00534745	DNM3, EPB41L3, SYT2, TRPV2, EFNB1, CIT	37	570	17911	5.09559	0.999095	0.826567	8.3876
GOTERM_BP_FAT	GO:0017158	regulation of calcium ion-dependent exocytosis	3	7.5	0.00754561	CADPS, SYT2, SYT6	37	65	17911	22.3422	0.99995	0.861917	11.64
GOTERM_BP_FAT	GO:0016079	synaptic vesicle exocytosis	3	7.5	0.00943824	CADPS, SYT2, SYT6	37	73	17911	19.8937	0.999996	0.873274	14.3532
GOTERM_BP_FAT	GO:0031344	regulation of cell projection organization	6	15	0.00991794	DNM3, SYT2, TRPV2, FSCN1, CIT, PRKCD	37	662	17911	4.38744	0.999998	0.844493	15.0284
GOTERM_BP_FAT	GO:1902580	single-organism cellular localization	7	17.5	0.0114381	CADPS, EPB41L3, SYT2, TTC7B, SYT6, IPO9, PRKCD	37	960	17911	3.52976	1	0.847328	17.135
GOTERM_BP_FAT	GO:0023061	signal release	5	12.5	0.0116365	CADPS, GLUL, SYT2, SMAD2, SYT6	37	443	17911	5.46367	1	0.817277	17.4063
GOTERM_BP_FAT	GO:0006461	protein complex assembly	8	20	0.012372	CADPS, DNM3, GLUL, FSCN1, SMAD2, ATPAF1, ACAD9, PRKCD	37	1277	17911	3.03261	1	0.803501	18.4048
GOTERM_BP_FAT	GO:0070271	protein complex biogenesis	8	20	0.012422	CADPS, DNM3, GLUL, FSCN1, SMAD2, ATPAF1, ACAD9, PRKCD	37	1278	17911	3.03024	1	0.773543	18.4723
GOTERM_BP_FAT	GO:0000902	cell morphogenesis	8	20	0.0126743	DNM3, EPB41L3, TAOK2, SYT2, TRPV2, EFNB1, SMAD2, CIT	37	1283	17911	3.01843	1	0.750743	18.812
GOTERM_BP_FAT	GO:0044802	single-organism membrane organization	6	15	0.0142076	DNM3, EPB41L3, SYT2, TTC7B, SYT6, PRKCD	37	724	17911	4.01172	1	0.762754	20.8477
GOTERM_BP_FAT	GO:0099003	vesicle mediated transport in synapse	3	7.5	0.0146796	CADPS, SYT2, SYT6	37	92	17911	15.7853	1	0.748573	21.4646
GOTERM_BP_FAT	GO:0022603	regulation of anatomical structure morphogenesis	7	17.5	0.0159843	DNM3, EPB41L3, TAOK2, SYT2, TRPV2, SMAD2, CIT	37	1033	17911	3.28032	1	0.754392	23.1465
GOTERM_BP_FAT	GO:0017156	calcium ion regulated exocytosis	3	7.5	0.017511	CADPS, SYT2, SYT6	37	101	17911	14.3786	1	0.763807	25.0717
GOTERM_BP_FAT	GO:0032989	cellular component morphogenesis	8	20	0.0184809	DNM3, EPB41L3, TAOK2, SYT2, TRPV2, EFNB1, SMAD2, CIT	37	1382	17911	2.80221	1	0.761682	26.2711
GOTERM_BP_FAT	GO:0099504	synaptic vesicle cycle	3	7.5	0.0188382	CADPS, SYT2, SYT6	37	105	17911	13.8309	1	0.748651	26.7084
GOTERM_BP_FAT	GO:0030030	cell projection organization	8	20	0.0191582	DNM3, EPB41L3, SYT2, TRPV2, EFNB1, FSCN1, CIT, PRKCD	37	1392	17911	2.78208	1	0.735699	27.0979
GOTERM_BP_FAT	GO:0071822	protein complex subunit organization	8	20	0.0207103	CADPS, DNM3, GLUL, FSCN1, SMAD2, ATPAF1, ACAD9, PRKCD	37	1414	17911	2.73879	1	0.745289	28.96
GOTERM_BP_FAT	GO:1903305	regulation of regulated secretory pathway	3	7.5	0.0212597	CADPS, SYT2, SYT6	37	112	17911	12.9665	1	0.737481	29.6084
GOTERM_BP_FAT	GO:0099643	signal release from synapse	3	7.5	0.0223352	CADPS, SYT2, SYT6	37	115	17911	12.6282	1	0.738667	30.8617
GOTERM_BP_FAT	GO:0007269	neurotransmitter secretion	3	7.5	0.0223352	CADPS, SYT2, SYT6	37	115	17911	12.6282	1	0.738667	30.8617
GOTERM_BP_FAT	GO:0097480	establishment of synaptic vesicle localization	3	7.5	0.0226987	CADPS, SYT2, SYT6	37	116	17911	12.5193	1	0.728758	31.2804
GOTERM_BP_FAT	GO:0048489	synaptic vesicle transport	3	7.5	0.0226987	CADPS, SYT2, SYT6	37	116	17911	12.5193	1	0.728758	31.2804
GOTERM_BP_FAT	GO:0099531	presynaptic process involved in chemical synaptic transmission	3	7.5	0.0241771	CADPS, SYT2, SYT6	37	120	17911	12.102	1	0.736268	32.9593
GOTERM_BP_FAT	GO:0048858	cell projection morphogenesis	6	15	0.0241875	DNM3, EPB41L3, SYT2, TRPV2, EFNB1, CIT	37	830	17911	3.49938	1	0.721981	32.971
GOTERM_BP_FAT	GO:0030036	actin cytoskeleton organization	5	12.5	0.0249599	EPB41L3, TAOK2, FSCN1, CIT, PRKCD	37	558	17911	4.33764	1	0.719348	33.8327
GOTERM_BP_FAT	GO:0097479	synaptic vesicle localization	3	7.5	0.0253113	CADPS, SYT2, SYT6	37	123	17911	11.8069	1	0.710913	34.2212
GOTERM_BP_FAT	GO:0006644	phospholipid metabolic process	4	10	0.0259093	SPHK2, TTC7B, CDS1, PRKCD	37	319	17911	6.06998	1	0.706345	34.8774
GOTERM_BP_FAT	GO:0099537	trans-synaptic signaling	5	12.5	0.0267264	CADPS, GLUL, SYT2, SLC12A4, SYT6	37	570	17911	4.24633	1	0.705041	35.7642
GOTERM_BP_FAT	GO:0007268	chemical synaptic transmission	5	12.5	0.0267264	CADPS, GLUL, SYT2, SLC12A4, SYT6	37	570	17911	4.24633	1	0.705041	35.7642
GOTERM_BP_FAT	GO:0098916	anterograde trans-synaptic signaling	5	12.5	0.0267264	CADPS, GLUL, SYT2, SLC12A4, SYT6	37	570	17911	4.24633	1	0.705041	35.7642
GOTERM_BP_FAT	GO:0099536	synaptic signaling	5	12.5	0.0267264	CADPS, GLUL, SYT2, SLC12A4, SYT6	37	570	17911	4.24633	1	0.705041	35.7642
GOTERM_BP_FAT	GO:0061024	membrane organization	6	15	0.0277973	DNM3, EPB41L3, SYT2, TTC7B, SYT6, PRKCD	37	861	17911	3.37339	1	0.707176	36.9093
GOTERM_BP_FAT	GO:0032990	cell part morphogenesis	6	15	0.0280415	DNM3, EPB41L3, SYT2, TRPV2, EFNB1, CIT	37	863	17911	3.36557	1	0.698552	37.1677
GOTERM_BP_FAT	GO:0034622	cellular macromolecular complex assembly	6	15	0.0310803	CADPS, DNM3, SMAD2, ATPAF1, ACAD9, PRKCD	37	887	17911	3.27451	1	0.724614	40.3015
GOTERM_BP_FAT	GO:0007399	nervous system development	10	25	0.0314778	DNM3, EPB41L3, SLC38A3, SPHK2, SYT2, TRPV2, EFNB1, RGS6, PRKACB, CIT	37	2261	17911	2.141	1	0.718256	40.7004
GOTERM_BP_FAT	GO:0065003	macromolecular complex assembly	8	20	0.0317444	CADPS, DNM3, GLUL, FSCN1, SMAD2, ATPAF1, ACAD9, PRKCD	37	1544	17911	2.50819	1	0.710639	40.9665
GOTERM_BP_FAT	GO:0044085	cellular component biogenesis	11	27.5	0.0324557	CADPS, DNM3, EPB41L3, GLUL, TAOK2, FSCN1, SMAD2, IPO9, ATPAF1, ACAD9, PRKCD	37	2654	17911	2.00636	1	0.708319	41.6711
GOTERM_BP_FAT	GO:0006629	lipid metabolic process	7	17.5	0.0327735	SPHK2, TTC7B, OSBPL10, PRKACB, CDS1, ACAD9, PRKCD	37	1217	17911	2.78436	1	0.701741	41.9833
GOTERM_BP_FAT	GO:0044255	cellular lipid metabolic process	6	15	0.0348826	SPHK2, TTC7B, PRKACB, CDS1, ACAD9, PRKCD	37	915	17911	3.1743	1	0.714699	44.0161
GOTERM_BP_FAT	GO:0050774	negative regulation of dendrite morphogenesis	2	5	0.035584	DNM3, CIT	37	18	17911	53.7868	1	0.712407	44.6771
GOTERM_BP_FAT	GO:0031175	neuron projection development	6	15	0.035734	DNM3, EPB41L3, SYT2, TRPV2, EFNB1, CIT	37	921	17911	3.15362	1	0.704612	44.8175
GOTERM_BP_FAT	GO:0051960	regulation of nervous system development	6	15	0.0358771	DNM3, SYT2, TRPV2, RGS6, PRKACB, CIT	37	922	17911	3.1502	1	0.696942	44.9512
GOTERM_BP_FAT	GO:0010769	regulation of cell morphogenesis involved in differentiation	4	10	0.0380312	DNM3, TRPV2, SMAD2, CIT	37	371	17911	5.2192	1	0.70946	46.9267
GOTERM_BP_FAT	GO:0034329	cell junction assembly	3	7.5	0.0409788	EPB41L3, TAOK2, FSCN1	37	160	17911	9.07652	1	0.728036	49.5222
GOTERM_BP_FAT	GO:0060491	regulation of cell projection assembly	3	7.5	0.0409788	DNM3, FSCN1, PRKCD	37	160	17911	9.07652	1	0.728036	49.5222
GOTERM_BP_FAT	GO:0019637	organophosphate metabolic process	6	15	0.0411165	LDHB, SPHK2, TTC7B, PPCS, CDS1, PRKCD	37	957	17911	3.03499	1	0.720895	49.6404
GOTERM_BP_FAT	GO:0030029	actin filament-based process	5	12.5	0.041587	EPB41L3, TAOK2, FSCN1, CIT, PRKCD	37	656	17911	3.68964	1	0.71684	50.0427
GOTERM_BP_FAT	GO:0031346	positive regulation of cell projection organization	4	10	0.0433483	DNM3, SYT2, TRPV2, FSCN1	37	391	17911	4.95224	1	0.723938	51.5217
GOTERM_BP_FAT	GO:0017157	regulation of exocytosis	3	7.5	0.0452258	CADPS, SYT2, SYT6	37	169	17911	8.59316	1	0.731517	53.053
GOTERM_BP_FAT	GO:0061025	membrane fusion	3	7.5	0.0457074	DNM3, SYT2, SYT6	37	170	17911	8.54261	1	0.727746	53.4385
GOTERM_BP_FAT	GO:0022607	cellular component assembly	10	25	0.0458413	CADPS, DNM3, EPB41L3, GLUL, TAOK2, FSCN1, SMAD2, ATPAF1, ACAD9, PRKCD	37	2418	17911	2.00199	1	0.721333	53.5451
GOTERM_BP_FAT	GO:0045664	regulation of neuron differentiation	5	12.5	0.046643	DNM3, SYT2, TRPV2, RGS6, CIT	37	681	17911	3.55419	1	0.720312	54.1787
GOTERM_BP_FAT	GO:0006836	neurotransmitter transport	3	7.5	0.0481444	CADPS, SYT2, SYT6	37	175	17911	8.29853	1	0.724674	55.3436
GOTERM_BP_FAT	GO:0051650	establishment of vesicle localization	3	7.5	0.0486374	CADPS, SYT2, SYT6	37	176	17911	8.25138	1	0.721346	55.72
GOTERM_BP_FAT	GO:0060284	regulation of cell development	6	15	0.0492103	DNM3, SYT2, TRPV2, RGS6, SMAD2, CIT	37	1006	17911	2.88716	1	0.718705	56.1536

## Sheet: Hippo_cluster3_pathway
Category	Term_ID	Term	Count	%	PValue	Genes	List Total	Pop Hits	Pop Total	Fold Enrichment	Bonferroni	Benjamini	FDR
KEGG_PATHWAY	mmu04727	GABAergic synapse	4	10	0.00158771	SLC38A3, GLUL, GNB5, PRKACB	22	87	7720	16.1338	0.157692	0.157692	1.77327
KEGG_PATHWAY	mmu04724	Glutamatergic synapse	4	10	0.00352177	SLC38A3, GLUL, GNB5, PRKACB	22	115	7720	12.2055	0.316837	0.173463	3.89464
KEGG_PATHWAY	mmu04750	Inflammatory mediator regulation of TRP channels	4	10	0.00455444	TRPV2, PRKACB, PRKCD, PPP1CB	22	126	7720	11.14	0.389211	0.151542	5.01015
KEGG_PATHWAY	mmu04270	Vascular smooth muscle contraction	3	7.5	0.0459917	PRKACB, PRKCD, PPP1CB	22	127	7720	8.28919	0.993811	0.719516	41.1486

## Sheet: Hippo_cluster4_BP
Category	Term_ID	Term	Count	%	PValue	Genes	List Total	Pop Hits	Pop Total	Fold Enrichment	Bonferroni	Benjamini	FDR
GOTERM_BP_FAT	GO:1901566	organonitrogen compound biosynthetic process	24	23.7624	1.92068e-07	EEF1A1, RPSA, CARS, RPL36A, SHMT2, WFS1, RPL15, EIF5, UGDH, RPL27A, ASNS, EEF2, RPL38, SDC4, EIF4G1, RPS16, ADCY9, RPS17, RARS, EIF3L, RPL4, TMEM14C, PAPSS2, SRP9	93	1339	17911	3.45197	0.000407294	0.000407294	0.000332492
GOTERM_BP_FAT	GO:0006412	translation	16	15.8416	3.32096e-06	EEF1A1, RPSA, RPL36A, CARS, RPL15, EIF5, RPL27A, EEF2, RPL38, EIF4G1, RPS16, RPS17, RARS, EIF3L, RPL4, SRP9	93	714	17911	4.31577	0.00701901	0.00351569	0.0057488
GOTERM_BP_FAT	GO:0043043	peptide biosynthetic process	16	15.8416	4.72282e-06	EEF1A1, RPSA, RPL36A, CARS, RPL15, EIF5, RPL27A, EEF2, RPL38, EIF4G1, RPS16, RPS17, RARS, EIF3L, RPL4, SRP9	93	735	17911	4.19247	0.00996711	0.00333347	0.00817541
GOTERM_BP_FAT	GO:0043604	amide biosynthetic process	16	15.8416	1.4212e-05	EEF1A1, RPSA, RPL36A, CARS, RPL15, EIF5, RPL27A, EEF2, RPL38, EIF4G1, RPS16, RPS17, RARS, EIF3L, RPL4, SRP9	93	806	17911	3.82315	0.0296941	0.00750764	0.0245997
GOTERM_BP_FAT	GO:0006518	peptide metabolic process	16	15.8416	3.55371e-05	EEF1A1, RPSA, RPL36A, CARS, RPL15, EIF5, RPL27A, EEF2, RPL38, EIF4G1, RPS16, RPS17, RARS, EIF3L, RPL4, SRP9	93	872	17911	3.53379	0.0726049	0.0149621	0.061501
GOTERM_BP_FAT	GO:0050769	positive regulation of neurogenesis	11	10.8911	0.000207636	NTRK3, EIF4G1, EEF1A1, SERPINF1, SEMA7A, VIM, MAP1B, PRKCI, RHEB, RPL4, RAB21	93	490	17911	4.32348	0.356248	0.0707773	0.358833
GOTERM_BP_FAT	GO:0000028	ribosomal small subunit assembly	4	3.9604	0.000215591	RPS25, RPSA, RPS17, RPL38	93	23	17911	33.4942	0.367021	0.0632428	0.372557
GOTERM_BP_FAT	GO:0043603	cellular amide metabolic process	16	15.8416	0.000237673	EEF1A1, RPSA, RPL36A, CARS, RPL15, EIF5, RPL27A, EEF2, RPL38, EIF4G1, RPS16, RPS17, RARS, EIF3L, RPL4, SRP9	93	1034	17911	2.98014	0.39599	0.0610759	0.410643
GOTERM_BP_FAT	GO:0042274	ribosomal small subunit biogenesis	5	4.9505	0.00056992	RPS25, RPSA, RPS16, RPS17, RPL38	93	74	17911	13.0129	0.701547	0.125715	0.982023
GOTERM_BP_FAT	GO:0051962	positive regulation of nervous system development	11	10.8911	0.000587268	NTRK3, EIF4G1, EEF1A1, SERPINF1, SEMA7A, VIM, MAP1B, PRKCI, RHEB, RPL4, RAB21	93	559	17911	3.78981	0.712336	0.117147	1.01177
GOTERM_BP_FAT	GO:0045666	positive regulation of neuron differentiation	9	8.91089	0.000919978	NTRK3, EIF4G1, EEF1A1, SERPINF1, SEMA7A, MAP1B, PRKCI, RPL4, RAB21	93	392	17911	4.42174	0.858035	0.162614	1.58069
GOTERM_BP_FAT	GO:0010976	positive regulation of neuron projection development	8	7.92079	0.000931784	NTRK3, EEF1A1, SERPINF1, SEMA7A, MAP1B, PRKCI, RPL4, RAB21	93	302	17911	5.10176	0.861549	0.151911	1.60082
GOTERM_BP_FAT	GO:0010720	positive regulation of cell development	11	10.8911	0.000947324	NTRK3, EIF4G1, EEF1A1, SERPINF1, SEMA7A, VIM, MAP1B, PRKCI, RHEB, RPL4, RAB21	93	595	17911	3.56051	0.866042	0.14327	1.62732
GOTERM_BP_FAT	GO:0045773	positive regulation of axon extension	4	3.9604	0.00191904	NTRK3, SEMA7A, MAP1B, RPL4	93	48	17911	16.0493	0.982994	0.252495	3.27059
GOTERM_BP_FAT	GO:0030516	regulation of axon extension	5	4.9505	0.0020262	NTRK3, SEMA7A, MAP1B, RPL4, RAB21	93	104	17911	9.2592	0.986458	0.249335	3.45022
GOTERM_BP_FAT	GO:0050770	regulation of axonogenesis	6	5.94059	0.00224416	NTRK3, SEMA7A, VIM, MAP1B, RPL4, RAB21	93	178	17911	6.49184	0.991479	0.25757	3.81461
GOTERM_BP_FAT	GO:0030036	actin cytoskeleton organization	10	9.90099	0.00226915	NTRK3, HSP90B1, CNN3, PDLIM4, PRKCI, CNN2, MYH9, SDC4, PRKCE, CSF1R	93	558	17911	3.45146	0.99192	0.246805	3.85629
GOTERM_BP_FAT	GO:0031175	neuron projection development	13	12.8713	0.00260382	NTRK3, LINGO1, EEF1A1, APOD, SERPINF1, SEMA7A, VIM, MAP1B, PRKCI, RPL4, ACSL4, RAB21, CSF1R	93	921	17911	2.71845	0.996034	0.264509	4.41304
GOTERM_BP_FAT	GO:0061387	regulation of extent of cell growth	5	4.9505	0.00310598	NTRK3, SEMA7A, MAP1B, RPL4, RAB21	93	117	17911	8.2304	0.998637	0.293382	5.24273
GOTERM_BP_FAT	GO:0008361	regulation of cell size	6	5.94059	0.00325254	NTRK3, CLCN3, SEMA7A, MAP1B, RPL4, RAB21	93	194	17911	5.95643	0.999002	0.292129	5.48361
GOTERM_BP_FAT	GO:0032535	regulation of cellular component size	8	7.92079	0.00327649	NTRK3, CLCN3, SEMA7A, MAP1B, RPL4, MYH9, PRKCE, RAB21	93	377	17911	4.08682	0.999052	0.282131	5.52291
GOTERM_BP_FAT	GO:0050767	regulation of neurogenesis	12	11.8812	0.00328314	NTRK3, EIF4G1, LINGO1, EEF1A1, SERPINF1, SEMA7A, VIM, MAP1B, PRKCI, RHEB, RPL4, RAB21	93	824	17911	2.80473	0.999065	0.271702	5.53382
GOTERM_BP_FAT	GO:0014013	regulation of gliogenesis	5	4.9505	0.00350433	NTRK3, LINGO1, VIM, PRKCI, RHEB	93	121	17911	7.95832	0.999416	0.276553	5.89607
GOTERM_BP_FAT	GO:0042063	gliogenesis	7	6.93069	0.00356104	NTRK3, LINGO1, VIM, PRKCI, RHEB, EEF2, ADAM22	93	286	17911	4.71378	0.999482	0.270407	5.98875
GOTERM_BP_FAT	GO:0048666	neuron development	14	13.8614	0.0037557	EEF1A1, VIM, MAP1B, PRKCI, SDC4, NTRK3, LINGO1, SERPINF1, APOD, SEMA7A, RPL4, ACSL4, RAB21, CSF1R	93	1092	17911	2.46912	0.999658	0.273294	6.30617
GOTERM_BP_FAT	GO:0022008	neurogenesis	18	17.8218	0.00379333	EEF1A1, MAP1B, VIM, PRKCI, EEF2, SDC4, NTRK3, EIF4G1, LINGO1, APOD, SERPINF1, SEMA7A, RHEB, ADAM22, RPL4, ACSL4, RAB21, CSF1R	93	1638	17911	2.11639	0.999684	0.26658	6.36741
GOTERM_BP_FAT	GO:0031346	positive regulation of cell projection organization	8	7.92079	0.0040004	NTRK3, EEF1A1, SERPINF1, SEMA7A, MAP1B, PRKCI, RPL4, RAB21	93	391	17911	3.94049	0.999797	0.270126	6.70375
GOTERM_BP_FAT	GO:0022618	ribonucleoprotein complex assembly	6	5.94059	0.00446237	RPS25, RPSA, RPS17, EIF5, EIF3L, RPL38	93	209	17911	5.52894	0.999924	0.287361	7.45003
GOTERM_BP_FAT	GO:0042255	ribosome assembly	4	3.9604	0.00455157	RPS25, RPSA, RPS17, RPL38	93	65	17911	11.8518	0.999937	0.283697	7.59347
GOTERM_BP_FAT	GO:0007010	cytoskeleton organization	14	13.8614	0.0046481	CNN3, MAP1B, PDLIM4, VIM, PRKCI, PRKCE, SDC4, MYH9, NTRK3, HSPH1, HSP90B1, CNN2, KATNAL1, CSF1R	93	1120	17911	2.40739	0.999949	0.280635	7.74847
GOTERM_BP_FAT	GO:0010975	regulation of neuron projection development	9	8.91089	0.00487012	NTRK3, EEF1A1, SERPINF1, SEMA7A, VIM, MAP1B, PRKCI, RPL4, RAB21	93	513	17911	3.3788	0.999968	0.283964	8.10405
GOTERM_BP_FAT	GO:0065003	macromolecular complex assembly	17	16.8317	0.00509464	EEF1A1, RPSA, SHMT2, MAP1B, EIF5, NAP1L1, PFKP, RPL38, PRKCE, MYH9, RPS25, RPS17, GFPT1, PSMC2, GOPC, IPO5, EIF3L	93	1544	17911	2.1205	0.99998	0.287191	8.46231
GOTERM_BP_FAT	GO:0071826	ribonucleoprotein complex subunit organization	6	5.94059	0.00553286	RPS25, RPSA, RPS17, EIF5, EIF3L, RPL38	93	220	17911	5.25249	0.999992	0.299947	9.15778
GOTERM_BP_FAT	GO:0022613	ribonucleoprotein complex biogenesis	8	7.92079	0.00558833	RPS25, RPSA, RPS16, RPS17, EIF5, EIF3L, DDX21, RPL38	93	416	17911	3.70368	0.999993	0.295024	9.24545
GOTERM_BP_FAT	GO:0034622	cellular macromolecular complex assembly	12	11.8812	0.00569496	RPS25, RPSA, RPS17, PSMC2, EIF5, IPO5, MAP1B, NAP1L1, EIF3L, RPL38, MYH9, PRKCE	93	887	17911	2.60552	0.999995	0.292559	9.41377
GOTERM_BP_FAT	GO:0030433	ER-associated ubiquitin-dependent protein catabolic process	4	3.9604	0.00582553	HSP90B1, WFS1, PSMC2, RNF121	93	71	17911	10.8502	0.999996	0.29123	9.61948
GOTERM_BP_FAT	GO:0090066	regulation of anatomical structure size	9	8.91089	0.0063029	NTRK3, CLCN3, CHGA, SEMA7A, MAP1B, RPL4, MYH9, PRKCE, RAB21	93	536	17911	3.23381	0.999999	0.304033	10.3678
GOTERM_BP_FAT	GO:0030029	actin filament-based process	10	9.90099	0.00653063	NTRK3, HSP90B1, CNN3, PDLIM4, PRKCI, CNN2, MYH9, SDC4, PRKCE, CSF1R	93	656	17911	2.93584	0.999999	0.306295	10.7227
GOTERM_BP_FAT	GO:0044085	cellular component biogenesis	24	23.7624	0.00700236	EEF1A1, RPSA, SHMT2, MAP1B, EIF5, NAP1L1, PFKP, RPL38, SDC4, PRKCE, MYH9, NTRK3, RPS25, CHGA, HSP90B1, APOD, RPS16, RPS17, PSMC2, GFPT1, GOPC, IPO5, EIF3L, DDX21	93	2654	17911	1.7416	1	0.317614	11.4537
GOTERM_BP_FAT	GO:0051960	regulation of nervous system development	12	11.8812	0.00754427	NTRK3, EIF4G1, LINGO1, EEF1A1, SERPINF1, SEMA7A, VIM, MAP1B, PRKCI, RHEB, RPL4, RAB21	93	922	17911	2.50661	1	0.330719	12.2865
GOTERM_BP_FAT	GO:0050772	positive regulation of axonogenesis	4	3.9604	0.00755699	NTRK3, SEMA7A, MAP1B, RPL4	93	78	17911	9.87648	1	0.32458	12.306
GOTERM_BP_FAT	GO:0045664	regulation of neuron differentiation	10	9.90099	0.00825635	NTRK3, EIF4G1, EEF1A1, SERPINF1, SEMA7A, VIM, MAP1B, PRKCI, RPL4, RAB21	93	681	17911	2.82807	1	0.342083	13.3696
GOTERM_BP_FAT	GO:0061564	axon development	8	7.92079	0.00895474	NTRK3, LINGO1, APOD, SEMA7A, MAP1B, RPL4, RAB21, CSF1R	93	455	17911	3.38622	1	0.358334	14.4197
GOTERM_BP_FAT	GO:0036503	ERAD pathway	4	3.9604	0.00987169	HSP90B1, WFS1, PSMC2, RNF121	93	86	17911	8.95774	1	0.380117	15.7801
GOTERM_BP_FAT	GO:0030182	neuron differentiation	15	14.8515	0.0104891	EEF1A1, VIM, MAP1B, PRKCI, SDC4, NTRK3, EIF4G1, LINGO1, SERPINF1, APOD, SEMA7A, RPL4, ACSL4, RAB21, CSF1R	93	1379	17911	2.0949	1	0.391644	16.6846
GOTERM_BP_FAT	GO:0098609	cell-cell adhesion	13	12.8713	0.0105319	RPSA, CNN3, TBC1D10A, RPL15, EIF5, PFKP, MYH9, SDC4, EIF4G1, HSPH1, RARS, LRRC59, CNN2	93	1101	17911	2.27401	1	0.386261	16.7469
GOTERM_BP_FAT	GO:0048699	generation of neurons	16	15.8416	0.0107029	EEF1A1, VIM, MAP1B, PRKCI, SDC4, NTRK3, EIF4G1, LINGO1, SERPINF1, APOD, SEMA7A, RHEB, RPL4, ACSL4, RAB21, CSF1R	93	1526	17911	2.01931	1	0.384671	16.9957
GOTERM_BP_FAT	GO:0030030	cell projection organization	15	14.8515	0.0113313	EEF1A1, VIM, MAP1B, PRKCI, SDC4, MYH9, NTRK3, LINGO1, SERPINF1, APOD, SEMA7A, RPL4, ACSL4, RAB21, CSF1R	93	1392	17911	2.07534	1	0.395624	17.9036
GOTERM_BP_FAT	GO:0045597	positive regulation of cell differentiation	12	11.8812	0.0116954	NTRK3, EIF4G1, EEF1A1, SERPINF1, SEMA7A, VIM, MAP1B, PRKCI, RHEB, RPL4, RAB21, CSF1R	93	981	17911	2.35586	1	0.399041	18.4256
GOTERM_BP_FAT	GO:0006986	response to unfolded protein	4	3.9604	0.0129184	HSPH1, WFS1, RNF121, DNAJB5	93	95	17911	8.10911	1	0.423954	20.1555
GOTERM_BP_FAT	GO:0044708	single-organism behavior	8	7.92079	0.0132113	EIF4G1, GABRG2, CLCN3, SERPINF1, WFS1, ADAM22, PRKCE, SORCS3	93	491	17911	3.13795	1	0.424835	20.5647
GOTERM_BP_FAT	GO:1901698	response to nitrogen compound	12	11.8812	0.0137215	GABRG2, SERPINA3N, HSP90B1, IPO5, PRKCI, HMGCS1, DDX21, EEF2, ASNS, VGF, PRKCE, YBX1	93	1004	17911	2.30189	1	0.430818	21.2726
GOTERM_BP_FAT	GO:0060284	regulation of cell development	12	11.8812	0.0139096	NTRK3, EIF4G1, LINGO1, EEF1A1, SERPINF1, SEMA7A, VIM, MAP1B, PRKCI, RHEB, RPL4, RAB21	93	1006	17911	2.29731	1	0.429107	21.5321
GOTERM_BP_FAT	GO:0051649	establishment of localization in cell	17	16.8317	0.013916	RPSA, CLCN3, TBC1D10A, MAP1B, PRKCE, MYH9, NDUFAF2, CHGA, HSP90B1, APOD, SRPR, IPO5, TRAPPC1, SRP9, GRASP, SEC23B, RAB21	93	1722	17911	1.90131	1	0.423297	21.541
GOTERM_BP_FAT	GO:0042254	ribosome biogenesis	6	5.94059	0.0142931	RPS25, RPSA, RPS16, RPS17, DDX21, RPL38	93	278	17911	4.15665	1	0.426026	22.0588
GOTERM_BP_FAT	GO:0010243	response to organonitrogen compound	11	10.8911	0.0145364	GABRG2, SERPINA3N, HSP90B1, IPO5, PRKCI, HMGCS1, EEF2, ASNS, VGF, PRKCE, YBX1	93	878	17911	2.41288	1	0.425701	22.3911
GOTERM_BP_FAT	GO:0051932	synaptic transmission, GABAergic	3	2.9703	0.0154671	GABRG2, CLCN3, PRKCE	93	37	17911	15.6155	1	0.440122	23.6503
GOTERM_BP_FAT	GO:0016192	vesicle-mediated transport	13	12.8713	0.0162025	CLCN3, TBC1D10A, PRKCI, SDC4, MYH9, HSPH1, HSP90B1, CHGA, ANXA11, CNN2, TRAPPC1, SEC23B, RAB21	93	1168	17911	2.14357	1	0.449738	24.6315
GOTERM_BP_FAT	GO:0010770	positive regulation of cell morphogenesis involved in differentiation	5	4.9505	0.0163366	NTRK3, SEMA7A, MAP1B, RPL4, RAB21	93	189	17911	5.09501	1	0.446856	24.8091
GOTERM_BP_FAT	GO:0014009	glial cell proliferation	3	2.9703	0.0170954	VIM, PRKCI, EEF2	93	39	17911	14.8147	1	0.456403	25.8069
GOTERM_BP_FAT	GO:0060548	negative regulation of cell death	12	11.8812	0.0176427	NTRK3, HSPH1, CHGA, HSP90B1, SERPINF1, WFS1, TPT1, PRKCI, ASNS, PRKCE, YBX1, CSF1R	93	1042	17911	2.21794	1	0.461475	26.5188
GOTERM_BP_FAT	GO:0035966	response to topologically incorrect protein	4	3.9604	0.0195268	HSPH1, WFS1, RNF121, DNAJB5	93	111	17911	6.94023	1	0.490646	28.9207
GOTERM_BP_FAT	GO:0022607	cellular component assembly	21	20.7921	0.0197259	EEF1A1, RPSA, SHMT2, MAP1B, EIF5, NAP1L1, PFKP, RPL38, SDC4, PRKCE, MYH9, NTRK3, RPS25, HSP90B1, APOD, RPS17, GFPT1, PSMC2, GOPC, IPO5, EIF3L	93	2418	17911	1.67263	1	0.488672	29.1702
GOTERM_BP_FAT	GO:0031344	regulation of cell projection organization	9	8.91089	0.0204746	NTRK3, EEF1A1, SERPINF1, SEMA7A, VIM, MAP1B, PRKCI, RPL4, RAB21	93	662	17911	2.61831	1	0.496204	30.1009
GOTERM_BP_FAT	GO:0006520	cellular amino acid metabolic process	5	4.9505	0.0206506	CARS, SHMT2, GFPT1, RARS, ASNS	93	203	17911	4.74363	1	0.493838	30.318
GOTERM_BP_FAT	GO:0007409	axonogenesis	7	6.93069	0.0213355	NTRK3, LINGO1, SEMA7A, MAP1B, RPL4, RAB21, CSF1R	93	421	17911	3.20223	1	0.49996	31.1568
GOTERM_BP_FAT	GO:0048675	axon extension	4	3.9604	0.0234124	NTRK3, SEMA7A, MAP1B, RPL4	93	119	17911	6.47366	1	0.527621	33.6426
GOTERM_BP_FAT	GO:0010608	posttranscriptional regulation of gene expression	7	6.93069	0.0240875	EIF4G1, EIF5, EIF3L, EEF2, RPL38, SRP9, YBX1	93	433	17911	3.11349	1	0.532574	34.4322
GOTERM_BP_FAT	GO:0034976	response to endoplasmic reticulum stress	5	4.9505	0.0241237	HSP90B1, WFS1, PSMC2, EEF2, RNF121	93	213	17911	4.52092	1	0.527932	34.4743
GOTERM_BP_FAT	GO:0051641	cellular localization	20	19.802	0.0243524	RPSA, CLCN3, TBC1D10A, MAP1B, PRKCI, PRKCE, MYH9, YBX1, NDUFAF2, HSPH1, CHGA, HSP90B1, APOD, SRPR, IPO5, TRAPPC1, SRP9, GRASP, SEC23B, RAB21	93	2310	17911	1.66746	1	0.52622	34.7397
GOTERM_BP_FAT	GO:0010033	response to organic substance	24	23.7624	0.0253046	GABRG2, EEF1A1, SHMT2, WFS1, HMGCS1, PRKCI, EEF2, ASNS, VGF, PRKCE, YBX1, NDUFAF2, NTRK3, HSPH1, HSP90B1, SERPINA3N, SERPINF1, PSMC2, IPO5, DDX21, RNF121, ACSL4, CSF1R, DNAJB5	93	2972	17911	1.55525	1	0.534973	35.8335
GOTERM_BP_FAT	GO:0051246	regulation of protein metabolic process	21	20.7921	0.0255557	WFS1, TBC1D10A, EIF5, PPP6R1, EEF2, RPL38, SDC4, PRKCE, SERPINI1, MYH9, SF3B3, NTRK3, EIF4G1, HSPH1, HSP90B1, SERPINA3N, SEMA7A, EIF3L, PSMD3, SRP9, CSF1R	93	2483	17911	1.62884	1	0.533554	36.119
GOTERM_BP_FAT	GO:0010001	glial cell differentiation	5	4.9505	0.0256064	NTRK3, LINGO1, VIM, RHEB, ADAM22	93	217	17911	4.43759	1	0.529368	36.1765
GOTERM_BP_FAT	GO:1901215	negative regulation of neuron death	5	4.9505	0.0256064	HSPH1, CHGA, SERPINF1, WFS1, PRKCI	93	217	17911	4.43759	1	0.529368	36.1765
GOTERM_BP_FAT	GO:0051493	regulation of cytoskeleton organization	7	6.93069	0.0263018	NTRK3, HSPH1, MAP1B, MYH9, SDC4, PRKCE, CSF1R	93	442	17911	3.05009	1	0.534181	36.9605
GOTERM_BP_FAT	GO:0022604	regulation of cell morphogenesis	8	7.92079	0.0299144	NTRK3, SEMA7A, VIM, MAP1B, RPL4, MYH9, RAB21, CSF1R	93	581	17911	2.65186	1	0.576368	40.8891
GOTERM_BP_FAT	GO:1902582	single-organism intracellular transport	8	7.92079	0.0308868	RPSA, CHGA, APOD, SRPR, IPO5, MAP1B, SRP9, RAB21	93	585	17911	2.63373	1	0.583378	41.9065
GOTERM_BP_FAT	GO:0007155	cell adhesion	15	14.8515	0.0309006	RPSA, CNN3, TBC1D10A, RPL15, EIF5, PFKP, PRKCE, MYH9, SDC4, EIF4G1, HSPH1, APOD, RARS, LRRC59, CNN2	93	1583	17911	1.82493	1	0.57878	41.9209
GOTERM_BP_FAT	GO:0045184	establishment of protein localization	17	16.8317	0.0310978	TBC1D10A, PRKCI, VGF, PRKCE, MYH9, NDUFAF2, HSPH1, HSP90B1, APOD, SRPR, IPO5, GOPC, SRP9, GRASP, SEC23B, RAB21, CSF1R	93	1894	17911	1.72865	1	0.576435	42.125
GOTERM_BP_FAT	GO:0032970	regulation of actin filament-based process	6	5.94059	0.0325241	NTRK3, CNN2, MYH9, SDC4, PRKCE, CSF1R	93	345	17911	3.34942	1	0.588409	43.5823
GOTERM_BP_FAT	GO:0022610	biological adhesion	15	14.8515	0.0326668	RPSA, CNN3, TBC1D10A, RPL15, EIF5, PFKP, PRKCE, MYH9, SDC4, EIF4G1, HSPH1, APOD, RARS, LRRC59, CNN2	93	1595	17911	1.8112	1	0.585441	43.7262
GOTERM_BP_FAT	GO:0046907	intracellular transport	13	12.8713	0.0345214	RPSA, CHGA, HSP90B1, APOD, SRPR, TBC1D10A, IPO5, MAP1B, TRAPPC1, SRP9, GRASP, RAB21, SEC23B	93	1304	17911	1.92001	1	0.60145	45.565
GOTERM_BP_FAT	GO:0030334	regulation of cell migration	9	8.91089	0.0368609	NTRK3, APOD, SERPINF1, SEMA7A, VIM, CNN2, SDC4, PRKCE, CSF1R	93	742	17911	2.33601	1	0.621468	47.8038
GOTERM_BP_FAT	GO:0007399	nervous system development	19	18.8119	0.0376898	EEF1A1, MAP1B, VIM, PRKCI, HMGCS1, EEF2, SDC4, NTRK3, EIF4G1, LINGO1, APOD, SERPINF1, SEMA7A, RHEB, ADAM22, RPL4, ACSL4, RAB21, CSF1R	93	2261	17911	1.61842	1	0.625346	48.576
GOTERM_BP_FAT	GO:0048468	cell development	19	18.8119	0.0401605	EEF1A1, MAP1B, VIM, PRKCI, SDC4, MYH9, NTRK3, EIF4G1, LINGO1, APOD, SERPINF1, SEMA7A, GOPC, RHEB, ADAM22, RPL4, ACSL4, RAB21, CSF1R	93	2278	17911	1.60634	1	0.644765	50.8144
GOTERM_BP_FAT	GO:0006417	regulation of translation	6	5.94059	0.0415089	EIF4G1, EIF5, EIF3L, EEF2, RPL38, SRP9	93	369	17911	3.13157	1	0.652809	51.997
GOTERM_BP_FAT	GO:0010769	regulation of cell morphogenesis involved in differentiation	6	5.94059	0.0423193	NTRK3, SEMA7A, VIM, MAP1B, RPL4, RAB21	93	371	17911	3.11469	1	0.655768	52.6947
GOTERM_BP_FAT	GO:0016477	cell migration	12	11.8812	0.0431131	NTRK3, CHGA, APOD, SERPINF1, SEMA7A, VIM, PRKCI, CNN2, MYH9, SDC4, PRKCE, CSF1R	93	1199	17911	1.92752	1	0.658497	53.3689
GOTERM_BP_FAT	GO:0032268	regulation of cellular protein metabolic process	19	18.8119	0.0432185	WFS1, TBC1D10A, EIF5, PPP6R1, EEF2, RPL38, SDC4, PRKCE, SERPINI1, MYH9, NTRK3, EIF4G1, HSPH1, HSP90B1, SERPINA3N, SEMA7A, EIF3L, SRP9, CSF1R	93	2298	17911	1.59236	1	0.655218	53.4578
GOTERM_BP_FAT	GO:0014015	positive regulation of gliogenesis	3	2.9703	0.0452793	VIM, PRKCI, RHEB	93	66	17911	8.75415	1	0.668546	55.163
GOTERM_BP_FAT	GO:1901700	response to oxygen-containing compound	15	14.8515	0.0454275	PRKCI, HMGCS1, ASNS, EEF2, VGF, PRKCE, YBX1, NDUFAF2, NTRK3, HSPH1, HSP90B1, SERPINA3N, APOD, SERPINF1, IPO5	93	1670	17911	1.72986	1	0.665679	55.2833
GOTERM_BP_FAT	GO:1990138	neuron projection extension	4	3.9604	0.0471417	NTRK3, SEMA7A, MAP1B, RPL4	93	157	17911	4.90679	1	0.675512	56.6533
GOTERM_BP_FAT	GO:0031032	actomyosin structure organization	4	3.9604	0.0471417	CNN3, CNN2, MYH9, SDC4	93	157	17911	4.90679	1	0.675512	56.6533
GOTERM_BP_FAT	GO:2000145	regulation of cell motility	9	8.91089	0.0477022	NTRK3, APOD, SERPINF1, SEMA7A, VIM, CNN2, SDC4, PRKCE, CSF1R	93	782	17911	2.21653	1	0.675944	57.0925
GOTERM_BP_FAT	GO:0006511	ubiquitin-dependent protein catabolic process	7	6.93069	0.0489764	PSMA1, HSP90B1, RMND5A, WFS1, PSMC2, PSMD3, RNF121	93	514	17911	2.62284	1	0.681858	58.0756

## Sheet: Hippo_cluster4_pathway
Category	Term	Count	%	PValue	Genes	List Total	Pop Hits	Pop Total	Fold Enrichment	Bonferroni	Benjamini	FDR
KEGG_PATHWAY	mmu03010:Ribosome	9	8.91089	4.10729e-06	RPS25, RPSA, RPL36A, RPS16, RPS17, RPL15, RPL27A, RPL4, RPL38	52	145	7720	9.21485	0.000484544	0.000484544	0.00470044
KEGG_PATHWAY	mmu03050:Proteasome	3	2.9703	0.0353612	PSMA1, PSMC2, PSMD3	52	45	7720	9.89744	0.98571	0.880459	33.7686

## Sheet: Hippo_cluster5_BP
Category	Term_ID	Term	Count	%	PValue	Genes	List Total	Pop Hits	Pop Total	Fold Enrichment	Bonferroni	Benjamini	FDR
GOTERM_BP_FAT	GO:0072594	establishment of protein localization to organelle	7	17.5	0.00077379	CSNK2A2, MTX3, VPS13D, GSK3B, DNAJA1, RYR2, GCC1	38	541	17911	6.0987	0.706582	0.706582	1.28631
GOTERM_BP_FAT	GO:0016055	Wnt signaling pathway	6	15	0.00117178	CSNK2A2, CSNK2A1, GSK3B, RYR2, CDC73, ABL2	38	390	17911	7.25142	0.843889	0.604892	1.94184
GOTERM_BP_FAT	GO:0198738	cell-cell signaling by wnt	6	15	0.00118519	CSNK2A2, CSNK2A1, GSK3B, RYR2, CDC73, ABL2	38	391	17911	7.23287	0.847174	0.465355	1.96385
GOTERM_BP_FAT	GO:1905114	cell surface receptor signaling pathway involved in cell-cell signaling	6	15	0.00253532	CSNK2A2, CSNK2A1, GSK3B, RYR2, CDC73, ABL2	38	465	17911	6.08183	0.982066	0.634052	4.15681
GOTERM_BP_FAT	GO:0006915	apoptotic process	11	27.5	0.00258239	CSNK2A2, FGFR1, CSNK2A1, SLC25A5, GSK3B, DNAJA1, RYR2, SAP18, CDC73, ABL2, RTN3	38	1779	17911	2.91443	0.983358	0.559198	4.23243
GOTERM_BP_FAT	GO:0012501	programmed cell death	11	27.5	0.00372576	CSNK2A2, FGFR1, CSNK2A1, SLC25A5, GSK3B, DNAJA1, RYR2, SAP18, CDC73, ABL2, RTN3	38	1870	17911	2.7726	0.997295	0.626724	6.05204
GOTERM_BP_FAT	GO:0033365	protein localization to organelle	7	17.5	0.00527606	CSNK2A2, MTX3, VPS13D, GSK3B, DNAJA1, RYR2, GCC1	38	792	17911	4.1659	0.99977	0.697918	8.4674
GOTERM_BP_FAT	GO:0008219	cell death	11	27.5	0.00609854	CSNK2A2, FGFR1, CSNK2A1, SLC25A5, GSK3B, DNAJA1, RYR2, SAP18, CDC73, ABL2, RTN3	38	2003	17911	2.5885	0.999938	0.702162	9.72498
GOTERM_BP_FAT	GO:0006766	vitamin metabolic process	3	7.5	0.00726325	FGFR1, SLC23A2, VKORC1	38	62	17911	22.8069	0.99999	0.722795	11.4781
GOTERM_BP_FAT	GO:0006839	mitochondrial transport	4	10	0.010446	CSNK2A2, MTX3, SLC25A5, GSK3B	38	220	17911	8.56986	1	0.810496	16.1068
GOTERM_BP_FAT	GO:0070727	cellular macromolecule localization	9	22.5	0.0106849	CSNK2A2, MTX3, VPS13D, GSK3B, DNAJA1, RYR2, ABL2, GCC1, STAU1	38	1512	17911	2.80561	1	0.787095	16.445
GOTERM_BP_FAT	GO:0046777	protein autophosphorylation	4	10	0.0121937	FGFR1, CSNK2A1, GSK3B, ABL2	38	233	17911	8.09171	1	0.801995	18.5509
GOTERM_BP_FAT	GO:0007267	cell-cell signaling	8	20	0.0153415	CSNK2A2, FGFR1, CSNK2A1, GSK3B, RYR2, CDC73, ABL2, STAU1	38	1294	17911	2.91402	1	0.847987	22.7847
GOTERM_BP_FAT	GO:0036211	protein modification process	14	35	0.0180153	FGFR1, GTPBP4, LTN1, CDC73, HERC3, POGLUT1, CSNK2A2, PRMT1, CSNK2A1, DUSP14, GSK3B, VKORC1, DNAJA1, ABL2	38	3474	17911	1.89948	1	0.872148	26.2176
GOTERM_BP_FAT	GO:0006464	cellular protein modification process	14	35	0.0180153	FGFR1, GTPBP4, LTN1, CDC73, HERC3, POGLUT1, CSNK2A2, PRMT1, CSNK2A1, DUSP14, GSK3B, VKORC1, DNAJA1, ABL2	38	3474	17911	1.89948	1	0.872148	26.2176
GOTERM_BP_FAT	GO:0030177	positive regulation of Wnt signaling pathway	3	7.5	0.0187891	CSNK2A1, CDC73, ABL2	38	102	17911	13.863	1	0.865071	27.184
GOTERM_BP_FAT	GO:0010646	regulation of cell communication	12	30	0.0216062	FGFR1, PRMT1, CSNK2A1, SLC25A5, GSK3B, DNAJA1, PSD3, RYR2, CDC73, ABL2, POGLUT1, STAU1	38	2785	17911	2.03092	1	0.884959	30.6027
GOTERM_BP_FAT	GO:0023051	regulation of signaling	12	30	0.0228615	FGFR1, PRMT1, CSNK2A1, SLC25A5, GSK3B, DNAJA1, PSD3, RYR2, CDC73, ABL2, POGLUT1, STAU1	38	2808	17911	2.01428	1	0.884083	32.0769
GOTERM_BP_FAT	GO:1901991	negative regulation of mitotic cell cycle phase transition	3	7.5	0.0254484	CSNK2A2, CSNK2A1, CDC73	38	120	17911	11.7836	1	0.896527	35.0225
GOTERM_BP_FAT	GO:0042981	regulation of apoptotic process	8	20	0.0299337	FGFR1, CSNK2A1, SLC25A5, GSK3B, DNAJA1, SAP18, CDC73, ABL2	38	1482	17911	2.54436	1	0.92063	39.8472
GOTERM_BP_FAT	GO:0010647	positive regulation of cell communication	8	20	0.0307129	FGFR1, PRMT1, CSNK2A1, GSK3B, CDC73, ABL2, POGLUT1, STAU1	38	1490	17911	2.5307	1	0.915466	40.6503
GOTERM_BP_FAT	GO:1901988	negative regulation of cell cycle phase transition	3	7.5	0.031195	CSNK2A2, CSNK2A1, CDC73	38	134	17911	10.5524	1	0.908414	41.1421
GOTERM_BP_FAT	GO:0023056	positive regulation of signaling	8	20	0.0314061	FGFR1, PRMT1, CSNK2A1, GSK3B, CDC73, ABL2, POGLUT1, STAU1	38	1497	17911	2.51886	1	0.899491	41.3562
GOTERM_BP_FAT	GO:0043067	regulation of programmed cell death	8	20	0.031506	FGFR1, CSNK2A1, SLC25A5, GSK3B, DNAJA1, SAP18, CDC73, ABL2	38	1498	17911	2.51718	1	0.889719	41.4573
GOTERM_BP_FAT	GO:0034613	cellular protein localization	8	20	0.0317065	CSNK2A2, MTX3, VPS13D, GSK3B, DNAJA1, RYR2, ABL2, GCC1	38	1500	17911	2.51382	1	0.880749	41.6596
GOTERM_BP_FAT	GO:1901028	regulation of mitochondrial outer membrane permeabilization involved in apoptotic signaling pathway	2	5	0.0325586	SLC25A5, GSK3B	38	16	17911	58.9178	1	0.877205	42.5123
GOTERM_BP_FAT	GO:0006605	protein targeting	5	12.5	0.0345595	CSNK2A2, MTX3, VPS13D, GSK3B, GCC1	38	601	17911	3.92132	1	0.882664	44.4689
GOTERM_BP_FAT	GO:0045184	establishment of protein localization	9	22.5	0.0365776	CSNK2A2, MTX3, VPS13D, GSK3B, DNAJA1, RYR2, ABL2, SEC61A2, GCC1	38	1894	17911	2.23975	1	0.887648	46.3787
GOTERM_BP_FAT	GO:0072655	establishment of protein localization to mitochondrion	3	7.5	0.0406728	CSNK2A2, MTX3, DNAJA1	38	155	17911	9.12275	1	0.904537	50.066
GOTERM_BP_FAT	GO:0043066	negative regulation of apoptotic process	6	15	0.0420291	CSNK2A1, SLC25A5, GSK3B, DNAJA1, CDC73, ABL2	38	936	17911	3.02142	1	0.904181	51.2336
GOTERM_BP_FAT	GO:0070585	protein localization to mitochondrion	3	7.5	0.0425878	CSNK2A2, MTX3, DNAJA1	38	159	17911	8.89325	1	0.899533	51.7072
GOTERM_BP_FAT	GO:0033036	macromolecule localization	11	27.5	0.043439	CSNK2A2, MTX3, VPS13D, GSK3B, DNAJA1, RYR2, OSBPL11, ABL2, SEC61A2, GCC1, STAU1	38	2705	17911	1.91673	1	0.89661	52.4203
GOTERM_BP_FAT	GO:2001233	regulation of apoptotic signaling pathway	4	10	0.0438398	FGFR1, SLC25A5, GSK3B, DNAJA1	38	382	17911	4.93552	1	0.89129	52.7526
GOTERM_BP_FAT	GO:0048339	paraxial mesoderm development	2	5	0.0445001	FGFR1, POGLUT1	38	22	17911	42.8493	1	0.887521	53.2954
GOTERM_BP_FAT	GO:0043069	negative regulation of programmed cell death	6	15	0.0445129	CSNK2A1, SLC25A5, GSK3B, DNAJA1, CDC73, ABL2	38	951	17911	2.97377	1	0.88013	53.3057
GOTERM_BP_FAT	GO:0010941	regulation of cell death	8	20	0.0453881	FGFR1, CSNK2A1, SLC25A5, GSK3B, DNAJA1, SAP18, CDC73, ABL2	38	1620	17911	2.32762	1	0.877814	54.016
GOTERM_BP_FAT	GO:0097345	mitochondrial outer membrane permeabilization	2	5	0.0464764	SLC25A5, GSK3B	38	23	17911	40.9863	1	0.876808	54.885
GOTERM_BP_FAT	GO:0010863	positive regulation of phospholipase C activity	2	5	0.0464764	FGFR1, ABL2	38	23	17911	40.9863	1	0.876808	54.885
GOTERM_BP_FAT	GO:0016567	protein ubiquitination	5	12.5	0.0476858	GTPBP4, LTN1, DNAJA1, HERC3, CDC73	38	667	17911	3.5333	1	0.876529	55.8325
GOTERM_BP_FAT	GO:0043408	regulation of MAPK cascade	5	12.5	0.0494436	FGFR1, PRMT1, GSK3B, DNAJA1, ABL2	38	675	17911	3.49142	1	0.879211	57.1764

## Sheet: Hippo_cluster5_pathway
Category	Term_ID	Term	Count	%	PValue	Genes	List Total	Pop Hits	Pop Total	Fold Enrichment	Bonferroni	Benjamini	FDR
KEGG_PATHWAY	mmu04520	Adherens junction	3	7.5	0.0175664	CSNK2A2, FGFR1, CSNK2A1	23	72	7720	13.9855	0.757754	0.757754	17.1726
KEGG_PATHWAY	mmu03008	Ribosome biogenesis in eukaryotes	3	7.5	0.022951	CSNK2A2, GTPBP4, CSNK2A1	23	83	7720	12.132	0.843934	0.604948	21.8734

[truncated: 10 more sheets: Cortex_cluster1_BP, Cortex_cluster1_pathway, Cortex_cluster2_BP, Cortex_cluster2_pathway, Cortex_cluster3_BP, Cortex_cluster3_pathway, Cortex_cluster4_BP, Cortex_cluster4_pathway, Cortex_cluster5_BP, Cortex_cluster5_pathway]
